# Supplementary material for: Systematic Identification of Hub Genes in Placenta Accreta Spectrum Based on Integrated Transcriptomic and Proteomic Analysis
Source: Front Genet. 2020 Sep 15;11:551495. doi: 10.3389/fgene.2020.551495 (PMC7522549; doi:10.3389/fgene.2020.551495)
Supplement: Supplementary file 2 [file Data_Sheet_2.XLSX]

## Sheet: Table S1
Table S1 Significant enriched terms in GO enrichment analysis of differently expressed mRNAs
Type of GO annotations	GO ID	Description	Observed gene count	Background gene count	False discovery rate	Matching differentially expressed mRNA (Gene IDs)	Matching differentially expressed mRNA (Gene Symbols)
biological process	GO:0050896	response to stimulus	444	7824	9.88e-27	ENSP00000005260,ENSP00000014914,ENSP00000019317,ENSP00000053867,ENSP00000075120,ENSP00000166139,ENSP00000172229,ENSP00000199936,ENSP00000201647,ENSP00000204961,ENSP00000205636,ENSP00000207549,ENSP00000215631,ENSP00000216117,ENSP00000216223,ENSP00000216392,ENSP00000216733,ENSP00000216968,ENSP00000217131,ENSP00000217169,ENSP00000217971,ENSP00000218230,ENSP00000219454,ENSP00000219833,ENSP00000220166…	A2M,ACADVL,ACKR2,ACTB,ADAMTS1,ADAP1,ADCY4,ADM,ADRA2A,ADRA2C,ADRB1,ADRBK1,AGRN,AGXT,ALAS2,ALDOA,ANXA2,ANXA5,ANXA6,ANXA8,AOC1,APLN,APLNR,APOLD1,AQPEP,AREG,ARF4,ARHGAP4,ARHGDIB,ARID3A,ARL6IP5,ARNT2,ARPC1B,ASCL2,ATP6V0E1,AUP1,B2M,B4GALT1,BAIAP2L1,BCAM,BCAP31,BCL2,BCL6B,BHLHE40,BIRC7,BNIP3,BRI3,C19orf10,C3,CA2,CALR,CASQ1,CBL,CCND1,CCNE1,CCR1,CCRN4L,CD276,CD34,CD55,CD63,CD9,CD93,CD97,CDA,CDC42EP1,CDC42…
biological process	GO:0072359	circulatory system development	106	807	3.21e-24	ENSP00000070846,ENSP00000216117,ENSP00000222145,ENSP00000223095,ENSP00000225964,ENSP00000232424,ENSP00000234091,ENSP00000240328,ENSP00000244050,ENSP00000244745,ENSP00000249749,ENSP00000253796,ENSP00000254958,ENSP00000257527,ENSP00000258888,ENSP00000259241,ENSP00000261590,ENSP00000261799,ENSP00000261937,ENSP00000262041,ENSP00000262225,ENSP00000262426,ENSP00000262947,ENSP00000263388,ENSP00000263923…	ADAM19,ADAMTS1,ADM,ADRBK1,ALPK3,ANXA2,APLN,APLNR,APOLD1,B4GALT1,C19orf10,CALR,CD34,CDH5,CITED2,CLDN5,CLEC14A,CLIC4,COL15A1,COL18A1,COL1A1,CRIP1,CRKL,CSPG4,DCHS1,DHRS3,DLL4,DSG2,DSP,EFNA1,EGFL7,ENG,EPHB4,FBN1,FHL2,FLT1,FLT4,FN1,FOLR1,FOXF1,FOXS1,FZD1,FZD4,GATA3,GJA4,GJA5,GPR124,GYS1,HES1,HEXIM1,HEYL,HMOX1,HPGD,HS6ST1,HSPG2,ID2,ITGA5,ITGB1,ITGB3,JAG1,JAM3,KDR,LTBP1,MCAM,MEOX2,MMP14,MMRN2,NDNF,NDP,N…
biological process	GO:0035295	tube development	102	793	1.06e-22	ENSP00000166139,ENSP00000216117,ENSP00000217131,ENSP00000220166,ENSP00000220772,ENSP00000222145,ENSP00000223095,ENSP00000223127,ENSP00000232424,ENSP00000233813,ENSP00000234091,ENSP00000238682,ENSP00000240328,ENSP00000244745,ENSP00000245932,ENSP00000248071,ENSP00000249749,ENSP00000253796,ENSP00000254958,ENSP00000259241,ENSP00000261483,ENSP00000261799,ENSP00000261937,ENSP00000262041,ENSP00000262225…	ADM,ANXA2,APLN,APLNR,APOLD1,AREG,B4GALT1,BCL2,C19orf10,CD34,CITED2,CLEC14A,CLIC4,COL15A1,COL18A1,CRH,CRISPLD2,CSPG4,CTSH,CTSZ,DCHS1,DEAF1,DLL4,DVL3,EFNA1,EGFL7,ENG,EPHB4,FLT1,FLT4,FN1,FOLR1,FOXF1,FSTL3,FZD1,FZD4,GATA3,GJA5,GPR124,HES1,HEYL,HLX,HMOX1,HPGD,HS6ST1,HSPG2,ID2,IGFBP5,ITGA5,ITGB1,ITGB3,JAG1,JAM3,KDR,KLF2,LGR4,MAN2A1,MCAM,MEOX2,MMP14,MMRN2,MYCN,NDNF,NOG,NOS3,NOTCH1,NOTCH3,NRARP,OXTR,PDGF…
biological process	GO:0048646	anatomical structure formation involved in morphogenesis	103	831	6.11e-22	ENSP00000207549,ENSP00000216117,ENSP00000220772,ENSP00000222145,ENSP00000223095,ENSP00000225964,ENSP00000240328,ENSP00000244050,ENSP00000244745,ENSP00000245932,ENSP00000246080,ENSP00000249749,ENSP00000253796,ENSP00000254958,ENSP00000259241,ENSP00000261731,ENSP00000261799,ENSP00000261937,ENSP00000262041,ENSP00000262225,ENSP00000262426,ENSP00000262947,ENSP00000263388,ENSP00000263923,ENSP00000264036…	ADAMTS1,ADM,ANXA2,APLN,APLNR,APOLD1,B4GALT1,C19orf10,CASQ1,CD34,CD9,CITED2,CLEC14A,CLIC4,COL15A1,COL18A1,COL1A1,COL6A1,CSF3R,CSPG4,DCHS1,DEAF1,DKK1,DLL4,DVL3,EFNA1,EGFL7,ENG,EPHB4,ERVW-1,FHL2,FLT1,FLT4,FN1,FOLR1,FOXF1,FZD1,GATA3,GJA5,GPR124,GRB2,HEYL,HMOX1,HS6ST1,HSPG2,HTRA1,ITGA5,ITGB1,ITGB3,JAG1,JAM3,KDR,KRT19,KRT8,LAMA3,LAMB3,LDB1,LHX5,MCAM,MEOX2,MMP14,MMRN2,MYOZ1,NDNF,NOG,NOS3,NOTCH1,NOTCH3,N…
biological process	GO:0001944	vasculature development	77	487	1.69e-21	ENSP00000216117,ENSP00000222145,ENSP00000223095,ENSP00000225964,ENSP00000232424,ENSP00000240328,ENSP00000244745,ENSP00000249749,ENSP00000253796,ENSP00000254958,ENSP00000259241,ENSP00000261799,ENSP00000261937,ENSP00000262041,ENSP00000262225,ENSP00000262426,ENSP00000262947,ENSP00000263388,ENSP00000263923,ENSP00000264036,ENSP00000277541,ENSP00000282397,ENSP00000285018,ENSP00000288840,ENSP00000293379…	ADM,ANXA2,APLN,APLNR,APOLD1,B4GALT1,C19orf10,CD34,CDH5,CLEC14A,CLIC4,COL15A1,COL18A1,COL1A1,CRKL,CSPG4,DLL4,EFNA1,EGFL7,ENG,EPHB4,FLT1,FLT4,FN1,FOLR1,FOXF1,FOXS1,FZD4,GJA4,GJA5,GPR124,HES1,HMOX1,HPGD,HS6ST1,HSPG2,ITGA5,ITGB1,ITGB3,JAG1,JAM3,KDR,LTBP1,MCAM,MEOX2,MMP14,MMRN2,NDNF,NDP,NOG,NOS3,NOTCH1,NOTCH3,NRARP,PDGFRB,PECAM1,PLCD3,PRCP,PTGS2,RAMP2,RASIP1,ROBO4,S1PR1,SAT1,SERPINE1,SMAD6,SOX17,SOX18…
biological process	GO:0001568	blood vessel development	75	464	1.79e-21	ENSP00000216117,ENSP00000222145,ENSP00000223095,ENSP00000225964,ENSP00000232424,ENSP00000240328,ENSP00000244745,ENSP00000249749,ENSP00000253796,ENSP00000254958,ENSP00000259241,ENSP00000261799,ENSP00000261937,ENSP00000262041,ENSP00000262225,ENSP00000262426,ENSP00000262947,ENSP00000263388,ENSP00000263923,ENSP00000264036,ENSP00000277541,ENSP00000282397,ENSP00000285018,ENSP00000288840,ENSP00000293379…	ADM,ANXA2,APLN,APLNR,APOLD1,B4GALT1,C19orf10,CD34,CDH5,CLEC14A,CLIC4,COL15A1,COL18A1,COL1A1,CRKL,CSPG4,DLL4,EFNA1,EGFL7,ENG,EPHB4,FLT1,FLT4,FN1,FOLR1,FOXF1,FOXS1,FZD4,GJA4,GJA5,GPR124,HES1,HMOX1,HPGD,HS6ST1,HSPG2,ITGA5,ITGB1,ITGB3,JAG1,JAM3,KDR,LTBP1,MCAM,MEOX2,MMP14,MMRN2,NDNF,NOG,NOS3,NOTCH1,NOTCH3,NRARP,PDGFRB,PECAM1,PLCD3,PRCP,PTGS2,RAMP2,RASIP1,ROBO4,S1PR1,SAT1,SERPINE1,SMAD6,SOX17,SOX18,SOX…
biological process	GO:0035239	tube morphogenesis	86	615	3.34e-21	ENSP00000216117,ENSP00000217131,ENSP00000220166,ENSP00000220772,ENSP00000222145,ENSP00000223095,ENSP00000232424,ENSP00000234091,ENSP00000240328,ENSP00000244745,ENSP00000245932,ENSP00000249749,ENSP00000253796,ENSP00000254958,ENSP00000259241,ENSP00000261799,ENSP00000261937,ENSP00000262041,ENSP00000262225,ENSP00000262426,ENSP00000262947,ENSP00000263388,ENSP00000263923,ENSP00000264036,ENSP00000277541…	ADM,ANXA2,APLN,APLNR,APOLD1,AREG,B4GALT1,BCL2,C19orf10,CD34,CLEC14A,CLIC4,COL15A1,COL18A1,CSPG4,CTSH,CTSZ,DCHS1,DEAF1,DLL4,DVL3,EFNA1,EGFL7,ENG,EPHB4,FLT1,FLT4,FN1,FOLR1,FOXF1,FZD1,FZD4,GATA3,GJA5,GPR124,HES1,HLX,HMOX1,HPGD,HS6ST1,HSPG2,ID2,ITGA5,ITGB1,ITGB3,JAG1,JAM3,KDR,LGR4,MCAM,MEOX2,MMP14,MMRN2,MYCN,NDNF,NOG,NOS3,NOTCH1,NOTCH3,NRARP,PDGFRB,PLCD3,PODXL,PRCP,PTGS2,RAMP2,RASIP1,ROBO4,S1PR1,SAT1…
biological process	GO:0009653	anatomical structure morphogenesis	169	1992	5.5e-21	ENSP00000070846,ENSP00000172229,ENSP00000204961,ENSP00000207549,ENSP00000216117,ENSP00000217131,ENSP00000220166,ENSP00000220772,ENSP00000222145,ENSP00000223095,ENSP00000223127,ENSP00000225927,ENSP00000225964,ENSP00000232424,ENSP00000233813,ENSP00000234091,ENSP00000238682,ENSP00000240328,ENSP00000244050,ENSP00000244745,ENSP00000245932,ENSP00000246080,ENSP00000248071,ENSP00000249749,ENSP00000253796…	ADAMTS1,ADM,ANXA2,APLN,APLNR,APOLD1,AREG,B4GALT1,BCL2,C19orf10,CA2,CASQ1,CD34,CD9,CHSY1,CITED2,CLDN5,CLEC14A,CLIC4,COL15A1,COL18A1,COL1A1,COL6A1,CRABP2,CRIP1,CRISPLD2,CRKL,CSF3R,CSPG4,CST6,CTSH,CTSZ,DCHS1,DEAF1,DHRS3,DKK1,DLL4,DSP,DVL3,EFNA1,EFNB1,EGFL7,ENG,EPHB4,ERVW-1,FBN1,FHL2,FLNB,FLT1,FLT4,FN1,FOLR1,FOXF1,FOXF2,FOXS1,FRZB,FZD1,FZD4,GATA3,GJA5,GPR124,GRB2,HES1,HEYL,HLX,HMOX1,HPGD,HS6ST1,HSPA5…
biological process	GO:0048514	blood vessel morphogenesis	66	381	2.75e-20	ENSP00000216117,ENSP00000222145,ENSP00000223095,ENSP00000232424,ENSP00000240328,ENSP00000244745,ENSP00000249749,ENSP00000253796,ENSP00000254958,ENSP00000259241,ENSP00000261799,ENSP00000261937,ENSP00000262041,ENSP00000262426,ENSP00000262947,ENSP00000263388,ENSP00000263923,ENSP00000264036,ENSP00000277541,ENSP00000282397,ENSP00000285018,ENSP00000293379,ENSP00000296522,ENSP00000297316,ENSP00000297494…	ADM,ANXA2,APLN,APLNR,APOLD1,B4GALT1,C19orf10,CD34,CLEC14A,CLIC4,COL15A1,COL18A1,CSPG4,DLL4,EFNA1,EGFL7,ENG,EPHB4,FLT1,FLT4,FN1,FOLR1,FOXF1,FZD4,GJA5,GPR124,HES1,HMOX1,HPGD,HS6ST1,HSPG2,ITGA5,ITGB1,ITGB3,JAG1,JAM3,KDR,MCAM,MEOX2,MMP14,MMRN2,NDNF,NOG,NOS3,NOTCH1,NOTCH3,NRARP,PDGFRB,PLCD3,PRCP,PTGS2,RAMP2,RASIP1,ROBO4,S1PR1,SAT1,SERPINE1,SOX17,SOX18,SOX4,SRPX2,STRA6,TBX2,TIE1,TNFRSF12A,WNT7A
biological process	GO:0048519	negative regulation of biological process	304	4953	1.94e-19	ENSP00000014914,ENSP00000070846,ENSP00000155926,ENSP00000166139,ENSP00000172229,ENSP00000215631,ENSP00000216117,ENSP00000216223,ENSP00000216968,ENSP00000217131,ENSP00000217169,ENSP00000218230,ENSP00000219454,ENSP00000220166,ENSP00000220772,ENSP00000222145,ENSP00000222247,ENSP00000222543,ENSP00000223095,ENSP00000223357,ENSP00000225964,ENSP00000226760,ENSP00000227507,ENSP00000228945,ENSP00000229239…	A2M,ACADVL,ADAMTS1,ADM,ADRA2A,ADRA2C,ADRB1,ADRBK1,AEBP1,ANXA2,ANXA5,ANXA8,APLN,APLNR,AREG,ARF4,ARHGAP4,ARHGDIB,ARID3A,ARL6IP5,ARNT2,ASCL2,ATN1,ATRAID,B2M,B4GALT1,BCL2,BCL6B,BHLHE40,BIRC7,BNIP3,C19orf10,C3,CALR,CAMK2N1,CAPG,CBL,CCND1,CCNE1,CCR1,CCRN4L,CD34,CD55,CD9,CDA,CDH1,CDH5,CDKN1C,CHMP4C,CHSY1,CITED2,CLDN7,CLIC4,COL18A1,COL1A1,CRH,CRHBP,CRKL,CST2,CST6,CTSH,CTSZ,CYP19A1,DAB2,DAP,DEAF1,DHRS3,DK…
biological process	GO:0001525	angiogenesis	56	297	1.59e-18	ENSP00000216117,ENSP00000222145,ENSP00000223095,ENSP00000249749,ENSP00000253796,ENSP00000254958,ENSP00000259241,ENSP00000261799,ENSP00000261937,ENSP00000262041,ENSP00000262947,ENSP00000263388,ENSP00000263923,ENSP00000264036,ENSP00000277541,ENSP00000282397,ENSP00000285018,ENSP00000293379,ENSP00000297316,ENSP00000297494,ENSP00000299106,ENSP00000304945,ENSP00000305416,ENSP00000308208,ENSP00000310036…	ANXA2,APLN,APLNR,APOLD1,B4GALT1,C19orf10,CD34,CLEC14A,CLIC4,COL15A1,COL18A1,CSPG4,DLL4,EFNA1,EGFL7,ENG,EPHB4,FLT1,FLT4,FN1,GJA5,GPR124,HMOX1,HS6ST1,HSPG2,ITGA5,ITGB1,ITGB3,JAG1,JAM3,KDR,MCAM,MEOX2,MMP14,MMRN2,NDNF,NOS3,NOTCH1,NOTCH3,NRARP,PDGFRB,PLCD3,PRCP,PTGS2,RAMP2,RASIP1,ROBO4,S1PR1,SAT1,SERPINE1,SOX17,SOX18,SRPX2,TIE1,TNFRSF12A,WNT7A
biological process	GO:0032502	developmental process	319	5401	2.86e-18	ENSP00000062104,ENSP00000070846,ENSP00000166139,ENSP00000167586,ENSP00000172229,ENSP00000199936,ENSP00000204961,ENSP00000207549,ENSP00000215631,ENSP00000216117,ENSP00000217131,ENSP00000220166,ENSP00000220772,ENSP00000222145,ENSP00000222219,ENSP00000223095,ENSP00000223127,ENSP00000223357,ENSP00000225927,ENSP00000225964,ENSP00000226760,ENSP00000227507,ENSP00000228945,ENSP00000229270,ENSP00000231721…	A2M,ACADVL,ACKR2,ADAM19,ADAMTS1,ADM,ADRA2C,ADRB1,ADRBK1,AEBP1,AGRN,ALAS2,ALPK3,ANXA2,APLN,APLNR,APOLD1,AREG,ARF4,ARHGAP4,ARHGDIB,ARNT2,ASCL2,ATN1,ATRAID,B2M,B4GALT1,BCL2,BNIP3,C19orf10,CA2,CALR,CASQ1,CBL,CCND1,CCSAP,CD34,CD63,CD9,CDH1,CDH5,CHMP4C,CHST2,CHSY1,CITED2,CLDN4,CLDN5,CLEC14A,CLEC3B,CLIC4,CLN5,COL15A1,COL17A1,COL18A1,COL1A1,COL5A3,COL6A1,CRABP2,CRH,CRIP1,CRISPLD2,CRKL,CSF3R,CSPG4,CST6,CT…
biological process	GO:0048856	anatomical structure development	305	5085	4.36e-18	ENSP00000062104,ENSP00000070846,ENSP00000166139,ENSP00000167586,ENSP00000172229,ENSP00000199936,ENSP00000204961,ENSP00000207549,ENSP00000215631,ENSP00000216117,ENSP00000217131,ENSP00000220166,ENSP00000220772,ENSP00000222145,ENSP00000222219,ENSP00000223095,ENSP00000223127,ENSP00000223357,ENSP00000225927,ENSP00000225964,ENSP00000226760,ENSP00000227507,ENSP00000228945,ENSP00000229270,ENSP00000231721…	ACADVL,ACKR2,ADAM19,ADAMTS1,ADM,ADRA2C,ADRBK1,AEBP1,AGRN,ALAS2,ALPK3,ANXA2,APLN,APLNR,APOLD1,AREG,ARF4,ARHGAP4,ARHGDIB,ARNT2,ASCL2,ATN1,B2M,B4GALT1,BCL2,BNIP3,C19orf10,CA2,CALR,CASQ1,CBL,CCND1,CCSAP,CD34,CD9,CDH1,CDH5,CHMP4C,CHST2,CHSY1,CITED2,CLDN4,CLDN5,CLEC14A,CLEC3B,CLIC4,CLN5,COL15A1,COL17A1,COL18A1,COL1A1,COL5A3,COL6A1,CRABP2,CRH,CRIP1,CRISPLD2,CRKL,CSF3R,CSPG4,CST6,CTSH,CTSZ,CYP19A1,DAB2,D…
biological process	GO:0009888	tissue development	141	1626	7.5e-18	ENSP00000070846,ENSP00000167586,ENSP00000204961,ENSP00000217131,ENSP00000220166,ENSP00000220772,ENSP00000222145,ENSP00000223127,ENSP00000225964,ENSP00000227507,ENSP00000232424,ENSP00000233813,ENSP00000234091,ENSP00000240328,ENSP00000244050,ENSP00000244745,ENSP00000245932,ENSP00000246080,ENSP00000248071,ENSP00000249749,ENSP00000252242,ENSP00000254190,ENSP00000254301,ENSP00000254958,ENSP00000259806…	ACADVL,ADM,AREG,ASCL2,B4GALT1,BCL2,CA2,CALR,CASQ1,CCND1,CD34,CHSY1,CITED2,CLEC3B,CLIC4,COL17A1,COL18A1,COL1A1,COL6A1,CRABP2,CRIP1,CST6,CTSH,CTSZ,DAB2,DCHS1,DEAF1,DKK1,DLL4,DSC3,DSG2,DSP,DVL3,EFNA1,EFNB1,ENG,F11R,FASN,FHL2,FLNB,FN1,FOLR1,FOSL2,FOXF1,FOXF2,FRZB,FZD1,GATA3,GJA4,GJA5,GRB2,HES1,HEYL,HLX,HYAL2,ID2,IGFBP1,IGFBP5,ITGA5,ITGB1,ITGB3,JAG1,KDR,KLF2,KRT14,KRT17,KRT18,KRT19,KRT5,KRT6A,KRT7,KRT…
biological process	GO:0007275	multicellular organism development	285	4726	1.03e-16	ENSP00000062104,ENSP00000070846,ENSP00000166139,ENSP00000167586,ENSP00000172229,ENSP00000199936,ENSP00000204961,ENSP00000215631,ENSP00000216117,ENSP00000217131,ENSP00000220166,ENSP00000220772,ENSP00000222145,ENSP00000222219,ENSP00000223095,ENSP00000223127,ENSP00000223357,ENSP00000225927,ENSP00000225964,ENSP00000226760,ENSP00000227507,ENSP00000228945,ENSP00000229270,ENSP00000231721,ENSP00000232424…	ACKR2,ADAM19,ADAMTS1,ADM,ADRA2C,ADRBK1,AEBP1,AGRN,ALAS2,ALPK3,ANXA2,APLN,APLNR,APOLD1,AREG,ARF4,ARHGAP4,ARHGDIB,ARNT2,ASCL2,ATN1,B2M,B4GALT1,BCL2,BNIP3,C19orf10,CA2,CALR,CASQ1,CBL,CCND1,CCSAP,CD34,CD9,CDH1,CDH5,CHMP4C,CHST2,CHSY1,CITED2,CLDN4,CLDN5,CLEC14A,CLEC3B,CLIC4,CLN5,COL15A1,COL18A1,COL1A1,COL5A3,COL6A1,CRABP2,CRH,CRIP1,CRISPLD2,CRKL,CSF3R,CSPG4,CTSH,CTSZ,CYP19A1,DAB2,DCHS1,DEAF1,DHRS3,DKK…
biological process	GO:0070972	protein localization to endoplasmic reticulum	36	123	1.11e-16	ENSP00000222247,ENSP00000230050,ENSP00000258739,ENSP00000309830,ENSP00000311430,ENSP00000318646,ENSP00000324173,ENSP00000329471,ENSP00000339795,ENSP00000344741,ENSP00000345957,ENSP00000346037,ENSP00000346050,ENSP00000346067,ENSP00000354739,ENSP00000355315,ENSP00000357555,ENSP00000363018,ENSP00000369757,ENSP00000378163,ENSP00000379888,ENSP00000386717,ENSP00000388337,ENSP00000392330,ENSP00000400467…	BCAP31,HSPA5,INSIG1,KDELR1,KDELR2,RPL10A,RPL12,RPL18A,RPL26,RPL29,RPL30,RPL31,RPL34,RPL36A,RPL37A,RPL38,RPL39,RPL4,RPL7,RPL9,RPLP0,RPLP1,RPS10,RPS12,RPS13,RPS15A,RPS20,RPS21,RPS25,RPS27,RPS28,RPS3A,RPS6,RPS8,RPSA,SEC61G
biological process	GO:0048731	system development	259	4144	1.46e-16	ENSP00000062104,ENSP00000070846,ENSP00000166139,ENSP00000167586,ENSP00000172229,ENSP00000199936,ENSP00000204961,ENSP00000216117,ENSP00000217131,ENSP00000220166,ENSP00000220772,ENSP00000222145,ENSP00000222219,ENSP00000223095,ENSP00000223127,ENSP00000223357,ENSP00000225927,ENSP00000225964,ENSP00000226760,ENSP00000227507,ENSP00000231721,ENSP00000232424,ENSP00000233813,ENSP00000234091,ENSP00000238682…	ADAM19,ADAMTS1,ADM,ADRA2C,ADRBK1,AEBP1,AGRN,ALAS2,ALPK3,ANXA2,APLN,APLNR,APOLD1,AREG,ARF4,ARHGAP4,ARNT2,ASCL2,ATN1,B2M,B4GALT1,BCL2,BNIP3,C19orf10,CA2,CALR,CASQ1,CBL,CCND1,CCSAP,CD34,CD9,CDH1,CDH5,CHSY1,CITED2,CLDN4,CLDN5,CLEC14A,CLEC3B,CLIC4,CLN5,COL15A1,COL18A1,COL1A1,COL5A3,CRABP2,CRH,CRIP1,CRISPLD2,CRKL,CSF3R,CSPG4,CTSH,CTSZ,CYP19A1,DCHS1,DEAF1,DHRS3,DKK1,DLL4,DNASE2,DSC3,DSG2,DSP,DVL3,EFNA1,…
biological process	GO:0065007	biological regulation	547	11740	2.37e-16	ENSP00000005260,ENSP00000014914,ENSP00000019317,ENSP00000053867,ENSP00000062104,ENSP00000070846,ENSP00000155926,ENSP00000166139,ENSP00000172229,ENSP00000199936,ENSP00000201647,ENSP00000202677,ENSP00000204961,ENSP00000205636,ENSP00000207549,ENSP00000215631,ENSP00000216117,ENSP00000216223,ENSP00000216392,ENSP00000216733,ENSP00000216968,ENSP00000217131,ENSP00000217169,ENSP00000218230,ENSP00000219454…	A2M,ACADVL,ACKR2,ACTB,ADAM19,ADAMTS1,ADAP1,ADCY4,ADM,ADRA2A,ADRA2C,ADRB1,ADRBK1,AEBP1,AFAP1,AFF1,AGAP6,AGRN,AGXT,ALAS2,ALDH1A1,ALDOA,ANXA2,ANXA5,ANXA6,ANXA8,APLN,APLNR,APOBR,APOLD1,AQPEP,AREG,ARF4,ARGLU1,ARHGAP4,ARHGDIB,ARID3A,ARL6IP5,ARNT2,ARPC1B,ASAP3,ASCL2,ATN1,ATP1A4,ATP6V0E1,ATRAID,AUP1,B2M,B4GALT1,BAIAP2L1,BCAM,BCAP31,BCL2,BCL6B,BHLHE40,BIRC7,BNIP3,BRICD5,C19orf10,C3,CA2,CALR,CAMK2N1,CAPG,C…
biological process	GO:0048513	animal organ development	202	2926	3.44e-16	ENSP00000062104,ENSP00000070846,ENSP00000166139,ENSP00000167586,ENSP00000199936,ENSP00000204961,ENSP00000216117,ENSP00000217131,ENSP00000220166,ENSP00000220772,ENSP00000222219,ENSP00000223095,ENSP00000223127,ENSP00000223357,ENSP00000225927,ENSP00000225964,ENSP00000226760,ENSP00000227507,ENSP00000232424,ENSP00000233813,ENSP00000234091,ENSP00000238682,ENSP00000240328,ENSP00000241261,ENSP00000243786…	ADAM19,ADAMTS1,ADM,ADRBK1,AEBP1,ALAS2,ALPK3,ANXA2,APLN,APLNR,AREG,ARF4,ARNT2,ASCL2,B2M,B4GALT1,BCL2,BNIP3,CA2,CALR,CASQ1,CBL,CCND1,CD34,CD9,CDH1,CHSY1,CITED2,CLDN4,CLDN5,CLEC3B,CLIC4,CLN5,COL18A1,COL1A1,COL5A3,CRH,CRIP1,CRISPLD2,CRKL,CSF3R,CTSH,CTSZ,CYP19A1,DCHS1,DHRS3,DKK1,DLL4,DNASE2,DSC3,DSG2,DSP,EFNA1,EFNB1,ENG,EPHB4,FASN,FBN1,FCGR2B,FHL2,FLNB,FLT4,FN1,FOLR1,FOSL2,FOXF1,FOXF2,FRZB,FSTL3,FZD1,…
biological process	GO:0051239	regulation of multicellular organismal process	195	2788	4.5e-16	ENSP00000070846,ENSP00000155926,ENSP00000166139,ENSP00000172229,ENSP00000216117,ENSP00000216968,ENSP00000217131,ENSP00000220166,ENSP00000220772,ENSP00000221847,ENSP00000223095,ENSP00000225964,ENSP00000227451,ENSP00000227507,ENSP00000228945,ENSP00000229239,ENSP00000231721,ENSP00000232424,ENSP00000233813,ENSP00000234091,ENSP00000234590,ENSP00000238682,ENSP00000240328,ENSP00000243457,ENSP00000243786…	ADM,ADRA2A,ADRA2C,ADRB1,ADRBK1,AGRN,ANXA2,ANXA5,ANXA6,APLN,APLNR,APOLD1,AREG,ARHGAP4,ARHGDIB,ASCL2,ATRAID,B2M,B4GALT1,BCL2,C19orf10,C3,CA2,CALR,CASQ1,CCND1,CCR1,CCRN4L,CCSAP,CD276,CD34,CD9,CDH5,CHSY1,CITED2,CLDN5,COL1A1,CRABP2,CRH,CRHBP,CRKL,CSF3R,CTSH,CTSL,CTSZ,DAB2,DEAF1,DHRS3,DKK1,DLL4,DOCK5,DSG2,DSP,DTX4,DUSP6,DVL3,EBI3,EFNA1,ENG,ENO1,F11R,FBN1,FCGR2B,FGG,FLT1,FLT4,FN1,FOXS1,FRZB,FSTL3,FZD1,F…
biological process	GO:0006614	SRP-dependent cotranslational protein targeting to membrane	30	92	6.99e-15	ENSP00000222247,ENSP00000230050,ENSP00000309830,ENSP00000311430,ENSP00000318646,ENSP00000339795,ENSP00000345957,ENSP00000346037,ENSP00000346050,ENSP00000346067,ENSP00000354739,ENSP00000355315,ENSP00000357555,ENSP00000363018,ENSP00000369757,ENSP00000378163,ENSP00000379888,ENSP00000386717,ENSP00000400467,ENSP00000404375,ENSP00000418082,ENSP00000418868,ENSP00000428085,ENSP00000429374,ENSP00000435096…	RPL10A,RPL12,RPL18A,RPL26,RPL29,RPL30,RPL31,RPL34,RPL36A,RPL37A,RPL38,RPL39,RPL4,RPL7,RPL9,RPLP0,RPLP1,RPS10,RPS12,RPS13,RPS15A,RPS20,RPS21,RPS25,RPS27,RPS28,RPS3A,RPS6,RPS8,RPSA
biological process	GO:0030198	extracellular matrix organization	50	296	6.99e-15	ENSP00000223095,ENSP00000223127,ENSP00000225964,ENSP00000253796,ENSP00000257527,ENSP00000261769,ENSP00000262424,ENSP00000262426,ENSP00000262768,ENSP00000263556,ENSP00000263923,ENSP00000264144,ENSP00000264828,ENSP00000284523,ENSP00000293379,ENSP00000299106,ENSP00000300527,ENSP00000308208,ENSP00000309714,ENSP00000323929,ENSP00000324532,ENSP00000325527,ENSP00000331831,ENSP00000336829,ENSP00000345344…	A2M,ADAM19,AGRN,ANXA2,B4GALT1,CDH1,COL18A1,COL1A1,COL5A3,COL6A1,COL6A2,CRISPLD2,CTSL,EGFL6,ENG,F11R,FBN1,FGG,FMOD,FN1,FOXF1,GAS6,HSPG2,HTRA1,ICAM2,ITGA5,ITGB1,ITGB3,JAM3,KDR,LAMA2,LAMA3,LAMB2,LAMB3,LAMC2,LAMC3,MFAP5,MMP12,MMP14,NDNF,P4HA1,PECAM1,PLOD3,PRDX4,RAMP2,SCUBE1,SERPINE1,SH3PXD2B,TIMP2,WNT3A
biological process	GO:0060429	epithelium development	101	1055	7.57e-15	ENSP00000070846,ENSP00000167586,ENSP00000217131,ENSP00000220166,ENSP00000220772,ENSP00000222145,ENSP00000223127,ENSP00000227507,ENSP00000232424,ENSP00000233813,ENSP00000234091,ENSP00000240328,ENSP00000244050,ENSP00000244745,ENSP00000245932,ENSP00000246080,ENSP00000248071,ENSP00000249749,ENSP00000252242,ENSP00000254301,ENSP00000254958,ENSP00000261590,ENSP00000262041,ENSP00000262225,ENSP00000262426…	ACADVL,ADM,AREG,B4GALT1,BCL2,CA2,CCND1,CD34,CITED2,CLIC4,COL18A1,CTSH,CTSZ,DAB2,DCHS1,DEAF1,DKK1,DLL4,DSC3,DSG2,DSP,DVL3,ENG,F11R,FASN,FLNB,FOLR1,FOSL2,FOXF1,FRZB,FZD1,GATA3,GJA4,GJA5,GRB2,HES1,HEYL,ID2,IGFBP5,ITGA5,JAG1,KDR,KLF2,KRT14,KRT17,KRT18,KRT19,KRT5,KRT6A,KRT7,KRT8,KRTAP26-1,LAMB2,LDB1,LGALS3,LGR4,MEOX2,MMP12,MMP14,MYADM,MYCN,NOG,NOTCH1,NRARP,PCSK6,PECAM1,PERP,PGK1,PKP2,PLOD3,PLXNA2,PODX…
biological process	GO:0045047	protein targeting to ER	31	101	7.63e-15	ENSP00000222247,ENSP00000230050,ENSP00000309830,ENSP00000311430,ENSP00000318646,ENSP00000339795,ENSP00000345957,ENSP00000346037,ENSP00000346050,ENSP00000346067,ENSP00000354739,ENSP00000355315,ENSP00000357555,ENSP00000363018,ENSP00000369757,ENSP00000378163,ENSP00000379888,ENSP00000386717,ENSP00000388337,ENSP00000400467,ENSP00000404375,ENSP00000418082,ENSP00000418868,ENSP00000428085,ENSP00000429374…	RPL10A,RPL12,RPL18A,RPL26,RPL29,RPL30,RPL31,RPL34,RPL36A,RPL37A,RPL38,RPL39,RPL4,RPL7,RPL9,RPLP0,RPLP1,RPS10,RPS12,RPS13,RPS15A,RPS20,RPS21,RPS25,RPS27,RPS28,RPS3A,RPS6,RPS8,RPSA,SEC61G
biological process	GO:0023052	signaling	294	5108	7.98e-15	ENSP00000005260,ENSP00000014914,ENSP00000019317,ENSP00000053867,ENSP00000070846,ENSP00000172229,ENSP00000201647,ENSP00000204961,ENSP00000216117,ENSP00000216223,ENSP00000216733,ENSP00000216968,ENSP00000217169,ENSP00000218230,ENSP00000219833,ENSP00000220166,ENSP00000220562,ENSP00000220772,ENSP00000221742,ENSP00000221847,ENSP00000222145,ENSP00000225964,ENSP00000226760,ENSP00000227451,ENSP00000227507…	ACADVL,ACKR2,ACTB,ADAMTS1,ADAP1,ADCY4,ADM,ADRA2A,ADRA2C,ADRB1,ADRBK1,AGRN,AGXT,ANXA2,ANXA5,ANXA6,APLN,APLNR,AQPEP,AREG,ARF4,ARHGAP4,ARID3A,ARL6IP5,ARPC1B,ATP6V0E1,B2M,BAIAP2L1,BCAM,BCAP31,BCL2,BIRC7,BNIP3,C19orf10,C3,CA2,CALR,CASQ1,CBL,CCND1,CCNE1,CCR1,CD34,CD9,CD93,CD97,CDA,CDC42EP1,CDC42EP2,CDH5,CGB2,CITED2,CLDN19,CLDN4,CLDN5,COL15A1,COL1A1,CPZ,CRABP2,CRH,CRHBP,CRIP1,CRKL,CSF2RB,CSF3R,CSPG4,CTS…
biological process	GO:0043062	extracellular structure organization	53	339	1.13e-14	ENSP00000223095,ENSP00000223127,ENSP00000225964,ENSP00000253796,ENSP00000257527,ENSP00000261769,ENSP00000262424,ENSP00000262426,ENSP00000262768,ENSP00000263556,ENSP00000263923,ENSP00000264005,ENSP00000264144,ENSP00000264828,ENSP00000284523,ENSP00000293379,ENSP00000299106,ENSP00000300527,ENSP00000308208,ENSP00000309714,ENSP00000310036,ENSP00000323929,ENSP00000324532,ENSP00000325527,ENSP00000327801…	A2M,ADAM19,AGRN,ANXA2,B4GALT1,CD34,CDH1,COL18A1,COL1A1,COL5A3,COL6A1,COL6A2,CRISPLD2,CTSL,EGFL6,ENG,F11R,FBN1,FGG,FMOD,FN1,FOXF1,GAS6,HSPG2,HTRA1,ICAM2,ITGA5,ITGB1,ITGB3,JAM3,KDR,LAMA2,LAMA3,LAMB2,LAMB3,LAMC2,LAMC3,LCAT,MFAP5,MMP12,MMP14,NDNF,P4HA1,P4HB,PECAM1,PLOD3,PRDX4,RAMP2,SCUBE1,SERPINE1,SH3PXD2B,TIMP2,WNT3A
biological process	GO:0050789	regulation of biological process	520	11116	1.13e-14	ENSP00000005260,ENSP00000014914,ENSP00000019317,ENSP00000053867,ENSP00000062104,ENSP00000070846,ENSP00000155926,ENSP00000166139,ENSP00000172229,ENSP00000201647,ENSP00000202677,ENSP00000204961,ENSP00000207549,ENSP00000215631,ENSP00000216117,ENSP00000216223,ENSP00000216733,ENSP00000216968,ENSP00000217131,ENSP00000217169,ENSP00000218230,ENSP00000219454,ENSP00000220166,ENSP00000220562,ENSP00000220772…	A2M,ACADVL,ACKR2,ACTB,ADAM19,ADAMTS1,ADAP1,ADCY4,ADM,ADRA2A,ADRA2C,ADRB1,ADRBK1,AEBP1,AFAP1,AFF1,AGRN,AGXT,ALDOA,ANXA2,ANXA5,ANXA6,ANXA8,APLN,APLNR,APOBR,APOLD1,AQPEP,AREG,ARF4,ARGLU1,ARHGAP4,ARHGDIB,ARID3A,ARL6IP5,ARNT2,ARPC1B,ASAP3,ASCL2,ATN1,ATP6V0E1,ATRAID,B2M,B4GALT1,BAIAP2L1,BCAM,BCAP31,BCL2,BCL6B,BHLHE40,BIRC7,BNIP3,BRICD5,C19orf10,C3,CA2,CALR,CAMK2N1,CAPG,CASQ1,CBL,CCND1,CCNE1,CCR1,CCRN4L…
biological process	GO:0032501	multicellular organismal process	350	6507	1.4e-14	ENSP00000062104,ENSP00000070846,ENSP00000166139,ENSP00000167586,ENSP00000172229,ENSP00000199936,ENSP00000204961,ENSP00000215631,ENSP00000216117,ENSP00000216968,ENSP00000217131,ENSP00000218230,ENSP00000219833,ENSP00000220166,ENSP00000220772,ENSP00000222145,ENSP00000222219,ENSP00000222543,ENSP00000223095,ENSP00000223127,ENSP00000223357,ENSP00000225927,ENSP00000225964,ENSP00000226760,ENSP00000227507…	A2M,ACADVL,ACKR2,ADAM19,ADAMTS1,ADCY4,ADM,ADRA2A,ADRA2C,ADRB1,ADRBK1,AEBP1,AGRN,ALAS2,ALDOA,ALPK3,ANXA2,ANXA5,ANXA8,APLN,APLNR,APOBR,APOLD1,AQPEP,AREG,ARF4,ARHGAP4,ARHGDIB,ARNT2,ASCL2,ATN1,ATP1A4,B2M,B4GALT1,BCAP31,BCL2,BHLHE40,BNIP3,C19orf10,C3,CA2,CALR,CASQ1,CBL,CCND1,CCRN4L,CCSAP,CD34,CD55,CD9,CDH1,CDH5,CGB2,CHMP4C,CHST2,CHSY1,CITED2,CLDN19,CLDN4,CLDN5,CLEC14A,CLEC3B,CLIC4,CLN5,COL15A1,COL18A1…
biological process	GO:0007154	cell communication	294	5219	1.22e-13	ENSP00000005260,ENSP00000014914,ENSP00000019317,ENSP00000053867,ENSP00000070846,ENSP00000172229,ENSP00000201647,ENSP00000204961,ENSP00000216117,ENSP00000216223,ENSP00000216733,ENSP00000216968,ENSP00000217169,ENSP00000218230,ENSP00000219833,ENSP00000220166,ENSP00000220562,ENSP00000220772,ENSP00000221742,ENSP00000221847,ENSP00000222145,ENSP00000225964,ENSP00000226760,ENSP00000227451,ENSP00000227507…	ACADVL,ACKR2,ACTB,ADAMTS1,ADAP1,ADCY4,ADM,ADRA2A,ADRA2C,ADRB1,ADRBK1,AGRN,AGXT,ANXA2,ANXA5,ANXA6,AOC1,APLN,APLNR,AQPEP,AREG,ARF4,ARHGAP4,ARID3A,ARL6IP5,ARPC1B,ATP6V0E1,B2M,BAIAP2L1,BCAM,BCAP31,BCL2,BIRC7,BNIP3,C19orf10,C3,CA2,CALR,CASQ1,CBL,CCND1,CCNE1,CCR1,CD34,CD9,CD93,CD97,CDA,CDC42EP1,CDC42EP2,CDH5,CGB2,CITED2,CLDN19,CLDN4,CLDN5,COL15A1,COL1A1,CPZ,CRABP2,CRH,CRHBP,CRIP1,CRKL,CSF2RB,CSF3R,CSPG…
biological process	GO:0009790	embryo development	88	890	1.36e-13	ENSP00000199936,ENSP00000204961,ENSP00000220772,ENSP00000223127,ENSP00000225927,ENSP00000225964,ENSP00000232424,ENSP00000234091,ENSP00000238682,ENSP00000240328,ENSP00000244050,ENSP00000244745,ENSP00000245932,ENSP00000246080,ENSP00000248071,ENSP00000249749,ENSP00000259241,ENSP00000261483,ENSP00000262041,ENSP00000262225,ENSP00000262426,ENSP00000262613,ENSP00000263923,ENSP00000277541,ENSP00000281043…	ADM,APLN,APLNR,ARNT2,ASCL2,CITED2,COL1A1,COL6A1,CRABP2,DCHS1,DEAF1,DKK1,DLL4,DSC3,DVL3,EFNA1,EFNB1,ENDOG,ENG,FBN1,FLT1,FN1,FOLR1,FOXF1,FRZB,FZD1,GATA3,GJA5,GJB3,GRB2,HES1,HLX,HS6ST1,HSD17B2,ID2,INSIG1,ITGA5,ITGB1,ITGB3,KDR,KLF2,KRT19,KRT8,LAMA3,LAMB3,LDB1,MAN2A1,MEOX2,MGAT1,MMP14,MYCN,NAGLU,NOG,NOS3,NOTCH1,NRARP,PCSK6,PLCD3,PLOD3,PLXNA2,RBP4,RPL38,RPS6,SDC4,SEMA4C,SFRP1,SLC9A3R1,SMAD6,SNAI1,SOX17…
biological process	GO:0007165	signal transduction	273	4738	1.89e-13	ENSP00000005260,ENSP00000014914,ENSP00000019317,ENSP00000053867,ENSP00000172229,ENSP00000201647,ENSP00000204961,ENSP00000216117,ENSP00000216223,ENSP00000216733,ENSP00000216968,ENSP00000217169,ENSP00000218230,ENSP00000220166,ENSP00000220562,ENSP00000220772,ENSP00000221847,ENSP00000222145,ENSP00000225964,ENSP00000226760,ENSP00000227451,ENSP00000227507,ENSP00000230895,ENSP00000232424,ENSP00000233813…	ACADVL,ACKR2,ACTB,ADAMTS1,ADAP1,ADCY4,ADM,ADRA2A,ADRA2C,ADRB1,ADRBK1,AGRN,AGXT,ANXA2,ANXA5,ANXA6,APLN,APLNR,AQPEP,AREG,ARF4,ARHGAP4,ARID3A,ARL6IP5,ARPC1B,ATP6V0E1,B2M,BAIAP2L1,BCAM,BCAP31,BCL2,BIRC7,BNIP3,C19orf10,C3,CA2,CALR,CASQ1,CBL,CCND1,CCNE1,CCR1,CD34,CD9,CD93,CD97,CDA,CDC42EP1,CDC42EP2,CDH5,CGB2,CITED2,CLDN4,CLDN5,COL15A1,COL1A1,CPZ,CRABP2,CRH,CRHBP,CRIP1,CRKL,CSF2RB,CSF3R,CSPG4,CTSH,CXCR6…
biological process	GO:0042127	regulation of cell population proliferation	127	1594	1.89e-13	ENSP00000172229,ENSP00000204961,ENSP00000216117,ENSP00000217131,ENSP00000217169,ENSP00000219454,ENSP00000220166,ENSP00000220772,ENSP00000221847,ENSP00000227507,ENSP00000232424,ENSP00000233813,ENSP00000234091,ENSP00000238682,ENSP00000240328,ENSP00000243786,ENSP00000244745,ENSP00000249749,ENSP00000250457,ENSP00000254301,ENSP00000254958,ENSP00000257696,ENSP00000261402,ENSP00000261731,ENSP00000261799…	ADAMTS1,ADM,ADRA2A,ANXA2,APLN,APLNR,AREG,ARNT2,ASCL2,ATRAID,B4GALT1,BCL2,BCL6B,BIRC7,BRICD5,C19orf10,CALR,CAMK2N1,CCND1,CD276,CD55,CD9,CDH5,CDKN1C,CLDN7,COL18A1,CRH,CRKL,CTSH,CTSZ,DEAF1,DLL4,EBI3,EFNB1,EGFL7,EGLN3,ENG,FCGR2B,FLT1,FLT4,FN1,FOSL2,FOXF1,FRZB,FTH1,GAS6,GATA3,GKN1,GRB2,HES1,HILPDA,HLA-G,HLX,HMOX1,HPGD,HTRA1,ID2,IDO1,IGFBP5,IGFBP6,IL6ST,INHA,ITGB1,ITGB3,JAG1,KDR,KIAA1462,KISS1,KRT6A,LA…
biological process	GO:0000184	nuclear-transcribed mRNA catabolic process, nonsense-mediated decay	31	118	2.05e-13	ENSP00000222247,ENSP00000230050,ENSP00000309830,ENSP00000311430,ENSP00000313007,ENSP00000318646,ENSP00000339795,ENSP00000345957,ENSP00000346037,ENSP00000346050,ENSP00000346067,ENSP00000354739,ENSP00000355315,ENSP00000357555,ENSP00000363018,ENSP00000369757,ENSP00000378163,ENSP00000379888,ENSP00000386717,ENSP00000400467,ENSP00000404375,ENSP00000418082,ENSP00000418868,ENSP00000428085,ENSP00000429374…	PABPC1,RPL10A,RPL12,RPL18A,RPL26,RPL29,RPL30,RPL31,RPL34,RPL36A,RPL37A,RPL38,RPL39,RPL4,RPL7,RPL9,RPLP0,RPLP1,RPS10,RPS12,RPS13,RPS15A,RPS20,RPS21,RPS25,RPS27,RPS28,RPS3A,RPS6,RPS8,RPSA
biological process	GO:0051716	cellular response to stimulus	333	6212	2.63e-13	ENSP00000005260,ENSP00000014914,ENSP00000019317,ENSP00000053867,ENSP00000166139,ENSP00000172229,ENSP00000201647,ENSP00000204961,ENSP00000216117,ENSP00000216223,ENSP00000216733,ENSP00000216968,ENSP00000217169,ENSP00000218230,ENSP00000220166,ENSP00000220562,ENSP00000220772,ENSP00000221847,ENSP00000222145,ENSP00000222543,ENSP00000223095,ENSP00000223127,ENSP00000225964,ENSP00000226760,ENSP00000227451…	ACADVL,ACKR2,ACTB,ADAMTS1,ADAP1,ADCY4,ADM,ADRA2A,ADRA2C,ADRB1,ADRBK1,AGRN,AGXT,ANXA2,ANXA5,ANXA6,AOC1,APLN,APLNR,AQPEP,AREG,ARF4,ARHGAP4,ARID3A,ARL6IP5,ARNT2,ARPC1B,ATP6V0E1,AUP1,B2M,BAIAP2L1,BCAM,BCAP31,BCL2,BIRC7,BNIP3,C19orf10,C3,CA2,CALR,CASQ1,CBL,CCND1,CCNE1,CCR1,CD34,CD63,CD9,CD93,CD97,CDA,CDC42EP1,CDC42EP2,CDH1,CDH5,CGB2,CITED2,CLDN4,CLDN5,CLEC3B,CLIC4,COL15A1,COL1A1,COL6A1,COX4I2,CPNE2,CP…
biological process	GO:0050793	regulation of developmental process	167	2416	5.02e-13	ENSP00000070846,ENSP00000155926,ENSP00000166139,ENSP00000172229,ENSP00000207549,ENSP00000216117,ENSP00000217131,ENSP00000220166,ENSP00000220772,ENSP00000223095,ENSP00000225964,ENSP00000227507,ENSP00000228945,ENSP00000231721,ENSP00000232424,ENSP00000233813,ENSP00000234091,ENSP00000238682,ENSP00000240328,ENSP00000243786,ENSP00000244050,ENSP00000245907,ENSP00000248071,ENSP00000249014,ENSP00000249749…	ADM,ADRA2C,ADRB1,AGRN,ALDOA,ANXA2,APLNR,APOLD1,AREG,ARHGAP4,ARHGDIB,ASCL2,ATRAID,B2M,B4GALT1,BCL2,BCL6B,BNIP3,C19orf10,C3,CA2,CALR,CCND1,CCR1,CCRN4L,CCSAP,CD34,CDC42EP1,CDC42EP2,CDH5,CITED2,CLDN5,COL1A1,CRABP2,CRKL,CSF3R,CTSH,CTSL,CTSZ,DAB2,DEAF1,DKK1,DLL4,DOCK5,DUSP6,DVL3,EFNA1,ENG,FBN1,FCGR2B,FGG,FLT1,FLT4,FN1,FOXF1,FOXS1,FRZB,FSTL3,FZD1,FZD4,GAS6,GATA3,GDPD5,GPR124,HES1,HEXB,HEYL,HK2,HLA-G,HLX…
biological process	GO:0046903	secretion	97	1070	5.34e-13	ENSP00000053867,ENSP00000075120,ENSP00000205636,ENSP00000207549,ENSP00000216392,ENSP00000217131,ENSP00000217971,ENSP00000220166,ENSP00000221742,ENSP00000223095,ENSP00000227507,ENSP00000236671,ENSP00000238682,ENSP00000242786,ENSP00000245907,ENSP00000246006,ENSP00000254301,ENSP00000261416,ENSP00000261735,ENSP00000262424,ENSP00000262428,ENSP00000262613,ENSP00000262768,ENSP00000262776,ENSP00000263864…	A2M,ADM,AGXT,ALDOA,ANXA2,ANXA5,AOC1,APLN,B2M,B4GALT1,BRI3,C3,CA2,CBL,CCND1,CCR1,CD55,CD63,CD9,CD93,CD97,CDA,CLEC3B,CMTM6,COTL1,CRHBP,CRISPLD2,CTSD,CTSH,CTSZ,CYB5R1,DSP,ENG,ERP29,EXOC3L1,FGG,FN1,FTH1,FTL,FZD4,GAS6,GATA3,GIG25,GLIPR1,GM2A,GRN,HBB,HEXB,HK2,HSPA6,ITGB3,LGALS3,LGALS3BP,LPCAT1,NCSTN,NOTCH1,NPC2,NPR1,OXTR,PCSK6,PDIA4,PECAM1,PGRMC1,PKM,PLAC8,PNP,PRCP,PRDX4,PRDX6,PRG2,PSAP,PYGL,QSOX1,RAB8…
biological process	GO:0070887	cellular response to chemical stimulus	179	2672	5.63e-13	ENSP00000005260,ENSP00000166139,ENSP00000172229,ENSP00000216117,ENSP00000216223,ENSP00000220166,ENSP00000220562,ENSP00000220772,ENSP00000221847,ENSP00000223095,ENSP00000223127,ENSP00000225964,ENSP00000226760,ENSP00000227507,ENSP00000229239,ENSP00000233813,ENSP00000234091,ENSP00000238682,ENSP00000243786,ENSP00000244745,ENSP00000248071,ENSP00000248958,ENSP00000249749,ENSP00000250457,ENSP00000251595…	ACADVL,ACKR2,ACTB,ADCY4,ADRA2A,ADRBK1,AGRN,ANXA2,AOC1,ARL6IP5,ARNT2,ATP6V0E1,B2M,BAIAP2L1,BCL2,BNIP3,C19orf10,CA2,CALR,CBL,CCND1,CCNE1,CCR1,CDC42EP2,CDH1,CDH5,CGB2,CITED2,CLDN5,CLEC3B,CLIC4,COL1A1,COL6A1,COX4I2,CPNE2,CRH,CRHBP,CRIP1,CRKL,CSF2RB,CSF3R,CTSH,CTSL,CXCR6,DLL4,EBI3,EGLN2,EGLN3,ENDOG,ENG,EXTL3,F11R,FABP4,FASN,FBN1,FCGR2B,FGG,FHL2,FLNB,FLT1,FLT4,FMOD,FN1,FOLR1,FOXF1,FSTL1,FSTL3,FZD4,GAPD…
biological process	GO:0051270	regulation of cellular component movement	86	886	6.49e-13	ENSP00000070846,ENSP00000216117,ENSP00000220166,ENSP00000220772,ENSP00000223095,ENSP00000225964,ENSP00000228945,ENSP00000233813,ENSP00000243457,ENSP00000244050,ENSP00000249749,ENSP00000252590,ENSP00000254301,ENSP00000254958,ENSP00000261590,ENSP00000261799,ENSP00000261937,ENSP00000262041,ENSP00000262426,ENSP00000262613,ENSP00000263212,ENSP00000263923,ENSP00000264036,ENSP00000264144,ENSP00000274289…	ADAMTS1,ADRA2A,ARHGAP4,ARHGDIB,B4GALT1,BCL2,CALR,CCR1,CCSAP,CD9,CITED2,CLDN7,CLIC4,COL18A1,COL1A1,CRKL,CTSH,CYP19A1,DAB2,DLL4,DOCK5,DSG2,DSP,EFNA1,ENG,FLT1,FLT4,FN1,FOXF1,GAS6,GATA3,GJA5,GPR124,HMOX1,HSPA5,HYAL2,IGFBP5,ITGA5,ITGB3,JAG1,JAM3,KCNJ2,KDR,KIAA1462,LAMA2,LAMA3,LAMC2,LDB1,LGALS3,MACF1,MCAM,MEOX2,MMP14,MMRN2,MYADM,NOG,NOS3,NOTCH1,PDGFRB,PHLDA2,PKP2,PLK2,PLVAP,PLXNA2,PODXL,PPARG,PPM1F,PRC…
biological process	GO:0065008	regulation of biological quality	219	3559	8.75e-13	ENSP00000005260,ENSP00000062104,ENSP00000070846,ENSP00000172229,ENSP00000199936,ENSP00000205636,ENSP00000216117,ENSP00000216392,ENSP00000216968,ENSP00000217131,ENSP00000218230,ENSP00000219833,ENSP00000220166,ENSP00000220772,ENSP00000221742,ENSP00000222219,ENSP00000222543,ENSP00000223095,ENSP00000223127,ENSP00000224807,ENSP00000225964,ENSP00000226760,ENSP00000227507,ENSP00000229239,ENSP00000231721…	A2M,ACADVL,ADCY4,ADM,ADRA2A,ADRA2C,ADRB1,ADRBK1,AGRN,AGXT,ALAS2,ALDH1A1,ALDOA,ANXA2,ANXA5,ANXA6,ANXA8,APLN,APLNR,AQPEP,ARHGAP4,ARL6IP5,ARPC1B,ATP1A4,ATP6V0E1,B2M,BAIAP2L1,BCAP31,BCL2,BNIP3,C3,CA2,CALR,CAPG,CASQ1,CCND1,CCNE1,CCR1,CCRN4L,CCSAP,CD34,CD55,CD9,CDC42EP1,CDC42EP2,CLDN19,CLDN4,CLIC4,CLN5,CMTM6,COL1A1,CRABP2,CRH,CRHBP,CTSH,CTSZ,CYP19A1,DHRS3,DIO2,DKK1,DNASE2,DOCK5,DSC3,DSG2,DSP,DVL3,EFNA1…
biological process	GO:0051179	localization	290	5233	1.46e-12	ENSP00000019317,ENSP00000053867,ENSP00000070846,ENSP00000075120,ENSP00000172229,ENSP00000204961,ENSP00000205636,ENSP00000207549,ENSP00000216392,ENSP00000217131,ENSP00000217971,ENSP00000219833,ENSP00000220166,ENSP00000221742,ENSP00000222247,ENSP00000223095,ENSP00000223127,ENSP00000224807,ENSP00000225964,ENSP00000227507,ENSP00000227880,ENSP00000230050,ENSP00000232424,ENSP00000236671,ENSP00000238682…	A2M,ACKR2,ACTB,ADM,ADRA2A,ADRBK1,AGRN,AGXT,ALDOA,ANXA2,ANXA5,ANXA6,ANXA8,AOC1,APLN,APOBR,APOL6,APOLD1,AREG,ARF4,ARL6IP5,ARPC1B,ASAP3,ATP1A4,ATP6V0E1,AUP1,B2M,B4GALT1,BCAP31,BCL2,BNIP3,BRI3,C3,CA2,CALR,CASQ1,CBL,CCND1,CCR1,CD34,CD55,CD63,CD9,CD93,CD97,CDA,CDH1,CHMP4C,CLDN4,CLEC14A,CLEC3B,CLIC4,CLN5,CLTB,CMTM6,COL1A1,COTL1,COX4I2,COX7C,CRHBP,CRISPLD2,CSF3R,CSPG4,CTSD,CTSH,CTSZ,CYB5R1,DAB2,DCHS1,DSP…
biological process	GO:0051241	negative regulation of multicellular organismal process	97	1098	2.09e-12	ENSP00000155926,ENSP00000166139,ENSP00000172229,ENSP00000216117,ENSP00000216968,ENSP00000217131,ENSP00000220772,ENSP00000223095,ENSP00000228945,ENSP00000231721,ENSP00000232424,ENSP00000233813,ENSP00000234091,ENSP00000238682,ENSP00000240328,ENSP00000243786,ENSP00000244050,ENSP00000248071,ENSP00000249749,ENSP00000254190,ENSP00000254958,ENSP00000262041,ENSP00000263388,ENSP00000274289,ENSP00000274368…	ADM,ADRA2C,ADRB1,ADRBK1,ANXA2,ANXA5,APLN,AREG,ARHGAP4,ARHGDIB,ASCL2,B2M,BCL2,CALR,CCR1,CCRN4L,CD34,CD9,CHSY1,CRH,CRHBP,CTSZ,DKK1,DLL4,DOCK5,EFNA1,FBN1,FCGR2B,FGG,FN1,FRZB,FSTL3,GAS6,GATA3,GJA5,HES1,HLA-G,HLX,HMOX1,HSPG2,ID2,IDO1,IGFBP5,INHA,INHBB,ISG15,ITPKB,JAG1,KLF2,LDB1,LGR4,MC1R,MEOX2,MMRN2,MYCN,NGFR,NOG,NOS3,NOTCH1,NOTCH3,NPR1,NRARP,OXTR,PDCD1LG2,PGK1,PLAC8,PLK2,POMC,PPARG,PRDX4,PRG2,PROCR,P…
biological process	GO:0032940	secretion by cell	89	959	2.12e-12	ENSP00000053867,ENSP00000075120,ENSP00000205636,ENSP00000207549,ENSP00000216392,ENSP00000217131,ENSP00000217971,ENSP00000220166,ENSP00000221742,ENSP00000223095,ENSP00000236671,ENSP00000238682,ENSP00000242786,ENSP00000245907,ENSP00000246006,ENSP00000254301,ENSP00000261416,ENSP00000261735,ENSP00000262424,ENSP00000262428,ENSP00000262768,ENSP00000262776,ENSP00000263864,ENSP00000264033,ENSP00000266085…	A2M,ADM,ALDOA,ANXA2,ANXA5,AOC1,B2M,B4GALT1,BRI3,C3,CBL,CCR1,CD55,CD63,CD9,CD93,CD97,CDA,CLEC3B,CMTM6,COTL1,CRHBP,CRISPLD2,CTSD,CTSH,CTSZ,CYB5R1,DSP,ENG,ERP29,EXOC3L1,FGG,FN1,FTH1,FTL,FZD4,GAS6,GATA3,GIG25,GLIPR1,GM2A,GRN,HBB,HEXB,HSPA6,ITGB3,LGALS3,LGALS3BP,LPCAT1,NCSTN,NOTCH1,NPC2,PCSK6,PDIA4,PECAM1,PGRMC1,PKM,PLAC8,PNP,PRCP,PRDX4,PRDX6,PRG2,PSAP,PYGL,QSOX1,RAB8B,RHOF,S100A11,SELM,SERPINE1,SERPI…
biological process	GO:0006413	translational initiation	32	142	2.21e-12	ENSP00000222247,ENSP00000230050,ENSP00000309830,ENSP00000311430,ENSP00000313007,ENSP00000318646,ENSP00000339795,ENSP00000345957,ENSP00000346037,ENSP00000346050,ENSP00000346067,ENSP00000354739,ENSP00000355315,ENSP00000357555,ENSP00000363018,ENSP00000369757,ENSP00000378163,ENSP00000379888,ENSP00000386717,ENSP00000400467,ENSP00000404375,ENSP00000418082,ENSP00000418868,ENSP00000419449,ENSP00000428085…	EIF1,PABPC1,RPL10A,RPL12,RPL18A,RPL26,RPL29,RPL30,RPL31,RPL34,RPL36A,RPL37A,RPL38,RPL39,RPL4,RPL7,RPL9,RPLP0,RPLP1,RPS10,RPS12,RPS13,RPS15A,RPS20,RPS21,RPS25,RPS27,RPS28,RPS3A,RPS6,RPS8,RPSA
biological process	GO:0006612	protein targeting to membrane	31	132	2.21e-12	ENSP00000222247,ENSP00000230050,ENSP00000309830,ENSP00000311430,ENSP00000312734,ENSP00000318646,ENSP00000339795,ENSP00000345957,ENSP00000346037,ENSP00000346050,ENSP00000346067,ENSP00000354739,ENSP00000355315,ENSP00000357555,ENSP00000363018,ENSP00000369757,ENSP00000378163,ENSP00000379888,ENSP00000386717,ENSP00000400467,ENSP00000404375,ENSP00000418082,ENSP00000418868,ENSP00000428085,ENSP00000429374…	RAB8B,RPL10A,RPL12,RPL18A,RPL26,RPL29,RPL30,RPL31,RPL34,RPL36A,RPL37A,RPL38,RPL39,RPL4,RPL7,RPL9,RPLP0,RPLP1,RPS10,RPS12,RPS13,RPS15A,RPS20,RPS21,RPS25,RPS27,RPS28,RPS3A,RPS6,RPS8,RPSA
biological process	GO:0006950	response to stress	204	3267	2.6e-12	ENSP00000172229,ENSP00000207549,ENSP00000215631,ENSP00000216117,ENSP00000216968,ENSP00000217169,ENSP00000218230,ENSP00000219833,ENSP00000220562,ENSP00000220772,ENSP00000222543,ENSP00000223095,ENSP00000225964,ENSP00000226760,ENSP00000227507,ENSP00000229239,ENSP00000230895,ENSP00000234091,ENSP00000238682,ENSP00000240328,ENSP00000242786,ENSP00000244745,ENSP00000245907,ENSP00000248071,ENSP00000248958…	A2M,ACADVL,ACKR2,ADM,ADRA2A,ADRA2C,ADRB1,ALAS2,ANXA5,ANXA8,AOC1,APOLD1,AREG,ARF4,ARID3A,ARL6IP5,ARNT2,ASCL2,AUP1,B2M,B4GALT1,BCL2,BIRC7,BNIP3,C19orf10,C3,CA2,CALR,CASQ1,CBL,CCND1,CCR1,CD34,CD55,CD9,CD97,CDC42EP2,CHST2,CITED2,COL18A1,COL1A1,COTL1,COX4I2,CRH,CRHBP,CRIP1,CRKL,CSF3R,CXCR6,DAP,DEAF1,DSP,DUSP6,DYSF,EGLN2,EGLN3,ENDOG,ENG,EXTL3,F11R,FCGR2B,FGG,FLNB,FN1,FOLR1,FOXF1,FSTL1,GADD45B,GADD45G,G…
biological process	GO:0042221	response to chemical	243	4153	2.84e-12	ENSP00000005260,ENSP00000019317,ENSP00000166139,ENSP00000172229,ENSP00000199936,ENSP00000204961,ENSP00000216117,ENSP00000216223,ENSP00000219454,ENSP00000219833,ENSP00000220166,ENSP00000220562,ENSP00000220772,ENSP00000221742,ENSP00000221847,ENSP00000222247,ENSP00000223095,ENSP00000223127,ENSP00000225964,ENSP00000226760,ENSP00000227507,ENSP00000229239,ENSP00000231721,ENSP00000233813,ENSP00000234091…	ACADVL,ACKR2,ACTB,ADCY4,ADM,ADRA2A,ADRBK1,AGRN,AGXT,ANXA2,ANXA5,AOC1,AREG,ARL6IP5,ARNT2,ARPC1B,ATP6V0E1,AUP1,B2M,BAIAP2L1,BCL2,BNIP3,C19orf10,CA2,CALR,CASQ1,CBL,CCND1,CCNE1,CCR1,CCRN4L,CD9,CDC42EP2,CDH1,CDH5,CGB2,CITED2,CLDN4,CLDN5,CLDN7,CLEC3B,CLIC4,COL18A1,COL1A1,COL6A1,COL6A2,COX4I2,CPNE2,CRH,CRHBP,CRIP1,CRKL,CSF2RB,CSF3R,CST2,CTSH,CTSL,CXCR6,DKK1,DLL4,DSG2,DUSP6,DVL3,EBI3,EFNA1,EFNB1,EGLN2,EG…
biological process	GO:0022610	biological adhesion	82	849	3.18e-12	ENSP00000070846,ENSP00000204961,ENSP00000216733,ENSP00000232424,ENSP00000242786,ENSP00000244333,ENSP00000245934,ENSP00000246006,ENSP00000257770,ENSP00000261402,ENSP00000261590,ENSP00000261769,ENSP00000262426,ENSP00000262776,ENSP00000264036,ENSP00000264144,ENSP00000264828,ENSP00000270233,ENSP00000278927,ENSP00000284273,ENSP00000284523,ENSP00000287008,ENSP00000288840,ENSP00000293379,ENSP00000295228…	B4GALT1,BCAM,BCL2,CCR1,CD34,CD63,CD9,CD93,CD97,CDH1,CDH5,CERCAM,CLDN19,CLDN4,CLDN5,CLDN7,COL15A1,COL17A1,COL18A1,COL5A3,COL6A1,COL6A2,CSF3R,DCHS1,DSC3,DSG2,DSP,EFNA1,EFNB1,EFS,EGFL6,EGFL7,ENG,EPHB4,ESAM,F11R,FBN1,FGG,FN1,FOXF1,FZD4,GAS6,HES1,ICAM2,INHBB,ITGA5,ITGB1,ITGB3,JAM3,KIAA1462,LAMA2,LAMA3,LAMB2,LAMB3,LAMC2,LAMC3,LGALS3BP,LY6D,LYPD3,MCAM,NT5E,NUAK1,PCDH1,PECAM1,PERP,PKP2,PODXL,PVR,PVRL4,RA…
biological process	GO:0045055	regulated exocytosis	72	691	4.54e-12	ENSP00000053867,ENSP00000075120,ENSP00000205636,ENSP00000207549,ENSP00000216392,ENSP00000217131,ENSP00000217971,ENSP00000220166,ENSP00000223095,ENSP00000236671,ENSP00000238682,ENSP00000242786,ENSP00000245907,ENSP00000246006,ENSP00000254301,ENSP00000261416,ENSP00000262424,ENSP00000262428,ENSP00000262768,ENSP00000262776,ENSP00000263864,ENSP00000264033,ENSP00000266085,ENSP00000266659,ENSP00000267205…	A2M,ALDOA,ANXA2,ANXA5,AOC1,B2M,B4GALT1,BRI3,C3,CBL,CD55,CD63,CD9,CD93,CD97,CDA,CLEC3B,CMTM6,COTL1,CRHBP,CRISPLD2,CTSD,CTSH,CTSZ,CYB5R1,DSP,FGG,FN1,FTH1,FTL,GAS6,GIG25,GLIPR1,GM2A,GRN,HBB,HEXB,HSPA6,ITGB3,LGALS3,LGALS3BP,LPCAT1,NCSTN,NPC2,PECAM1,PGRMC1,PKM,PLAC8,PNP,PRCP,PRDX4,PRDX6,PRG2,PSAP,PYGL,QSOX1,RHOF,S100A11,SERPINE1,SERPING1,SLC2A3,SLPI,SYT8,TAGLN2,TGFB3,TIMP2,TIMP3,TLN1,TMED10,TMEM179B,U…
biological process	GO:0048523	negative regulation of cellular process	255	4454	4.7e-12	ENSP00000014914,ENSP00000070846,ENSP00000155926,ENSP00000166139,ENSP00000172229,ENSP00000215631,ENSP00000216117,ENSP00000216223,ENSP00000217131,ENSP00000217169,ENSP00000218230,ENSP00000219454,ENSP00000220166,ENSP00000220772,ENSP00000222145,ENSP00000222543,ENSP00000223095,ENSP00000223357,ENSP00000225964,ENSP00000226760,ENSP00000227507,ENSP00000228945,ENSP00000229239,ENSP00000230895,ENSP00000231721…	A2M,ACADVL,ADAMTS1,ADM,ADRA2A,ADRA2C,ADRBK1,AEBP1,ANXA2,ANXA5,ANXA8,APLN,APLNR,AREG,ARF4,ARHGAP4,ARHGDIB,ARID3A,ARNT2,ASCL2,ATN1,ATRAID,B2M,B4GALT1,BCL2,BCL6B,BHLHE40,BIRC7,BNIP3,C19orf10,C3,CALR,CAMK2N1,CAPG,CBL,CCND1,CCNE1,CCRN4L,CD34,CD55,CD9,CDA,CDH1,CDH5,CDKN1C,CHMP4C,CITED2,CLDN7,CLIC4,COL18A1,COL1A1,CRH,CRHBP,CRKL,CST2,CST6,CTSH,CTSZ,CYP19A1,DAB2,DAP,DEAF1,DHRS3,DKK1,DLK1,DLL4,DUSP6,DVL3,E…
biological process	GO:0007155	cell adhesion	81	843	5.67e-12	ENSP00000070846,ENSP00000204961,ENSP00000216733,ENSP00000232424,ENSP00000242786,ENSP00000244333,ENSP00000245934,ENSP00000246006,ENSP00000257770,ENSP00000261402,ENSP00000261590,ENSP00000261769,ENSP00000262426,ENSP00000262776,ENSP00000264036,ENSP00000264144,ENSP00000264828,ENSP00000270233,ENSP00000278927,ENSP00000284273,ENSP00000284523,ENSP00000287008,ENSP00000288840,ENSP00000293379,ENSP00000296140…	B4GALT1,BCAM,BCL2,CCR1,CD34,CD63,CD9,CD93,CD97,CDH1,CDH5,CERCAM,CLDN19,CLDN4,CLDN5,CLDN7,COL15A1,COL17A1,COL18A1,COL5A3,COL6A1,COL6A2,CSF3R,DCHS1,DSC3,DSG2,DSP,EFNA1,EFNB1,EFS,EGFL6,EGFL7,ENG,EPHB4,ESAM,F11R,FBN1,FGG,FN1,FOXF1,FZD4,GAS6,HES1,ICAM2,ITGA5,ITGB1,ITGB3,JAM3,KIAA1462,LAMA2,LAMA3,LAMB2,LAMB3,LAMC2,LAMC3,LGALS3BP,LY6D,LYPD3,MCAM,NT5E,NUAK1,PCDH1,PECAM1,PERP,PKP2,PODXL,PVR,PVRL4,RADIL,RC…
biological process	GO:0010033	response to organic substance	181	2815	1.06e-11	ENSP00000005260,ENSP00000172229,ENSP00000199936,ENSP00000216117,ENSP00000216223,ENSP00000219454,ENSP00000220166,ENSP00000220562,ENSP00000220772,ENSP00000221847,ENSP00000223095,ENSP00000223127,ENSP00000225964,ENSP00000226760,ENSP00000227507,ENSP00000229239,ENSP00000233813,ENSP00000238682,ENSP00000241261,ENSP00000243786,ENSP00000244745,ENSP00000248071,ENSP00000248958,ENSP00000249749,ENSP00000252590…	ACADVL,ACKR2,ACTB,ADCY4,ADM,ADRA2A,ADRBK1,AGRN,AGXT,ANXA2,ANXA5,AOC1,AREG,ARNT2,ARPC1B,ATP6V0E1,AUP1,B2M,BAIAP2L1,BCL2,C19orf10,CA2,CALR,CASQ1,CBL,CCND1,CCNE1,CCR1,CCRN4L,CD9,CDC42EP2,CDH1,CDH5,CGB2,CLDN4,CLDN5,CLDN7,CLEC3B,COL1A1,COL6A1,COL6A2,CRH,CRHBP,CRIP1,CRKL,CSF2RB,CSF3R,CTSH,CTSL,CXCR6,DKK1,DLL4,DSG2,DUSP6,EBI3,EGLN2,ENDOG,ENG,EXTL3,F11R,FABP4,FASN,FBN1,FCGR2B,FGG,FHL2,FLNB,FLT1,FLT4,FMOD…
biological process	GO:2000145	regulation of cell motility	78	807	1.27e-11	ENSP00000216117,ENSP00000220166,ENSP00000220772,ENSP00000223095,ENSP00000225964,ENSP00000228945,ENSP00000233813,ENSP00000244050,ENSP00000249749,ENSP00000252590,ENSP00000254301,ENSP00000254958,ENSP00000261799,ENSP00000261937,ENSP00000262041,ENSP00000262426,ENSP00000262613,ENSP00000263212,ENSP00000263923,ENSP00000264036,ENSP00000264144,ENSP00000274289,ENSP00000276440,ENSP00000277541,ENSP00000280155…	ADAMTS1,ADRA2A,ARHGAP4,ARHGDIB,BCL2,CALR,CCR1,CCSAP,CITED2,CLDN7,CLIC4,COL18A1,COL1A1,CRKL,CTSH,CYP19A1,DAB2,DLL4,DOCK5,EFNA1,ENG,FLT1,FLT4,FN1,FOXF1,GAS6,GATA3,GPR124,HMOX1,HSPA5,HYAL2,IGFBP5,ITGA5,ITGB3,JAG1,JAM3,KDR,KIAA1462,LAMA2,LAMA3,LAMC2,LDB1,LGALS3,MACF1,MCAM,MEOX2,MMP14,MMRN2,MYADM,NOG,NOS3,NOTCH1,PDGFRB,PHLDA2,PLK2,PLVAP,PLXNA2,PODXL,PPARG,PPM1F,PRCP,PTGS2,RAB25,RCC2,ROBO4,S1PR1,SDC4,S…
biological process	GO:0048518	positive regulation of biological process	295	5459	1.36e-11	ENSP00000005260,ENSP00000062104,ENSP00000070846,ENSP00000155926,ENSP00000166139,ENSP00000172229,ENSP00000201647,ENSP00000204961,ENSP00000207549,ENSP00000215631,ENSP00000216117,ENSP00000217131,ENSP00000217169,ENSP00000220166,ENSP00000220562,ENSP00000220772,ENSP00000221847,ENSP00000223095,ENSP00000225964,ENSP00000226760,ENSP00000227507,ENSP00000229239,ENSP00000230895,ENSP00000232424,ENSP00000233813…	ACTB,ADAM19,ADAMTS1,ADM,ADRA2A,ADRA2C,ADRB1,ADRBK1,AGRN,ANXA2,APLN,APLNR,AREG,ARF4,ARHGAP4,ARID3A,ARL6IP5,ARNT2,ARPC1B,ATRAID,B2M,B4GALT1,BAIAP2L1,BCAP31,BCL2,BIRC7,BNIP3,C19orf10,C3,CA2,CALR,CAMK2N1,CASQ1,CBL,CCND1,CCNE1,CCR1,CCRN4L,CD276,CD34,CD55,CD63,CDC42EP1,CDC42EP2,CDH1,CDH5,CDKN1C,CHMP4C,CHSY1,CITED2,CLDN5,CLDN7,CLEC3B,COL18A1,COL1A1,CRABP2,CRH,CRKL,CSPG4,CTSH,CTSZ,CYP19A1,DAB2,DAP,DEAF1,…
biological process	GO:0030154	cell differentiation	209	3457	2.09e-11	ENSP00000062104,ENSP00000070846,ENSP00000166139,ENSP00000167586,ENSP00000172229,ENSP00000204961,ENSP00000215631,ENSP00000217131,ENSP00000220772,ENSP00000222145,ENSP00000222219,ENSP00000223127,ENSP00000225927,ENSP00000225964,ENSP00000227507,ENSP00000231721,ENSP00000232424,ENSP00000233813,ENSP00000234091,ENSP00000238682,ENSP00000240328,ENSP00000243786,ENSP00000244050,ENSP00000244745,ENSP00000245932…	A2M,ACADVL,ADM,ADRA2C,ADRB1,AGRN,ALAS2,ANXA2,APLNR,APOLD1,AREG,ARF4,ARHGAP4,ASCL2,ATRAID,B2M,B4GALT1,BCL2,BNIP3,CALR,CASQ1,CCND1,CCSAP,CD34,CD63,CD9,CDH1,CHSY1,CITED2,CLIC4,CLN5,COL15A1,COL18A1,COL1A1,COL6A1,CRABP2,CRKL,CSPG4,CTSZ,DAB2,DCHS1,DEAF1,DKK1,DLK1,DLL4,DNASE1L3,DNASE2,DSC3,DSG2,DSP,DUSP6,DVL3,EFNA1,EFNB1,EGFL6,EGFL7,ENG,F11R,FABP4,FASN,FCGR2B,FGG,FHL2,FLNB,FLT1,FN1,FOLR1,FOSL2,FOXF1,FOX…
biological process	GO:0009987	cellular process	621	14652	2.4e-11	ENSP00000005260,ENSP00000014914,ENSP00000019317,ENSP00000053867,ENSP00000062104,ENSP00000070846,ENSP00000075120,ENSP00000166139,ENSP00000167586,ENSP00000172229,ENSP00000199936,ENSP00000201647,ENSP00000204961,ENSP00000205636,ENSP00000207549,ENSP00000215582,ENSP00000215631,ENSP00000215906,ENSP00000216117,ENSP00000216223,ENSP00000216392,ENSP00000216733,ENSP00000216968,ENSP00000217131,ENSP00000217169…	A2M,ACADVL,ACKR2,ACSS1,ACTB,ADAM19,ADAMTS1,ADAP1,ADCY4,ADM,ADRA2A,ADRA2C,ADRB1,ADRBK1,AEBP1,AGRN,AGXT,ALAS2,ALDH1A1,ALDOA,ALPK3,ANXA2,ANXA5,ANXA6,ANXA8,AOC1,APLN,APLNR,APOBR,APOLD1,AQPEP,AREG,ARF4,ARGLU1,ARHGAP4,ARID3A,ARL6IP5,ARNT2,ARPC1B,ART4,ASAP3,ASCL2,ASPHD2,ATN1,ATP1A4,ATP6V0E1,ATRAID,AUP1,B2M,B3GNT3,B3GNT7,B4GALT1,BAIAP2L1,BCAM,BCAP31,BCL2,BHLHE40,BIRC7,BNIP3,BRI3,C19orf10,C1QTNF6,C3,CA2,C…
biological process	GO:0007507	heart development	57	485	2.5e-11	ENSP00000070846,ENSP00000232424,ENSP00000234091,ENSP00000240328,ENSP00000244050,ENSP00000244745,ENSP00000249749,ENSP00000253796,ENSP00000254958,ENSP00000257527,ENSP00000258888,ENSP00000261590,ENSP00000261799,ENSP00000262225,ENSP00000262426,ENSP00000277541,ENSP00000284523,ENSP00000284984,ENSP00000287820,ENSP00000287934,ENSP00000288840,ENSP00000297316,ENSP00000297494,ENSP00000299441,ENSP00000305416…	ADAM19,ADAMTS1,ADM,ADRBK1,ALPK3,APLN,APLNR,CALR,CITED2,CLDN5,CRIP1,CRKL,DCHS1,DHRS3,DLL4,DSG2,DSP,EFNA1,ENG,EPHB4,FBN1,FHL2,FOLR1,FOXF1,FZD1,GATA3,GJA5,GYS1,HES1,HEXIM1,HEYL,ID2,ITGB1,JAG1,LTBP1,NOG,NOS3,NOTCH1,OXTR,PDGFRB,PKP2,PPARG,RAMP2,RBP4,S1PR1,SCUBE1,SH3PXD2B,SMAD6,SNAI1,SOX17,SOX18,SOX4,STRA6,TBX2,TMED2,TPM1,WNT3A
biological process	GO:0030334	regulation of cell migration	74	753	2.5e-11	ENSP00000216117,ENSP00000220166,ENSP00000220772,ENSP00000223095,ENSP00000225964,ENSP00000228945,ENSP00000233813,ENSP00000244050,ENSP00000249749,ENSP00000252590,ENSP00000254301,ENSP00000254958,ENSP00000261799,ENSP00000261937,ENSP00000262041,ENSP00000262426,ENSP00000262613,ENSP00000263212,ENSP00000263923,ENSP00000264036,ENSP00000264144,ENSP00000274289,ENSP00000276440,ENSP00000277541,ENSP00000280155…	ADAMTS1,ADRA2A,ARHGAP4,ARHGDIB,BCL2,CALR,CCR1,CITED2,CLIC4,COL18A1,COL1A1,CRKL,CTSH,CYP19A1,DAB2,DLL4,DOCK5,EFNA1,ENG,FLT1,FLT4,FN1,FOXF1,GAS6,GATA3,GPR124,HMOX1,HSPA5,HYAL2,IGFBP5,ITGA5,ITGB3,JAG1,JAM3,KDR,KIAA1462,LAMA2,LAMA3,LAMC2,LDB1,LGALS3,MACF1,MCAM,MEOX2,MMP14,MMRN2,MYADM,NOG,NOS3,NOTCH1,PDGFRB,PHLDA2,PLK2,PLVAP,PLXNA2,PODXL,PPARG,PPM1F,PRCP,PTGS2,RAB25,RCC2,ROBO4,S1PR1,SDC4,SERPINE1,SERP…
biological process	GO:0048583	regulation of response to stimulus	227	3882	3.01e-11	ENSP00000005260,ENSP00000014914,ENSP00000019317,ENSP00000053867,ENSP00000155926,ENSP00000166139,ENSP00000172229,ENSP00000201647,ENSP00000202677,ENSP00000207549,ENSP00000215631,ENSP00000216117,ENSP00000217169,ENSP00000219454,ENSP00000220166,ENSP00000220772,ENSP00000221847,ENSP00000223095,ENSP00000225964,ENSP00000226760,ENSP00000227507,ENSP00000228945,ENSP00000232424,ENSP00000233813,ENSP00000234590…	A2M,ACTB,ADM,ADRA2A,ADRA2C,ADRB1,ADRBK1,AFAP1,ANXA2,APLN,APLNR,AREG,ARHGAP4,ARHGDIB,ARL6IP5,ARPC1B,B2M,BAIAP2L1,BCAP31,BCL2,BCL6B,BIRC7,BNIP3,C19orf10,C3,CALR,CAMK2N1,CASQ1,CBL,CCND1,CCR1,CD276,CD34,CD55,CD63,CD9,CDC42EP2,CDH5,CDKN1C,CGB2,CHSY1,CITED2,COL17A1,COL1A1,CRABP2,CRH,CRHBP,CRKL,CSH2,CSPG4,CTSH,CYP19A1,DAB2,DHRS3,DKK1,DLK1,DLL4,DNASE1L3,DUSP6,DVL3,EBI3,EFNA1,EGFL7,ENDOG,ENG,ENO1,EPS8L1,E…
biological process	GO:0006887	exocytosis	75	774	3.12e-11	ENSP00000053867,ENSP00000075120,ENSP00000205636,ENSP00000207549,ENSP00000216392,ENSP00000217131,ENSP00000217971,ENSP00000220166,ENSP00000223095,ENSP00000236671,ENSP00000238682,ENSP00000242786,ENSP00000245907,ENSP00000246006,ENSP00000254301,ENSP00000261416,ENSP00000262424,ENSP00000262428,ENSP00000262768,ENSP00000262776,ENSP00000263864,ENSP00000264033,ENSP00000266085,ENSP00000266659,ENSP00000267205…	A2M,ALDOA,ANXA2,ANXA5,AOC1,B2M,B4GALT1,BRI3,C3,CBL,CCR1,CD55,CD63,CD9,CD93,CD97,CDA,CLEC3B,CMTM6,COTL1,CRHBP,CRISPLD2,CTSD,CTSH,CTSZ,CYB5R1,DSP,EXOC3L1,FGG,FN1,FTH1,FTL,GAS6,GIG25,GLIPR1,GM2A,GRN,HBB,HEXB,HSPA6,ITGB3,LGALS3,LGALS3BP,LPCAT1,NCSTN,NPC2,PECAM1,PGRMC1,PKM,PLAC8,PNP,PRCP,PRDX4,PRDX6,PRG2,PSAP,PYGL,QSOX1,RAB8B,RHOF,S100A11,SERPINE1,SERPING1,SLC2A3,SLPI,SYT8,TAGLN2,TGFB3,TIMP2,TIMP3,TLN…
biological process	GO:0048522	positive regulation of cellular process	270	4898	3.41e-11	ENSP00000005260,ENSP00000062104,ENSP00000155926,ENSP00000166139,ENSP00000172229,ENSP00000201647,ENSP00000204961,ENSP00000207549,ENSP00000215631,ENSP00000216117,ENSP00000217131,ENSP00000217169,ENSP00000220166,ENSP00000220562,ENSP00000220772,ENSP00000221847,ENSP00000223095,ENSP00000225964,ENSP00000226760,ENSP00000227507,ENSP00000229239,ENSP00000230895,ENSP00000232424,ENSP00000233813,ENSP00000234091…	ADAMTS1,ADM,ADRA2A,ADRA2C,ADRB1,ADRBK1,AGRN,ANXA2,APLN,APLNR,AREG,ARF4,ARHGAP4,ARID3A,ARL6IP5,ARNT2,ARPC1B,ATRAID,B2M,B4GALT1,BAIAP2L1,BCAP31,BCL2,BIRC7,BNIP3,C19orf10,C3,CA2,CALR,CASQ1,CBL,CCND1,CCNE1,CCR1,CCRN4L,CD276,CD34,CD55,CD63,CDC42EP1,CDC42EP2,CDH1,CDH5,CDKN1C,CHSY1,CITED2,CLDN5,CLDN7,CLEC3B,COL18A1,COL1A1,CRABP2,CRH,CRKL,CSPG4,CTSH,CTSZ,CYP19A1,DAB2,DAP,DEAF1,DKK1,DLL4,DOCK5,DUSP6,DVL3,…
biological process	GO:0048869	cellular developmental process	211	3533	4.35e-11	ENSP00000062104,ENSP00000070846,ENSP00000166139,ENSP00000167586,ENSP00000172229,ENSP00000204961,ENSP00000215631,ENSP00000217131,ENSP00000220772,ENSP00000222145,ENSP00000222219,ENSP00000223095,ENSP00000223127,ENSP00000225927,ENSP00000225964,ENSP00000227507,ENSP00000231721,ENSP00000232424,ENSP00000233813,ENSP00000234091,ENSP00000238682,ENSP00000240328,ENSP00000243786,ENSP00000244050,ENSP00000244745…	A2M,ACADVL,ADM,ADRA2C,ADRB1,AGRN,ALAS2,ANXA2,APLNR,APOLD1,AREG,ARF4,ARHGAP4,ASCL2,ATRAID,B2M,B4GALT1,BCL2,BNIP3,CALR,CASQ1,CCND1,CCSAP,CD34,CD63,CD9,CDH1,CHSY1,CITED2,CLIC4,CLN5,COL15A1,COL18A1,COL1A1,COL6A1,CRABP2,CRKL,CSPG4,CTSZ,DAB2,DCHS1,DEAF1,DKK1,DLK1,DLL4,DNASE1L3,DNASE2,DSC3,DSG2,DSP,DUSP6,DVL3,EFNA1,EFNB1,EGFL6,EGFL7,ENG,F11R,FABP4,FASN,FCGR2B,FGG,FHL2,FLNB,FLT1,FN1,FOLR1,FOSL2,FOXF1,FOX…
biological process	GO:0006810	transport	237	4130	4.37e-11	ENSP00000019317,ENSP00000053867,ENSP00000075120,ENSP00000172229,ENSP00000205636,ENSP00000207549,ENSP00000216392,ENSP00000217131,ENSP00000217971,ENSP00000219833,ENSP00000220166,ENSP00000221742,ENSP00000222247,ENSP00000223095,ENSP00000224807,ENSP00000225964,ENSP00000227507,ENSP00000227880,ENSP00000230050,ENSP00000236671,ENSP00000238682,ENSP00000242786,ENSP00000243457,ENSP00000245907,ENSP00000245934…	A2M,ACKR2,ACTB,ADM,ADRA2A,ADRBK1,AGXT,ALDOA,ANXA2,ANXA5,ANXA6,ANXA8,AOC1,APLN,APOBR,APOL6,APOLD1,AREG,ARF4,ARL6IP5,ARPC1B,ATP1A4,ATP6V0E1,AUP1,B2M,B4GALT1,BCAP31,BCL2,BNIP3,BRI3,C3,CA2,CALR,CASQ1,CBL,CCND1,CCR1,CD55,CD63,CD9,CD93,CD97,CDA,CHMP4C,CLDN4,CLEC3B,CLIC4,CLN5,CLTB,CMTM6,COL1A1,COTL1,COX4I2,COX7C,CRHBP,CRISPLD2,CTSD,CTSH,CTSZ,CYB5R1,DAB2,DSP,DYSF,ENG,ERGIC1,ERP29,EXOC3L1,F11R,FABP4,FCGR2…
biological process	GO:0023051	regulation of signaling	203	3360	5.13e-11	ENSP00000005260,ENSP00000014914,ENSP00000019317,ENSP00000053867,ENSP00000062104,ENSP00000155926,ENSP00000166139,ENSP00000201647,ENSP00000202677,ENSP00000215631,ENSP00000216117,ENSP00000217169,ENSP00000220166,ENSP00000220772,ENSP00000221847,ENSP00000223095,ENSP00000225964,ENSP00000226760,ENSP00000227507,ENSP00000228945,ENSP00000232424,ENSP00000233813,ENSP00000234590,ENSP00000238682,ENSP00000239316…	A2M,ADM,ADRA2A,ADRA2C,ADRB1,ADRBK1,AFAP1,ANXA2,APLN,APLNR,AREG,ARHGAP4,ARHGDIB,ARL6IP5,BAIAP2L1,BCAP31,BCL2,BIRC7,BNIP3,C19orf10,C3,CA2,CALR,CAMK2N1,CASQ1,CBL,CCND1,CCR1,CD55,CD63,CDC42EP2,CDKN1C,CGB2,CHSY1,CITED2,COL1A1,CRABP2,CRH,CRHBP,CRKL,CSH2,CSPG4,CTSH,CYP19A1,DAB2,DHRS3,DKK1,DLK1,DLL4,DUSP6,DVL3,EBI3,EFNA1,EGFL7,ENG,ENO1,EPS8L1,ERP29,FBN1,FCGR2B,FGG,FHL2,FLT1,FLT4,FN1,FOLR1,FRZB,FSTL3,FZD1…
biological process	GO:0051240	positive regulation of multicellular organismal process	117	1551	5.47e-11	ENSP00000172229,ENSP00000216117,ENSP00000220166,ENSP00000221847,ENSP00000223095,ENSP00000225964,ENSP00000227507,ENSP00000229239,ENSP00000232424,ENSP00000234091,ENSP00000234590,ENSP00000238682,ENSP00000240328,ENSP00000243786,ENSP00000244050,ENSP00000245907,ENSP00000253796,ENSP00000254958,ENSP00000257696,ENSP00000261483,ENSP00000261731,ENSP00000261799,ENSP00000261937,ENSP00000262768,ENSP00000262947…	ADM,ADRA2A,ADRA2C,ADRB1,AGRN,ANXA2,APLN,APLNR,ATRAID,B2M,B4GALT1,BCL2,C19orf10,C3,CA2,CALR,CCND1,CCR1,CD276,CD34,CDH5,CITED2,COL1A1,CRABP2,CRH,CRKL,CTSH,DAB2,DKK1,DOCK5,DVL3,EBI3,ENG,ENO1,FGG,FLT1,FLT4,FN1,FOXS1,FZD1,FZD4,GAPDH,GAS6,GATA3,GDPD5,GJA5,GPR124,HCAR2,HES1,HEYL,HILPDA,HK2,HLA-G,HLX,HMOX1,HSPA5,HYAL2,ID2,IDO1,IL27RA,IL6ST,INHA,INHBB,ISG15,ITGA5,ITGB1,ITGB3,ITPKB,JAG1,KDR,KIAA1462,KISS1,…
biological process	GO:0009966	regulation of signal transduction	188	3033	5.94e-11	ENSP00000005260,ENSP00000014914,ENSP00000019317,ENSP00000053867,ENSP00000155926,ENSP00000166139,ENSP00000201647,ENSP00000202677,ENSP00000215631,ENSP00000216117,ENSP00000217169,ENSP00000220166,ENSP00000220772,ENSP00000221847,ENSP00000223095,ENSP00000225964,ENSP00000226760,ENSP00000227507,ENSP00000228945,ENSP00000232424,ENSP00000233813,ENSP00000234590,ENSP00000238682,ENSP00000239316,ENSP00000241261…	A2M,ADM,ADRA2A,ADRA2C,ADRB1,ADRBK1,AFAP1,APLN,APLNR,AREG,ARHGAP4,ARHGDIB,ARL6IP5,BAIAP2L1,BCAP31,BCL2,BIRC7,BNIP3,C19orf10,C3,CALR,CAMK2N1,CBL,CCND1,CCR1,CD55,CD63,CDC42EP2,CDKN1C,CGB2,CHSY1,CITED2,COL1A1,CRABP2,CRH,CRHBP,CRKL,CSH2,CSPG4,CTSH,DAB2,DHRS3,DKK1,DLK1,DLL4,DUSP6,DVL3,EBI3,EFNA1,EGFL7,ENG,ENO1,EPS8L1,ERP29,FBN1,FCGR2B,FGG,FHL2,FLT1,FLT4,FN1,FOLR1,FRZB,FSTL3,FZD1,FZD4,G0S2,GADD45B,GADD4…
biological process	GO:0030155	regulation of cell adhesion	65	623	6.06e-11	ENSP00000166139,ENSP00000204961,ENSP00000207549,ENSP00000220772,ENSP00000221847,ENSP00000223095,ENSP00000225964,ENSP00000228945,ENSP00000232424,ENSP00000254301,ENSP00000254958,ENSP00000257527,ENSP00000261402,ENSP00000261769,ENSP00000262426,ENSP00000263212,ENSP00000263923,ENSP00000276440,ENSP00000277541,ENSP00000284273,ENSP00000284523,ENSP00000293379,ENSP00000305416,ENSP00000308208,ENSP00000320084…	ADAM19,ARHGDIB,BCL2,CALR,CD276,CD55,CD9,CDH1,CITED2,CLDN7,COL1A1,CRKL,DOCK5,EBI3,EFNA1,EFNB1,EGFL6,ENG,FCGR2B,FGG,FN1,FOXF1,FSTL3,FZD4,GATA3,GRB2,HES1,HLA-G,HLX,IDO1,IL6ST,ITGA5,ITPKB,JAG1,KDR,LAMA2,LAMA3,LDB1,LGALS3,MACF1,MMP14,MYADM,NDNF,NOTCH1,NRARP,NUAK1,PDCD1LG2,PNP,PODXL,PPM1F,PRKCZ,RCC2,S100A10,S1PR1,SDC4,SERPINE1,SERPINE2,SFRP1,SPOCK1,TNFRSF14,TPM1,UBASH3B,UNC13D,WNT3A,ZBTB16
biological process	GO:0046700	heterocycle catabolic process	53	440	6.38e-11	ENSP00000216117,ENSP00000222219,ENSP00000222247,ENSP00000229239,ENSP00000229270,ENSP00000230050,ENSP00000234590,ENSP00000257770,ENSP00000280614,ENSP00000290573,ENSP00000304229,ENSP00000309830,ENSP00000311430,ENSP00000313007,ENSP00000318646,ENSP00000320171,ENSP00000339795,ENSP00000345957,ENSP00000346037,ENSP00000346050,ENSP00000346067,ENSP00000354532,ENSP00000354739,ENSP00000355315,ENSP00000357555…	ALDOA,CCRN4L,CDA,DNASE1L3,DNASE2,ENDOG,ENO1,GALK1,GAPDH,HINT1,HK2,HMOX1,IDO1,IDO2,LDHA,MGAT1,NT5E,PABPC1,PGK1,PKM,PNP,QPRT,RPL10A,RPL12,RPL18A,RPL26,RPL29,RPL30,RPL31,RPL34,RPL36A,RPL37A,RPL38,RPL39,RPL4,RPL7,RPL9,RPLP0,RPLP1,RPS10,RPS12,RPS13,RPS15A,RPS20,RPS21,RPS25,RPS27,RPS28,RPS3A,RPS6,RPS8,RPSA,TPI1
biological process	GO:0010646	regulation of cell communication	201	3327	6.6e-11	ENSP00000005260,ENSP00000014914,ENSP00000019317,ENSP00000053867,ENSP00000062104,ENSP00000155926,ENSP00000166139,ENSP00000201647,ENSP00000202677,ENSP00000215631,ENSP00000216117,ENSP00000217169,ENSP00000220166,ENSP00000220772,ENSP00000221847,ENSP00000223095,ENSP00000225964,ENSP00000226760,ENSP00000227507,ENSP00000228945,ENSP00000232424,ENSP00000233813,ENSP00000234590,ENSP00000238682,ENSP00000239316…	A2M,ADM,ADRA2A,ADRA2C,ADRB1,ADRBK1,AFAP1,APLN,APLNR,AREG,ARHGAP4,ARHGDIB,ARL6IP5,BAIAP2L1,BCAP31,BCL2,BIRC7,BNIP3,C19orf10,C3,CA2,CALR,CAMK2N1,CBL,CCND1,CCR1,CD55,CD63,CDC42EP2,CDKN1C,CGB2,CHSY1,CITED2,COL1A1,CRABP2,CRH,CRHBP,CRKL,CSH2,CSPG4,CTSH,CYP19A1,DAB2,DHRS3,DKK1,DLK1,DLL4,DUSP6,DVL3,EBI3,EFNA1,EGFL7,ENG,ENO1,EPS8L1,ERP29,FBN1,FCGR2B,FGG,FHL2,FLT1,FLT4,FN1,FOLR1,FRZB,FSTL3,FZD1,FZD4,G0S2,G…
biological process	GO:0044270	cellular nitrogen compound catabolic process	53	441	6.72e-11	ENSP00000216117,ENSP00000222219,ENSP00000222247,ENSP00000229239,ENSP00000229270,ENSP00000230050,ENSP00000234590,ENSP00000257770,ENSP00000280614,ENSP00000290573,ENSP00000304229,ENSP00000309830,ENSP00000311430,ENSP00000313007,ENSP00000318646,ENSP00000320171,ENSP00000339795,ENSP00000345957,ENSP00000346037,ENSP00000346050,ENSP00000346067,ENSP00000354532,ENSP00000354739,ENSP00000355315,ENSP00000357555…	ALDOA,CCRN4L,CDA,DNASE1L3,DNASE2,ENDOG,ENO1,GALK1,GAPDH,HINT1,HK2,HMOX1,IDO1,IDO2,LDHA,MGAT1,NT5E,PABPC1,PGK1,PKM,PNP,QPRT,RPL10A,RPL12,RPL18A,RPL26,RPL29,RPL30,RPL31,RPL34,RPL36A,RPL37A,RPL38,RPL39,RPL4,RPL7,RPL9,RPLP0,RPLP1,RPS10,RPS12,RPS13,RPS15A,RPS20,RPS21,RPS25,RPS27,RPS28,RPS3A,RPS6,RPS8,RPSA,TPI1
biological process	GO:2000026	regulation of multicellular organismal development	133	1876	6.82e-11	ENSP00000166139,ENSP00000172229,ENSP00000216117,ENSP00000217131,ENSP00000220166,ENSP00000220772,ENSP00000223095,ENSP00000225964,ENSP00000227507,ENSP00000228945,ENSP00000231721,ENSP00000232424,ENSP00000234091,ENSP00000238682,ENSP00000240328,ENSP00000243786,ENSP00000244050,ENSP00000245907,ENSP00000248071,ENSP00000249749,ENSP00000253796,ENSP00000254301,ENSP00000254958,ENSP00000261483,ENSP00000261731…	ADM,ADRA2C,AGRN,APLNR,APOLD1,ARHGAP4,ARHGDIB,ASCL2,ATRAID,B2M,B4GALT1,BCL2,C19orf10,C3,CA2,CALR,CCND1,CCR1,CCRN4L,CCSAP,CD34,CDH5,CITED2,CLDN5,COL1A1,CRABP2,CRKL,CSF3R,CTSH,CTSL,CTSZ,DAB2,DEAF1,DKK1,DLL4,DUSP6,DVL3,EFNA1,ENG,FBN1,FCGR2B,FLT1,FN1,FRZB,FSTL3,FZD1,FZD4,GAS6,GATA3,GDPD5,GPR124,HES1,HEYL,HK2,HLA-G,HLX,HMOX1,HSPA5,HSPG2,ID2,IDO1,IL27RA,IL6ST,INHA,ISG15,ITGA5,ITGB1,ITPKB,JAG1,KDR,KIAA14…
biological process	GO:0040012	regulation of locomotion	80	881	8.99e-11	ENSP00000216117,ENSP00000220166,ENSP00000220772,ENSP00000223095,ENSP00000225964,ENSP00000228945,ENSP00000233813,ENSP00000244050,ENSP00000249749,ENSP00000252590,ENSP00000254301,ENSP00000254958,ENSP00000261799,ENSP00000261937,ENSP00000262041,ENSP00000262426,ENSP00000262613,ENSP00000263212,ENSP00000263923,ENSP00000264036,ENSP00000264144,ENSP00000274289,ENSP00000276440,ENSP00000277541,ENSP00000280155…	ADAMTS1,ADRA2A,ARHGAP4,ARHGDIB,BCL2,CALR,CCR1,CCSAP,CHMP4C,CITED2,CLDN7,CLIC4,COL18A1,COL1A1,CRKL,CTSH,CYP19A1,DAB2,DLL4,DOCK5,EFNA1,ENG,FLT1,FLT4,FN1,FOXF1,GAS6,GATA3,GPR124,HMOX1,HSPA5,HYAL2,IGFBP5,ITGA5,ITGB3,JAG1,JAM3,KDR,KIAA1462,LAMA2,LAMA3,LAMC2,LDB1,LGALS3,MACF1,MCAM,MEOX2,MMP14,MMRN2,MYADM,NOG,NOS3,NOTCH1,PDGFRB,PHLDA2,PLK2,PLVAP,PLXNA2,PODXL,PPARG,PPM1F,PRCP,PTGS2,RAB25,RCC2,ROBO4,S1PR1…
biological process	GO:0048729	tissue morphogenesis	58	522	1.01e-10	ENSP00000070846,ENSP00000217131,ENSP00000220166,ENSP00000220772,ENSP00000222145,ENSP00000223127,ENSP00000232424,ENSP00000233813,ENSP00000240328,ENSP00000244050,ENSP00000244745,ENSP00000245932,ENSP00000246080,ENSP00000249749,ENSP00000254958,ENSP00000262225,ENSP00000262426,ENSP00000262613,ENSP00000277541,ENSP00000281043,ENSP00000284523,ENSP00000285018,ENSP00000285379,ENSP00000287934,ENSP00000293379…	ADM,AREG,B4GALT1,BCL2,CA2,CLIC4,CTSH,CTSZ,DCHS1,DEAF1,DKK1,DLL4,DSP,DVL3,ENG,FOLR1,FOXF1,FRZB,FZD1,GATA3,GRB2,HES1,HEYL,IGFBP5,ITGA5,ITGB1,ITGB3,JAG1,KRT17,KRT6A,LGR4,MMP12,MMP14,MYCN,NOG,NOS3,NOTCH1,NRARP,PKP2,PLOD3,PODXL,RASIP1,S1PR1,SDC4,SEMA4C,SFRP1,SLC9A3R1,SNAI1,SOX17,SOX18,SOX4,TBX2,TCF15,TMED2,TPM1,VASP,WNT3A,WNT7A
biological process	GO:0002376	immune system process	156	2370	1.23e-10	ENSP00000053867,ENSP00000075120,ENSP00000166139,ENSP00000172229,ENSP00000204961,ENSP00000205636,ENSP00000207549,ENSP00000216117,ENSP00000216392,ENSP00000217131,ENSP00000217971,ENSP00000220166,ENSP00000220772,ENSP00000221847,ENSP00000222219,ENSP00000225964,ENSP00000229239,ENSP00000232424,ENSP00000234091,ENSP00000236671,ENSP00000241261,ENSP00000242786,ENSP00000243786,ENSP00000244745,ENSP00000245907…	ACKR2,ACTB,ADM,ALAS2,ALDOA,ANXA2,AOC1,APLN,ARPC1B,B2M,B4GALT1,BCAP31,BCL2,BCL6B,BNIP3,BRI3,C3,CALR,CBL,CCR1,CD276,CD34,CD55,CD63,CD93,CD97,CDA,CDC42EP2,CITED2,CMTM6,COL1A1,COTL1,CRIP1,CRISPLD2,CRKL,CSF3R,CTSD,CTSH,CTSL,CTSZ,DLL4,DNASE1L3,DNASE2,DSP,EBI3,EFNB1,ESAM,F11R,FASN,FCGR2B,FGG,FLNB,FLT1,FN1,FSTL3,FTH1,FTL,GALNT2,GAPDH,GAS6,GATA3,GIG25,GLIPR1,GLO1,GM2A,GPR32,GRB2,GRN,HBB,HCAR2,HES1,HEXB,HE…
biological process	GO:0010941	regulation of cell death	120	1638	1.44e-10	ENSP00000172229,ENSP00000215631,ENSP00000216117,ENSP00000216223,ENSP00000217131,ENSP00000217169,ENSP00000220166,ENSP00000220772,ENSP00000223095,ENSP00000226760,ENSP00000229239,ENSP00000230895,ENSP00000234590,ENSP00000238682,ENSP00000241261,ENSP00000243786,ENSP00000244050,ENSP00000244745,ENSP00000248958,ENSP00000250457,ENSP00000251595,ENSP00000252506,ENSP00000253796,ENSP00000254301,ENSP00000261735…	ADM,ANXA5,ARF4,ARL6IP5,ARNT2,B4GALT1,BCAP31,BCL2,BIRC7,BNIP3,C19orf10,CALR,CBL,CD34,CITED2,CLDN7,COL18A1,CRH,CTSH,CTSZ,DAB2,DAP,DKK1,DUSP6,EFNA1,EGLN2,EGLN3,ENDOG,ENO1,ERP29,FCGR2B,FGG,FHL2,FLT4,FRZB,FZD1,G0S2,GADD45B,GADD45G,GAPDH,GAS6,GATA3,GLO1,HBA1,HBA2,HBB,HCAR2,HMOX1,HPGD,HSP90B1,HSPA5,HSPG2,HYAL2,IDO1,IFI6,IL2RB,IL6ST,INHA,INHBB,ITGA5,ITGB1,ITPKB,KDR,KRT18,LDHA,LGALS3,MAGED1,MAP3K11,MYCN,N…
biological process	GO:0009892	negative regulation of metabolic process	174	2762	1.45e-10	ENSP00000014914,ENSP00000155926,ENSP00000172229,ENSP00000215631,ENSP00000216117,ENSP00000217131,ENSP00000217169,ENSP00000218230,ENSP00000219454,ENSP00000220772,ENSP00000222145,ENSP00000222247,ENSP00000222543,ENSP00000223095,ENSP00000223357,ENSP00000226760,ENSP00000227507,ENSP00000229239,ENSP00000230050,ENSP00000230895,ENSP00000232424,ENSP00000233813,ENSP00000234091,ENSP00000234590,ENSP00000238647…	A2M,ACADVL,ADRA2A,AEBP1,ANXA2,ANXA8,APLN,ASCL2,ATN1,ATRAID,BCL2,BCL6B,BHLHE40,BIRC7,BNIP3,C3,CALR,CAMK2N1,CBL,CCND1,CCNE1,CCR1,CCRN4L,CD34,CD55,CDA,CDKN1C,CITED2,CRH,CRKL,CST2,CST6,CTSZ,DAB2,DAP,DEAF1,DKK1,DLL4,DUSP6,EFNA1,ENG,ENO1,ERP29,FABP4,FHL2,FOXF1,FOXS1,FZD1,GADD45B,GAPDH,GAS6,GATA3,GIG25,GPRC5A,HCAR2,HES1,HEXIM1,HEYL,HK2,HMOX1,HSPG2,HYAL2,ID2,IFI6,IGFBP5,INHA,INHBB,INSIG1,IRF2BPL,ISG15,IT…
biological process	GO:0034655	nucleobase-containing compound catabolic process	49	394	1.51e-10	ENSP00000222219,ENSP00000222247,ENSP00000229239,ENSP00000229270,ENSP00000230050,ENSP00000234590,ENSP00000257770,ENSP00000280614,ENSP00000290573,ENSP00000304229,ENSP00000309830,ENSP00000311430,ENSP00000313007,ENSP00000318646,ENSP00000320171,ENSP00000339795,ENSP00000345957,ENSP00000346037,ENSP00000346050,ENSP00000346067,ENSP00000354532,ENSP00000354739,ENSP00000355315,ENSP00000357555,ENSP00000361725…	ALDOA,CCRN4L,CDA,DNASE1L3,DNASE2,ENDOG,ENO1,GALK1,GAPDH,HINT1,HK2,LDHA,MGAT1,NT5E,PABPC1,PGK1,PKM,PNP,RPL10A,RPL12,RPL18A,RPL26,RPL29,RPL30,RPL31,RPL34,RPL36A,RPL37A,RPL38,RPL39,RPL4,RPL7,RPL9,RPLP0,RPLP1,RPS10,RPS12,RPS13,RPS15A,RPS20,RPS21,RPS25,RPS27,RPS28,RPS3A,RPS6,RPS8,RPSA,TPI1
biological process	GO:0016192	vesicle-mediated transport	122	1699	3.09e-10	ENSP00000019317,ENSP00000053867,ENSP00000075120,ENSP00000205636,ENSP00000207549,ENSP00000216392,ENSP00000217131,ENSP00000217971,ENSP00000220166,ENSP00000223095,ENSP00000236671,ENSP00000238682,ENSP00000242786,ENSP00000245907,ENSP00000246006,ENSP00000251047,ENSP00000251595,ENSP00000253796,ENSP00000254301,ENSP00000258739,ENSP00000261416,ENSP00000262225,ENSP00000262424,ENSP00000262428,ENSP00000262768…	A2M,ACKR2,ACTB,ADM,ADRBK1,ALDOA,ANXA2,ANXA5,ANXA8,AOC1,APOBR,AREG,ARF4,ARPC1B,B2M,B4GALT1,BCAP31,BRI3,C3,CALR,CBL,CCR1,CD55,CD63,CD9,CD93,CD97,CDA,CHMP4C,CLEC3B,CLN5,CLTB,CMTM6,COTL1,CRHBP,CRISPLD2,CTSD,CTSH,CTSZ,CYB5R1,DAB2,DSP,DYSF,ERGIC1,EXOC3L1,FCGR2B,FGG,FN1,FOLR1,FTH1,FTL,GAS6,GIG25,GLIPR1,GM2A,GRB2,GRN,HBA1,HBA2,HBB,HEXB,HSP90B1,HSPA6,HSPG2,ITGB1,ITGB3,KDELR1,KDELR2,KRT18,LGALS3,LGALS3BP,L…
biological process	GO:0022603	regulation of anatomical structure morphogenesis	83	961	3.36e-10	ENSP00000172229,ENSP00000207549,ENSP00000216117,ENSP00000220166,ENSP00000220772,ENSP00000223095,ENSP00000231721,ENSP00000232424,ENSP00000240328,ENSP00000245907,ENSP00000248071,ENSP00000249014,ENSP00000249749,ENSP00000253796,ENSP00000261416,ENSP00000261937,ENSP00000262041,ENSP00000262613,ENSP00000262947,ENSP00000263923,ENSP00000274289,ENSP00000276440,ENSP00000277541,ENSP00000279249,ENSP00000279488…	ADM,ALDOA,APLNR,ARHGAP4,B4GALT1,BCL2,BNIP3,C19orf10,C3,CALR,CD34,CDC42EP1,CDC42EP2,CDH5,CITED2,CRABP2,CRKL,CTSH,DAB2,DKK1,DLL4,DOCK5,DUSP6,DVL3,EFNA1,ENG,FGG,FLT1,FLT4,FN1,FZD1,FZD4,GATA3,GPR124,HES1,HEXB,HK2,HMOX1,HSPG2,ITGA5,ITGB1,KDR,KIAA1462,KLF2,LGR4,MACF1,MAGED1,MEOX2,MMRN2,MYADM,NGFR,NOG,NOS3,NOTCH1,NPR1,NRARP,NTN4,PGK1,PINK1,PLK2,PLXNA2,PPARG,PTGS2,RAMP2,RCC2,RHOU,S100A10,SEMA3G,SERPINE1,…
biological process	GO:0051234	establishment of localization	238	4248	3.53e-10	ENSP00000019317,ENSP00000053867,ENSP00000075120,ENSP00000172229,ENSP00000205636,ENSP00000207549,ENSP00000216392,ENSP00000217131,ENSP00000217971,ENSP00000219833,ENSP00000220166,ENSP00000221742,ENSP00000222247,ENSP00000223095,ENSP00000224807,ENSP00000225964,ENSP00000227507,ENSP00000227880,ENSP00000230050,ENSP00000236671,ENSP00000238682,ENSP00000242786,ENSP00000243457,ENSP00000245907,ENSP00000245934…	A2M,ACKR2,ACTB,ADM,ADRA2A,ADRBK1,AGXT,ALDOA,ANXA2,ANXA5,ANXA6,ANXA8,AOC1,APLN,APOBR,APOL6,APOLD1,AREG,ARF4,ARL6IP5,ARPC1B,ATP1A4,ATP6V0E1,AUP1,B2M,B4GALT1,BCAP31,BCL2,BNIP3,BRI3,C3,CA2,CALR,CASQ1,CBL,CCND1,CCR1,CD55,CD63,CD9,CD93,CD97,CDA,CHMP4C,CLDN4,CLEC3B,CLIC4,CLN5,CLTB,CMTM6,COL1A1,COTL1,COX4I2,COX7C,CRHBP,CRISPLD2,CTSD,CTSH,CTSZ,CYB5R1,DAB2,DSP,DYSF,ENG,ERGIC1,ERP29,EXOC3L1,F11R,FABP4,FCGR2…
biological process	GO:0019439	aromatic compound catabolic process	52	453	4.67e-10	ENSP00000216117,ENSP00000222219,ENSP00000222247,ENSP00000229239,ENSP00000229270,ENSP00000230050,ENSP00000234590,ENSP00000257770,ENSP00000280614,ENSP00000290573,ENSP00000304229,ENSP00000309830,ENSP00000311430,ENSP00000313007,ENSP00000318646,ENSP00000320171,ENSP00000339795,ENSP00000345957,ENSP00000346037,ENSP00000346050,ENSP00000346067,ENSP00000354532,ENSP00000354739,ENSP00000355315,ENSP00000357555…	ALDOA,CCRN4L,CDA,DNASE1L3,DNASE2,ENDOG,ENO1,GALK1,GAPDH,HINT1,HK2,HMOX1,IDO1,IDO2,LDHA,MGAT1,NT5E,PABPC1,PGK1,PKM,PNP,RPL10A,RPL12,RPL18A,RPL26,RPL29,RPL30,RPL31,RPL34,RPL36A,RPL37A,RPL38,RPL39,RPL4,RPL7,RPL9,RPLP0,RPLP1,RPS10,RPS12,RPS13,RPS15A,RPS20,RPS21,RPS25,RPS27,RPS28,RPS3A,RPS6,RPS8,RPSA,TPI1
biological process	GO:1901361	organic cyclic compound catabolic process	54	484	4.84e-10	ENSP00000216117,ENSP00000222219,ENSP00000222247,ENSP00000229239,ENSP00000229270,ENSP00000230050,ENSP00000234590,ENSP00000257770,ENSP00000280614,ENSP00000290573,ENSP00000304229,ENSP00000309830,ENSP00000311430,ENSP00000313007,ENSP00000318646,ENSP00000320171,ENSP00000339795,ENSP00000345957,ENSP00000346037,ENSP00000346050,ENSP00000346067,ENSP00000354532,ENSP00000354739,ENSP00000355315,ENSP00000357555…	ALDOA,CCRN4L,CDA,CYP19A1,DNASE1L3,DNASE2,ENDOG,ENO1,GALK1,GAPDH,HINT1,HK2,HMOX1,IDO1,IDO2,LDHA,MGAT1,NT5E,PABPC1,PGK1,PKM,PNP,QPRT,RPL10A,RPL12,RPL18A,RPL26,RPL29,RPL30,RPL31,RPL34,RPL36A,RPL37A,RPL38,RPL39,RPL4,RPL7,RPL9,RPLP0,RPLP1,RPS10,RPS12,RPS13,RPS15A,RPS20,RPS21,RPS25,RPS27,RPS28,RPS3A,RPS6,RPS8,RPSA,TPI1
biological process	GO:0048585	negative regulation of response to stimulus	110	1483	6.45e-10	ENSP00000014914,ENSP00000166139,ENSP00000216117,ENSP00000219454,ENSP00000220772,ENSP00000223095,ENSP00000226760,ENSP00000227507,ENSP00000233813,ENSP00000234590,ENSP00000238682,ENSP00000241261,ENSP00000244050,ENSP00000248706,ENSP00000249749,ENSP00000254301,ENSP00000257770,ENSP00000262426,ENSP00000262613,ENSP00000262768,ENSP00000262940,ENSP00000263379,ENSP00000263388,ENSP00000264033,ENSP00000266085…	A2M,ADM,ADRA2A,ADRBK1,ANXA2,APLN,APLNR,ARL6IP5,BCL2,CALR,CAMK2N1,CBL,CCND1,CD34,CD55,CD9,CDH5,CRHBP,CYP19A1,DAB2,DHRS3,DKK1,DLK1,DLL4,DUSP6,DVL3,EFNA1,EGFL7,ENG,ENO1,FBN1,FCGR2B,FGG,FHL2,FOXF1,FRZB,FSTL3,FZD1,GAS6,GATA3,GDPD5,GPR124,GPRC5A,GRB2,HEYL,HLA-G,HLX,HMOX1,HSPA5,HTRA1,HTRA4,HYAL2,IFI6,IGFBP1,IGFBP5,IGFBP6,IL18BP,IL27RA,IL6ST,INSIG1,ITGB1,LGALS3,LGR4,LTBP1,MMP12,MMP14,MMRN2,MYADM,NOG,NOS3…
biological process	GO:0010605	negative regulation of macromolecule metabolic process	162	2558	6.82e-10	ENSP00000014914,ENSP00000155926,ENSP00000172229,ENSP00000215631,ENSP00000217131,ENSP00000217169,ENSP00000218230,ENSP00000219454,ENSP00000220772,ENSP00000222247,ENSP00000222543,ENSP00000223095,ENSP00000223357,ENSP00000226760,ENSP00000227507,ENSP00000229239,ENSP00000230050,ENSP00000230895,ENSP00000232424,ENSP00000233813,ENSP00000234091,ENSP00000234590,ENSP00000238647,ENSP00000240328,ENSP00000243786…	A2M,AEBP1,ANXA2,ANXA8,APLN,ASCL2,ATN1,ATRAID,BCL6B,BHLHE40,BIRC7,C3,CALR,CAMK2N1,CBL,CCND1,CCNE1,CCR1,CCRN4L,CD34,CD55,CDKN1C,CITED2,CRH,CRKL,CST2,CST6,CTSZ,DAB2,DAP,DEAF1,DKK1,DLL4,DUSP6,EFNA1,ENG,ENO1,ERP29,FABP4,FHL2,FOXF1,FOXS1,FZD1,GADD45B,GAPDH,GAS6,GATA3,GIG25,GPRC5A,HES1,HEXIM1,HEYL,HSPG2,HYAL2,ID2,IFI6,IGFBP5,INHA,INHBB,IRF2BPL,ISG15,ITGB3,ITM2B,KDR,KLF2,LDB1,LGR4,MAFK,MAGED1,MEX3D,MMP12…
biological process	GO:0002009	morphogenesis of an epithelium	49	414	6.91e-10	ENSP00000217131,ENSP00000220166,ENSP00000220772,ENSP00000222145,ENSP00000223127,ENSP00000232424,ENSP00000233813,ENSP00000240328,ENSP00000244050,ENSP00000244745,ENSP00000245932,ENSP00000246080,ENSP00000249749,ENSP00000254958,ENSP00000262225,ENSP00000262426,ENSP00000262613,ENSP00000277541,ENSP00000281043,ENSP00000284523,ENSP00000285018,ENSP00000285379,ENSP00000287934,ENSP00000293379,ENSP00000295113…	ADM,AREG,B4GALT1,BCL2,CA2,CLIC4,CTSH,CTSZ,DCHS1,DEAF1,DLL4,DVL3,ENG,FOLR1,FOXF1,FRZB,FZD1,GATA3,GRB2,HES1,IGFBP5,ITGA5,JAG1,KRT17,KRT6A,LGR4,MMP12,MMP14,MYCN,NOG,NOTCH1,NRARP,PLOD3,PODXL,RASIP1,SDC4,SEMA4C,SFRP1,SLC9A3R1,SNAI1,SOX17,SOX18,SOX4,TBX2,TCF15,TMED2,VASP,WNT3A,WNT7A
biological process	GO:0010629	negative regulation of gene expression	119	1670	8.72e-10	ENSP00000217131,ENSP00000217169,ENSP00000220772,ENSP00000222247,ENSP00000223095,ENSP00000223357,ENSP00000226760,ENSP00000227507,ENSP00000229239,ENSP00000230050,ENSP00000230895,ENSP00000232424,ENSP00000233813,ENSP00000234091,ENSP00000234590,ENSP00000238647,ENSP00000240328,ENSP00000244050,ENSP00000248071,ENSP00000249749,ENSP00000256104,ENSP00000256495,ENSP00000261735,ENSP00000262426,ENSP00000262643…	A2M,AEBP1,APLN,ASCL2,ATN1,BCL6B,BHLHE40,BIRC7,CALR,CCND1,CCNE1,CCR1,CCRN4L,CD34,CD55,CDKN1C,CITED2,CRH,CRKL,CTSZ,DAB2,DAP,DEAF1,DKK1,DLL4,EFNA1,ENG,ENO1,ERP29,FABP4,FHL2,FOXF1,FOXS1,FZD1,GAPDH,GAS6,GATA3,HES1,HEXIM1,HEYL,ID2,IGFBP5,IRF2BPL,KDR,KLF2,LDB1,LGR4,MAFK,MAGED1,MEX3D,MMP12,MORF4L1,MORF4L2,MYADM,MYCN,NOG,NOTCH1,NOTCH3,NR2F1,NRARP,NRIP1,PABPC1,PER1,PFDN5,PINK1,PPARG,PPM1F,PRDX5,RORB,RPL10A…
biological process	GO:0051094	positive regulation of developmental process	99	1286	1.15e-09	ENSP00000172229,ENSP00000207549,ENSP00000216117,ENSP00000220166,ENSP00000220772,ENSP00000223095,ENSP00000225964,ENSP00000227507,ENSP00000232424,ENSP00000234091,ENSP00000238682,ENSP00000240328,ENSP00000244050,ENSP00000245907,ENSP00000253796,ENSP00000254958,ENSP00000261483,ENSP00000261731,ENSP00000261799,ENSP00000262768,ENSP00000262947,ENSP00000263923,ENSP00000274289,ENSP00000276440,ENSP00000277541…	ADM,ADRA2C,AGRN,APLNR,ATRAID,B4GALT1,BCL2,BNIP3,C19orf10,C3,CA2,CALR,CCND1,CCR1,CCRN4L,CD34,CDH5,CITED2,CLDN5,COL1A1,CRABP2,CRKL,CTSH,DAB2,DKK1,DOCK5,DVL3,ENG,FGG,FLT1,FN1,FOXS1,FRZB,FZD1,FZD4,GAS6,GATA3,GDPD5,HES1,HEYL,HK2,HLA-G,HLX,HMOX1,HSPA5,ID2,IDO1,IL6ST,ISG15,ITGA5,ITGB1,ITPKB,JAG1,KDR,KIAA1462,KRT17,LGR4,LHX5,MACF1,MAGED1,MAN2A1,MMP14,MORF4L2,MYADM,NDNF,NGFR,NOG,NOS3,NOTCH1,OXTR,PDGFRB,PI…
biological process	GO:0048598	embryonic morphogenesis	57	545	1.2e-09	ENSP00000220772,ENSP00000225927,ENSP00000232424,ENSP00000234091,ENSP00000238682,ENSP00000240328,ENSP00000244050,ENSP00000244745,ENSP00000245932,ENSP00000249749,ENSP00000262225,ENSP00000262426,ENSP00000262613,ENSP00000277541,ENSP00000281043,ENSP00000282397,ENSP00000284523,ENSP00000285018,ENSP00000287934,ENSP00000293379,ENSP00000295113,ENSP00000297316,ENSP00000301921,ENSP00000306844,ENSP00000308208…	ADM,APLN,APLNR,COL6A1,CRABP2,DEAF1,DKK1,DLL4,DVL3,EFNA1,ENG,FBN1,FLT1,FN1,FOLR1,FOXF1,FRZB,FZD1,GATA3,GJA5,GRB2,HES1,HLX,ID2,INSIG1,ITGA5,ITGB1,ITGB3,LAMA3,LAMB3,LDB1,MMP14,MYCN,NAGLU,NOG,NOTCH1,RBP4,RPL38,RPS6,SDC4,SEMA4C,SFRP1,SLC9A3R1,SNAI1,SOX17,SOX18,SOX4,SOX7,STRA6,TBX2,TGFB3,TMED2,UGDH,VASP,WNT3A,WNT7A,ZBTB16
biological process	GO:0000956	nuclear-transcribed mRNA catabolic process	32	191	1.24e-09	ENSP00000222247,ENSP00000230050,ENSP00000280614,ENSP00000309830,ENSP00000311430,ENSP00000313007,ENSP00000318646,ENSP00000339795,ENSP00000345957,ENSP00000346037,ENSP00000346050,ENSP00000346067,ENSP00000354739,ENSP00000355315,ENSP00000357555,ENSP00000363018,ENSP00000369757,ENSP00000378163,ENSP00000379888,ENSP00000386717,ENSP00000400467,ENSP00000404375,ENSP00000418082,ENSP00000418868,ENSP00000428085…	CCRN4L,PABPC1,RPL10A,RPL12,RPL18A,RPL26,RPL29,RPL30,RPL31,RPL34,RPL36A,RPL37A,RPL38,RPL39,RPL4,RPL7,RPL9,RPLP0,RPLP1,RPS10,RPS12,RPS13,RPS15A,RPS20,RPS21,RPS25,RPS27,RPS28,RPS3A,RPS6,RPS8,RPSA
biological process	GO:0002283	neutrophil activation involved in immune response	53	489	1.88e-09	ENSP00000053867,ENSP00000075120,ENSP00000205636,ENSP00000207549,ENSP00000216392,ENSP00000217131,ENSP00000217971,ENSP00000220166,ENSP00000236671,ENSP00000242786,ENSP00000245907,ENSP00000246006,ENSP00000254301,ENSP00000261416,ENSP00000262424,ENSP00000262428,ENSP00000262768,ENSP00000263864,ENSP00000266659,ENSP00000267205,ENSP00000271638,ENSP00000273550,ENSP00000283415,ENSP00000294785,ENSP00000297290…	ALDOA,ANXA2,AOC1,B2M,B4GALT1,BRI3,C3,CD55,CD63,CD93,CD97,CDA,CMTM6,COTL1,CRISPLD2,CTSD,CTSH,CTSZ,DNASE1L3,DSP,FTH1,FTL,GIG25,GLIPR1,GM2A,GRN,HBB,HEXB,HSPA6,LGALS3,LPCAT1,NCSTN,NPC2,PECAM1,PGRMC1,PKM,PLAC8,PNP,PRCP,PRDX4,PRDX6,PRG2,PSAP,PYGL,QSOX1,RHOF,S100A11,SLC2A3,SLPI,TIMP2,TMEM179B,UNC13D,VAMP8
biological process	GO:0050794	regulation of cellular process	475	10484	2.09e-09	ENSP00000005260,ENSP00000014914,ENSP00000019317,ENSP00000053867,ENSP00000062104,ENSP00000070846,ENSP00000155926,ENSP00000166139,ENSP00000172229,ENSP00000201647,ENSP00000202677,ENSP00000204961,ENSP00000207549,ENSP00000215631,ENSP00000216117,ENSP00000216223,ENSP00000216733,ENSP00000216968,ENSP00000217131,ENSP00000217169,ENSP00000218230,ENSP00000219454,ENSP00000220166,ENSP00000220562,ENSP00000220772…	A2M,ACADVL,ACKR2,ACTB,ADAMTS1,ADAP1,ADCY4,ADM,ADRA2A,ADRA2C,ADRB1,ADRBK1,AEBP1,AFAP1,AFF1,AGRN,AGXT,ALDOA,ANXA2,ANXA5,ANXA6,ANXA8,APLN,APLNR,APOLD1,AQPEP,AREG,ARF4,ARGLU1,ARHGAP4,ARHGDIB,ARID3A,ARL6IP5,ARNT2,ARPC1B,ASAP3,ASCL2,ATN1,ATP6V0E1,ATRAID,B2M,B4GALT1,BAIAP2L1,BCAM,BCAP31,BCL2,BCL6B,BHLHE40,BIRC7,BNIP3,BRICD5,C19orf10,C3,CA2,CALR,CAMK2N1,CAPG,CASQ1,CBL,CCND1,CCNE1,CCR1,CCRN4L,CCSAP,CD276,…
biological process	GO:0003007	heart morphogenesis	35	235	2.54e-09	ENSP00000070846,ENSP00000232424,ENSP00000234091,ENSP00000240328,ENSP00000244050,ENSP00000244745,ENSP00000249749,ENSP00000254958,ENSP00000262225,ENSP00000262426,ENSP00000277541,ENSP00000284523,ENSP00000284984,ENSP00000287934,ENSP00000288840,ENSP00000297316,ENSP00000297494,ENSP00000299441,ENSP00000305416,ENSP00000328181,ENSP00000341815,ENSP00000350896,ENSP00000351022,ENSP00000357392,ENSP00000360522…	ADAMTS1,CITED2,CLDN5,DCHS1,DHRS3,DLL4,DSP,EFNA1,ENG,EPHB4,FHL2,FOLR1,FOXF1,FZD1,GATA3,GJA5,HES1,HEYL,ID2,JAG1,NOG,NOS3,NOTCH1,PKP2,RBP4,S1PR1,SMAD6,SNAI1,SOX17,SOX18,SOX4,TBX2,TMED2,TPM1,WNT3A
biological process	GO:0009887	animal organ morphogenesis	75	865	2.89e-09	ENSP00000070846,ENSP00000217131,ENSP00000220166,ENSP00000220772,ENSP00000223095,ENSP00000223127,ENSP00000225927,ENSP00000225964,ENSP00000232424,ENSP00000233813,ENSP00000234091,ENSP00000238682,ENSP00000240328,ENSP00000244050,ENSP00000244745,ENSP00000246080,ENSP00000249749,ENSP00000254190,ENSP00000254958,ENSP00000261483,ENSP00000261799,ENSP00000262225,ENSP00000262426,ENSP00000262613,ENSP00000277541…	ADAMTS1,ADM,AREG,BCL2,CA2,CHSY1,CITED2,CLDN5,COL18A1,COL1A1,CRIP1,CRKL,CSF3R,CTSH,CTSZ,DCHS1,DHRS3,DLL4,DSP,EFNA1,ENG,EPHB4,FBN1,FHL2,FOLR1,FOXF1,FRZB,FZD1,GATA3,GJA5,HES1,HEYL,HLX,HTRA1,HYAL2,ID2,IGFBP5,INSIG1,JAG1,LGR4,MAN2A1,MMP14,MYCN,NAGLU,NOG,NOS3,NOTCH1,PAPPA2,PDGFRB,PERP,PHLDA2,PKP2,PLOD3,RBP4,RORB,RPL38,S1PR1,SERP1,SERPINE1,SFRP1,SH3PXD2B,SLC9A3R1,SMAD6,SNAI1,SOX17,SOX18,SOX4,STRA6,TBX2,…
biological process	GO:0045765	regulation of angiogenesis	38	277	3.09e-09	ENSP00000172229,ENSP00000216117,ENSP00000220166,ENSP00000220772,ENSP00000223095,ENSP00000245907,ENSP00000248071,ENSP00000249749,ENSP00000253796,ENSP00000262041,ENSP00000262947,ENSP00000263923,ENSP00000274289,ENSP00000277541,ENSP00000282397,ENSP00000287820,ENSP00000290573,ENSP00000293379,ENSP00000297494,ENSP00000310036,ENSP00000312946,ENSP00000326737,ENSP00000344115,ENSP00000354394,ENSP00000356438…	ADM,APLNR,C19orf10,C3,CD34,CDH5,CTSH,DLL4,EFNA1,ENG,FLT1,GPR124,HK2,HMOX1,HSPG2,ITGA5,ITGB1,KDR,KIAA1462,KLF2,MEOX2,MMRN2,NGFR,NOS3,NOTCH1,NPR1,PGK1,PLK2,PPARG,PTGS2,RAMP2,SERPINE1,SFRP1,SRPX2,STAB1,STAT1,TIE1,TNFRSF12A
biological process	GO:0048608	reproductive structure development	47	405	3.09e-09	ENSP00000166139,ENSP00000199936,ENSP00000220772,ENSP00000227507,ENSP00000232424,ENSP00000241261,ENSP00000243786,ENSP00000244050,ENSP00000257527,ENSP00000259241,ENSP00000259806,ENSP00000261799,ENSP00000262225,ENSP00000264033,ENSP00000277541,ENSP00000284984,ENSP00000285018,ENSP00000287820,ENSP00000295228,ENSP00000297494,ENSP00000308208,ENSP00000319231,ENSP00000328181,ENSP00000332293,ENSP00000332449…	ADAM19,ADAMTS1,ADM,ASCL2,BCL2,CBL,CCND1,CRIP1,CYP19A1,FOXF2,FSTL3,FZD4,GATA3,GJB3,GRB2,HES1,HS6ST1,HSD17B2,HTRA1,INHA,INHBB,KRT19,KRT8,LGR4,MMP14,NDP,NOG,NOS3,NOTCH1,NRIP1,PDGFRB,PHLDA2,PLCD3,PPARG,PRDX4,PSAP,PTGS2,RBP4,RPS6,SERPINE2,SFRP1,SNAI1,STRA6,TMED2,TNFSF10,WNT7A,ZFAT
biological process	GO:0072657	protein localization to membrane	47	405	3.09e-09	ENSP00000070846,ENSP00000222247,ENSP00000230050,ENSP00000253796,ENSP00000261769,ENSP00000262225,ENSP00000262613,ENSP00000299441,ENSP00000309714,ENSP00000309830,ENSP00000311430,ENSP00000312734,ENSP00000318646,ENSP00000331831,ENSP00000339795,ENSP00000345957,ENSP00000346032,ENSP00000346037,ENSP00000346050,ENSP00000346067,ENSP00000354573,ENSP00000354739,ENSP00000355315,ENSP00000357005,ENSP00000357555…	AGRN,ANXA2,CDH1,DCHS1,F11R,GAS6,KRT18,MACF1,MYADM,PKP2,PRKCZ,RAB8B,RAMP2,RPL10A,RPL12,RPL18A,RPL26,RPL29,RPL30,RPL31,RPL34,RPL36A,RPL37A,RPL38,RPL39,RPL4,RPL7,RPL9,RPLP0,RPLP1,RPS10,RPS12,RPS13,RPS15A,RPS20,RPS21,RPS25,RPS27,RPS28,RPS3A,RPS6,RPS8,RPSA,S100A10,SH3PXD2B,SLC9A3R1,TMED2
biological process	GO:0043312	neutrophil degranulation	52	485	3.8e-09	ENSP00000053867,ENSP00000075120,ENSP00000205636,ENSP00000207549,ENSP00000216392,ENSP00000217131,ENSP00000217971,ENSP00000220166,ENSP00000236671,ENSP00000242786,ENSP00000245907,ENSP00000246006,ENSP00000254301,ENSP00000261416,ENSP00000262424,ENSP00000262428,ENSP00000262768,ENSP00000263864,ENSP00000266659,ENSP00000267205,ENSP00000271638,ENSP00000273550,ENSP00000283415,ENSP00000294785,ENSP00000297290…	ALDOA,ANXA2,AOC1,B2M,B4GALT1,BRI3,C3,CD55,CD63,CD93,CD97,CDA,CMTM6,COTL1,CRISPLD2,CTSD,CTSH,CTSZ,DSP,FTH1,FTL,GIG25,GLIPR1,GM2A,GRN,HBB,HEXB,HSPA6,LGALS3,LPCAT1,NCSTN,NPC2,PECAM1,PGRMC1,PKM,PLAC8,PNP,PRCP,PRDX4,PRDX6,PRG2,PSAP,PYGL,QSOX1,RHOF,S100A11,SLC2A3,SLPI,TIMP2,TMEM179B,UNC13D,VAMP8
biological process	GO:0002275	myeloid cell activation involved in immune response	54	519	4.38e-09	ENSP00000053867,ENSP00000075120,ENSP00000205636,ENSP00000207549,ENSP00000216392,ENSP00000217131,ENSP00000217971,ENSP00000220166,ENSP00000236671,ENSP00000242786,ENSP00000245907,ENSP00000246006,ENSP00000254301,ENSP00000261416,ENSP00000262424,ENSP00000262428,ENSP00000262768,ENSP00000263864,ENSP00000264033,ENSP00000266659,ENSP00000267205,ENSP00000271638,ENSP00000273550,ENSP00000283415,ENSP00000294785…	ALDOA,ANXA2,AOC1,B2M,B4GALT1,BRI3,C3,CBL,CD55,CD63,CD93,CD97,CDA,CMTM6,COTL1,CRISPLD2,CTSD,CTSH,CTSZ,DNASE1L3,DSP,FTH1,FTL,GIG25,GLIPR1,GM2A,GRN,HBB,HEXB,HSPA6,LGALS3,LPCAT1,NCSTN,NPC2,PECAM1,PGRMC1,PKM,PLAC8,PNP,PRCP,PRDX4,PRDX6,PRG2,PSAP,PYGL,QSOX1,RHOF,S100A11,SLC2A3,SLPI,TIMP2,TMEM179B,UNC13D,VAMP8
biological process	GO:0042981	regulation of apoptotic process	108	1501	4.61e-09	ENSP00000172229,ENSP00000215631,ENSP00000216117,ENSP00000216223,ENSP00000217131,ENSP00000217169,ENSP00000220166,ENSP00000220772,ENSP00000223095,ENSP00000226760,ENSP00000229239,ENSP00000230895,ENSP00000234590,ENSP00000238682,ENSP00000241261,ENSP00000243786,ENSP00000244050,ENSP00000244745,ENSP00000248958,ENSP00000250457,ENSP00000252506,ENSP00000253796,ENSP00000254301,ENSP00000261735,ENSP00000261799…	ADM,ANXA5,ARF4,ARL6IP5,ARNT2,B4GALT1,BCAP31,BCL2,BIRC7,BNIP3,C19orf10,CALR,CBL,CITED2,CLDN7,COL18A1,CTSH,CTSZ,DAB2,DAP,DKK1,DUSP6,EFNA1,EGLN2,EGLN3,ENDOG,ENO1,ERP29,FGG,FHL2,FLT4,FRZB,G0S2,GADD45B,GADD45G,GAPDH,GAS6,GATA3,GLO1,HCAR2,HMOX1,HPGD,HSP90B1,HSPA5,HYAL2,IDO1,IFI6,IL2RB,IL6ST,INHA,INHBB,ITGA5,ITGB1,ITPKB,KDR,KRT18,LDHA,LGALS3,MAGED1,MAP3K11,NDNF,NDRG1,NGFR,NOG,NOS3,NOTCH1,NUAK2,P4HB,PDGF…
biological process	GO:0090150	establishment of protein localization to membrane	33	217	5.08e-09	ENSP00000222247,ENSP00000230050,ENSP00000309830,ENSP00000311430,ENSP00000312734,ENSP00000318646,ENSP00000339795,ENSP00000345957,ENSP00000346037,ENSP00000346050,ENSP00000346067,ENSP00000354573,ENSP00000354739,ENSP00000355315,ENSP00000357555,ENSP00000363018,ENSP00000369757,ENSP00000373487,ENSP00000378163,ENSP00000379888,ENSP00000386717,ENSP00000400467,ENSP00000404375,ENSP00000418082,ENSP00000418868…	KRT18,MACF1,RAB8B,RPL10A,RPL12,RPL18A,RPL26,RPL29,RPL30,RPL31,RPL34,RPL36A,RPL37A,RPL38,RPL39,RPL4,RPL7,RPL9,RPLP0,RPLP1,RPS10,RPS12,RPS13,RPS15A,RPS20,RPS21,RPS25,RPS27,RPS28,RPS3A,RPS6,RPS8,RPSA
biological process	GO:0043299	leukocyte degranulation	53	507	5.5e-09	ENSP00000053867,ENSP00000075120,ENSP00000205636,ENSP00000207549,ENSP00000216392,ENSP00000217131,ENSP00000217971,ENSP00000220166,ENSP00000236671,ENSP00000242786,ENSP00000245907,ENSP00000246006,ENSP00000254301,ENSP00000261416,ENSP00000262424,ENSP00000262428,ENSP00000262768,ENSP00000263864,ENSP00000264033,ENSP00000266659,ENSP00000267205,ENSP00000271638,ENSP00000273550,ENSP00000283415,ENSP00000294785…	ALDOA,ANXA2,AOC1,B2M,B4GALT1,BRI3,C3,CBL,CD55,CD63,CD93,CD97,CDA,CMTM6,COTL1,CRISPLD2,CTSD,CTSH,CTSZ,DSP,FTH1,FTL,GIG25,GLIPR1,GM2A,GRN,HBB,HEXB,HSPA6,LGALS3,LPCAT1,NCSTN,NPC2,PECAM1,PGRMC1,PKM,PLAC8,PNP,PRCP,PRDX4,PRDX6,PRG2,PSAP,PYGL,QSOX1,RHOF,S100A11,SLC2A3,SLPI,TIMP2,TMEM179B,UNC13D,VAMP8
biological process	GO:0001655	urogenital system development	39	299	6.06e-09	ENSP00000166139,ENSP00000220166,ENSP00000220772,ENSP00000226760,ENSP00000232424,ENSP00000234091,ENSP00000244745,ENSP00000254958,ENSP00000261799,ENSP00000262426,ENSP00000263388,ENSP00000277541,ENSP00000284984,ENSP00000285379,ENSP00000288840,ENSP00000296522,ENSP00000297316,ENSP00000299441,ENSP00000303145,ENSP00000310036,ENSP00000319756,ENSP00000325527,ENSP00000328181,ENSP00000332449,ENSP00000338157…	ADAMTS1,BCL2,CA2,CD34,CRIP1,CTSH,CYP19A1,DCHS1,FBN1,FOXF1,FSTL3,GATA3,HES1,HEYL,HPGD,HYAL2,ID2,JAG1,LAMB2,LGR4,NOG,NOTCH1,NOTCH3,PDGFRB,PECAM1,PODXL,PSAP,RBP4,SDC4,SFRP1,SMAD6,SOX17,SOX4,STAT1,STRA6,TENC1,TMED10,WFS1,ZBTB16
biological process	GO:0010648	negative regulation of cell communication	95	1255	6.06e-09	ENSP00000014914,ENSP00000166139,ENSP00000216117,ENSP00000220772,ENSP00000223095,ENSP00000226760,ENSP00000227507,ENSP00000233813,ENSP00000234590,ENSP00000238682,ENSP00000241261,ENSP00000243786,ENSP00000244050,ENSP00000248706,ENSP00000249749,ENSP00000254301,ENSP00000262613,ENSP00000262768,ENSP00000262940,ENSP00000263388,ENSP00000264033,ENSP00000266085,ENSP00000273077,ENSP00000274289,ENSP00000274368…	ADM,ADRA2A,ADRA2C,ADRBK1,APLN,APLNR,BCL2,CALR,CAMK2N1,CBL,CCND1,CRH,CRHBP,DAB2,DHRS3,DKK1,DLK1,DLL4,DUSP6,DVL3,EFNA1,EGFL7,ENG,ENO1,FBN1,FGG,FHL2,FRZB,FSTL3,FZD1,GAS6,GATA3,GDPD5,GPR124,GPRC5A,GRB2,HEYL,HMOX1,HSPA5,HTRA1,HTRA4,HYAL2,IFI6,IGFBP1,IGFBP5,IGFBP6,IL18BP,IL6ST,INHA,INHBB,INSIG1,ITGB1,LGALS3,LGR4,LTBP1,MMP12,MMP14,MMRN2,MYADM,NOG,NOS3,NOTCH1,NOTCH3,NOTUM,NRARP,PER1,PFDN5,PINK1,PLK2,PNKD…
biological process	GO:0023057	negative regulation of signaling	95	1258	6.68e-09	ENSP00000014914,ENSP00000166139,ENSP00000216117,ENSP00000220772,ENSP00000223095,ENSP00000226760,ENSP00000227507,ENSP00000233813,ENSP00000234590,ENSP00000238682,ENSP00000241261,ENSP00000243786,ENSP00000244050,ENSP00000248706,ENSP00000249749,ENSP00000254301,ENSP00000262613,ENSP00000262768,ENSP00000262940,ENSP00000263388,ENSP00000264033,ENSP00000266085,ENSP00000273077,ENSP00000274289,ENSP00000274368…	ADM,ADRA2A,ADRA2C,ADRBK1,APLN,APLNR,BCL2,CALR,CAMK2N1,CBL,CCND1,CRH,CRHBP,DAB2,DHRS3,DKK1,DLK1,DLL4,DUSP6,DVL3,EFNA1,EGFL7,ENG,ENO1,FBN1,FGG,FHL2,FRZB,FSTL3,FZD1,GAS6,GATA3,GDPD5,GPR124,GPRC5A,GRB2,HEYL,HMOX1,HSPA5,HTRA1,HTRA4,HYAL2,IFI6,IGFBP1,IGFBP5,IGFBP6,IL18BP,IL6ST,INHA,INHBB,INSIG1,ITGB1,LGALS3,LGR4,LTBP1,MMP12,MMP14,MMRN2,MYADM,NOG,NOS3,NOTCH1,NOTCH3,NOTUM,NRARP,PER1,PFDN5,PINK1,PLK2,PNKD…
biological process	GO:0007166	cell surface receptor signaling pathway	141	2198	7.5e-09	ENSP00000005260,ENSP00000172229,ENSP00000204961,ENSP00000216117,ENSP00000216223,ENSP00000220772,ENSP00000221847,ENSP00000225964,ENSP00000227451,ENSP00000227507,ENSP00000232424,ENSP00000238682,ENSP00000240328,ENSP00000241261,ENSP00000242786,ENSP00000243786,ENSP00000244050,ENSP00000244745,ENSP00000249749,ENSP00000252590,ENSP00000254958,ENSP00000260843,ENSP00000261799,ENSP00000261937,ENSP00000262426…	ACKR2,ACTB,ADAMTS1,ADAP1,AGXT,ANXA2,AREG,ARF4,ARPC1B,ATP6V0E1,B2M,BAIAP2L1,BCL2,CBL,CCND1,CCNE1,CCR1,CD9,CD97,CDA,CDH5,CITED2,CLDN5,COL1A1,CPZ,CRKL,CSF2RB,CSF3R,CSPG4,CXCR6,DAB2,DKK1,DLL4,DTX4,DVL3,EBI3,EFNA1,EFNB1,ENG,EPHB4,F11R,FCGR2B,FLT1,FLT4,FMOD,FN1,FOXF1,FRZB,FSTL1,FZD1,FZD4,G0S2,GAS6,GATA3,GH2,GPR115,GPR124,GPR32,GPR87,GRB2,HES1,HEYL,HLA-G,HMOX1,HPGD,HSP90B1,ICAM2,IFI6,IFITM2,IFNGR2,IGFBP…
biological process	GO:0071310	cellular response to organic substance	142	2219	7.5e-09	ENSP00000005260,ENSP00000172229,ENSP00000216117,ENSP00000216223,ENSP00000220166,ENSP00000220562,ENSP00000220772,ENSP00000221847,ENSP00000223095,ENSP00000223127,ENSP00000225964,ENSP00000226760,ENSP00000227507,ENSP00000229239,ENSP00000233813,ENSP00000238682,ENSP00000243786,ENSP00000244745,ENSP00000248071,ENSP00000248958,ENSP00000249749,ENSP00000252590,ENSP00000253778,ENSP00000253796,ENSP00000256104…	ACADVL,ACKR2,ACTB,ADCY4,ADRA2A,ADRBK1,AGRN,ANXA2,AOC1,ATP6V0E1,B2M,BAIAP2L1,BCL2,C19orf10,CA2,CALR,CBL,CCND1,CCNE1,CCR1,CDC42EP2,CDH1,CDH5,CGB2,CLDN5,CLEC3B,COL1A1,COL6A1,CRH,CRHBP,CRKL,CSF2RB,CSF3R,CTSH,CTSL,CXCR6,DLL4,EBI3,EGLN2,ENDOG,ENG,EXTL3,F11R,FABP4,FASN,FBN1,FCGR2B,FGG,FHL2,FLNB,FLT1,FLT4,FMOD,FN1,FOLR1,FOXF1,FSTL1,FZD4,GAPDH,GAS6,GATA3,GFPT2,GH2,GJB3,GRB2,HEYL,HK2,HLA-G,HMOX1,HPGD,HSP90…
biological process	GO:0009611	response to wounding	55	547	8.4e-09	ENSP00000216117,ENSP00000216968,ENSP00000222543,ENSP00000225964,ENSP00000238682,ENSP00000251047,ENSP00000261799,ENSP00000262426,ENSP00000264036,ENSP00000275525,ENSP00000277541,ENSP00000278407,ENSP00000280155,ENSP00000284273,ENSP00000284523,ENSP00000285018,ENSP00000293379,ENSP00000295228,ENSP00000296140,ENSP00000296511,ENSP00000299106,ENSP00000306010,ENSP00000310036,ENSP00000320171,ENSP00000323929…	A2M,ADM,ADRA2A,ADRA2C,ANXA5,ANXA8,ARF4,B4GALT1,BCL2,CCR1,CD34,CD9,COL1A1,DSP,DYSF,ENG,FGG,FN1,FOLR1,FOXF1,GAS6,GATA3,HBB,HBG1,HMOX1,IGFBP1,INHBB,ITGA5,ITGB3,JAM3,KRT6A,LAMB2,LMAN1,MACF1,MAFK,MCAM,MMP12,NDNF,NOG,NOTCH1,PDGFRB,PKM,PRCP,PROCR,SCUBE1,SDC4,SERPINE2,SERPING1,TFPI2,TGFB3,TPM1,TSPO,UBASH3B,WNT3A,WNT7A
biological process	GO:0001775	cell activation	82	1024	1.04e-08	ENSP00000053867,ENSP00000075120,ENSP00000205636,ENSP00000207549,ENSP00000216392,ENSP00000217131,ENSP00000217971,ENSP00000220166,ENSP00000221847,ENSP00000225964,ENSP00000234091,ENSP00000236671,ENSP00000242786,ENSP00000244745,ENSP00000245907,ENSP00000246006,ENSP00000249749,ENSP00000254301,ENSP00000261416,ENSP00000262424,ENSP00000262428,ENSP00000262746,ENSP00000262768,ENSP00000263864,ENSP00000264033…	ADRA2A,ADRA2C,ALDOA,ANXA2,AOC1,APOLD1,B2M,B4GALT1,BCL2,BRI3,C3,CBL,CD276,CD55,CD63,CD9,CD93,CD97,CDA,CMTM6,COL1A1,COTL1,CRISPLD2,CTSD,CTSH,CTSZ,DLL4,DNASE1L3,DSP,EBI3,FCGR2B,FGG,FTH1,FTL,GAS6,GATA3,GIG25,GLIPR1,GM2A,GRN,HBB,HEXB,HSPA6,HYAL2,ID2,ITGB1,ITGB3,ITPKB,KDELR1,LGALS3,LPCAT1,LY6D,MFNG,NCSTN,NDRG1,NPC2,PECAM1,PGRMC1,PKM,PLAC8,PNP,PRCP,PRDX1,PRDX4,PRDX6,PRG2,PSAP,PYGL,QSOX1,RHOF,RPS6,S100A1…
biological process	GO:1901700	response to oxygen-containing compound	103	1427	1.04e-08	ENSP00000005260,ENSP00000172229,ENSP00000199936,ENSP00000216117,ENSP00000219454,ENSP00000220166,ENSP00000220772,ENSP00000223095,ENSP00000225964,ENSP00000227507,ENSP00000233813,ENSP00000238682,ENSP00000241261,ENSP00000244745,ENSP00000248071,ENSP00000251595,ENSP00000253796,ENSP00000254958,ENSP00000261590,ENSP00000261769,ENSP00000261799,ENSP00000262746,ENSP00000264033,ENSP00000265462,ENSP00000274368…	ACTB,ADCY4,ADM,ADRBK1,AGRN,AGXT,AOC1,AREG,ARNT2,ARPC1B,ATP6V0E1,B2M,BAIAP2L1,BCL2,BNIP3,CA2,CALR,CBL,CCND1,CCRN4L,CD9,CDH1,CLDN4,CLDN7,COL18A1,COL1A1,COL6A1,COL6A2,CRH,CRHBP,CSF2RB,CTSH,DKK1,DSG2,ENDOG,FBN1,FCGR2B,FOLR1,FZD4,GAS6,GATA3,GH2,GJB3,GRB2,HBA1,HBA2,HBB,HID1,HMOX1,HPGD,HSD11B2,HSD17B2,HSP90B1,HSPA5,HYAL2,IDO1,IGFBP1,IGFBP5,IL18BP,INHBB,INSIG1,JAG1,KLF2,KRT8,LDHA,NGFR,NOS3,NOTCH1,NRIP1,O…
biological process	GO:0002444	myeloid leukocyte mediated immunity	53	519	1.07e-08	ENSP00000053867,ENSP00000075120,ENSP00000205636,ENSP00000207549,ENSP00000216392,ENSP00000217131,ENSP00000217971,ENSP00000220166,ENSP00000236671,ENSP00000242786,ENSP00000245907,ENSP00000246006,ENSP00000254301,ENSP00000261416,ENSP00000262424,ENSP00000262428,ENSP00000262768,ENSP00000263864,ENSP00000264033,ENSP00000266659,ENSP00000267205,ENSP00000271638,ENSP00000273550,ENSP00000283415,ENSP00000294785…	ALDOA,ANXA2,AOC1,B2M,B4GALT1,BRI3,C3,CBL,CD55,CD63,CD93,CD97,CDA,CMTM6,COTL1,CRISPLD2,CTSD,CTSH,CTSZ,DSP,FTH1,FTL,GIG25,GLIPR1,GM2A,GRN,HBB,HEXB,HSPA6,LGALS3,LPCAT1,NCSTN,NPC2,PECAM1,PGRMC1,PKM,PLAC8,PNP,PRCP,PRDX4,PRDX6,PRG2,PSAP,PYGL,QSOX1,RHOF,S100A11,SLC2A3,SLPI,TIMP2,TMEM179B,UNC13D,VAMP8
biological process	GO:1901566	organonitrogen compound biosynthetic process	100	1370	1.09e-08	ENSP00000220562,ENSP00000222247,ENSP00000223127,ENSP00000229239,ENSP00000229270,ENSP00000230050,ENSP00000234590,ENSP00000237530,ENSP00000243776,ENSP00000243786,ENSP00000248958,ENSP00000253778,ENSP00000254190,ENSP00000257770,ENSP00000259241,ENSP00000261326,ENSP00000261483,ENSP00000261799,ENSP00000264005,ENSP00000282903,ENSP00000283415,ENSP00000287590,ENSP00000287820,ENSP00000290573,ENSP00000296255…	ACSS1,ADCY4,ADM,AGRN,AGXT,ALAS2,ALDOA,B3GNT3,B3GNT7,B4GALT1,CDA,CHPF,CHST2,CHSY1,CSPG4,DIO2,EEF1G,EIF1,ENO1,EXTL3,FASN,FMOD,GALK1,GALNT2,GALNT6,GAPDH,GATA3,GFPT2,HK2,HS6ST1,HSPG2,IDO1,INHA,LCAT,LDHA,LPCAT1,MAN2A1,MFNG,MFSD2A,MGAT1,MGAT5,MGST3,MOCOS,NPR1,NT5E,PABPC1,PDGFRB,PGK1,PKM,PLOD2,PLOD3,PNP,PPARG,PTGS2,PYCR1,QPRT,RFK,RPL10A,RPL12,RPL18A,RPL26,RPL29,RPL30,RPL31,RPL34,RPL36A,RPL37A,RPL38,RPL3…
biological process	GO:0072001	renal system development	36	267	1.26e-08	ENSP00000166139,ENSP00000220166,ENSP00000220772,ENSP00000226760,ENSP00000232424,ENSP00000234091,ENSP00000244745,ENSP00000254958,ENSP00000261799,ENSP00000262426,ENSP00000263388,ENSP00000277541,ENSP00000284984,ENSP00000285379,ENSP00000288840,ENSP00000296522,ENSP00000297316,ENSP00000299441,ENSP00000303145,ENSP00000310036,ENSP00000319756,ENSP00000325527,ENSP00000328181,ENSP00000338157,ENSP00000354394…	ADAMTS1,BCL2,CA2,CD34,CTSH,DCHS1,FBN1,FOXF1,FSTL3,GATA3,HES1,HEYL,HPGD,HYAL2,ID2,JAG1,LAMB2,LGR4,NOG,NOTCH1,NOTCH3,PDGFRB,PECAM1,PODXL,RBP4,SDC4,SFRP1,SMAD6,SOX17,SOX4,STAT1,STRA6,TENC1,TMED10,WFS1,ZBTB16
biological process	GO:0032879	regulation of localization	155	2524	1.39e-08	ENSP00000062104,ENSP00000070846,ENSP00000172229,ENSP00000207549,ENSP00000216117,ENSP00000220166,ENSP00000220772,ENSP00000223095,ENSP00000225964,ENSP00000226760,ENSP00000228945,ENSP00000229239,ENSP00000233813,ENSP00000238682,ENSP00000243457,ENSP00000243786,ENSP00000244050,ENSP00000244745,ENSP00000245907,ENSP00000249749,ENSP00000252590,ENSP00000254301,ENSP00000254958,ENSP00000257696,ENSP00000261590…	ACTB,ADAMTS1,ADRA2A,ADRA2C,ADRBK1,ANXA2,APLN,APLNR,ARHGAP4,ARHGDIB,ARL6IP5,B2M,B4GALT1,BCAP31,BCL2,C3,CA2,CALR,CASQ1,CBL,CCNE1,CCR1,CCSAP,CD34,CD63,CD9,CDH1,CITED2,CLDN7,CLIC4,COL18A1,COL1A1,CRH,CRHBP,CRKL,CTSH,CYP19A1,DAB2,DKK1,DLL4,DOCK5,DSG2,DSP,DVL3,EFNA1,ENG,ERP29,FCGR2B,FGG,FLT1,FLT4,FN1,FOXF1,GABRE,GAPDH,GAS6,GATA3,GJA5,GLRX,GPR124,HCAR2,HILPDA,HK2,HMOX1,HSPA5,HYAL2,IGFBP5,INHA,INHBB,INSIG…
biological process	GO:0002274	myeloid leukocyte activation	56	574	1.51e-08	ENSP00000053867,ENSP00000075120,ENSP00000205636,ENSP00000207549,ENSP00000216392,ENSP00000217131,ENSP00000217971,ENSP00000220166,ENSP00000236671,ENSP00000242786,ENSP00000245907,ENSP00000246006,ENSP00000254301,ENSP00000261416,ENSP00000262424,ENSP00000262428,ENSP00000262768,ENSP00000263864,ENSP00000264033,ENSP00000266659,ENSP00000267205,ENSP00000271638,ENSP00000273550,ENSP00000283415,ENSP00000294785…	ALDOA,ANXA2,AOC1,B2M,B4GALT1,BRI3,C3,CBL,CD55,CD63,CD93,CD97,CDA,CMTM6,COTL1,CRISPLD2,CTSD,CTSH,CTSZ,DNASE1L3,DSP,FTH1,FTL,GIG25,GLIPR1,GM2A,GRN,HBB,HEXB,HSPA6,HYAL2,LGALS3,LPCAT1,NCSTN,NDRG1,NPC2,PECAM1,PGRMC1,PKM,PLAC8,PNP,PRCP,PRDX4,PRDX6,PRG2,PSAP,PYGL,QSOX1,RHOF,S100A11,SLC2A3,SLPI,TIMP2,TMEM179B,UNC13D,VAMP8
biological process	GO:0051093	negative regulation of developmental process	75	910	1.92e-08	ENSP00000070846,ENSP00000155926,ENSP00000166139,ENSP00000172229,ENSP00000217131,ENSP00000220772,ENSP00000223095,ENSP00000227507,ENSP00000228945,ENSP00000231721,ENSP00000232424,ENSP00000233813,ENSP00000234091,ENSP00000240328,ENSP00000243786,ENSP00000244050,ENSP00000248071,ENSP00000249749,ENSP00000254958,ENSP00000262041,ENSP00000263388,ENSP00000274289,ENSP00000277541,ENSP00000280614,ENSP00000281043…	ADRB1,ANXA2,AREG,ARHGAP4,ARHGDIB,ASCL2,B2M,BCL2,BNIP3,CALR,CCND1,CCR1,CCRN4L,CTSZ,DKK1,DLL4,EFNA1,FBN1,FCGR2B,FRZB,FSTL3,GAS6,GATA3,HES1,HLA-G,HLX,HSPG2,ID2,IGFBP5,INHA,INSIG1,ITGB1,ITGB3,ITPKB,JAG1,KLF2,LDB1,MEOX2,MMRN2,MYCN,NGFR,NOG,NOS3,NOTCH1,NOTCH3,NPR1,NRARP,PGK1,PINK1,PKP2,PLAC8,PLK2,PPARG,RBP4,RCC2,RORB,SEMA3G,SERPINE1,SFRP1,SGK223,SMAD6,SNAI1,SOX17,SPOCK1,STAB1,STAT1,TBX2,TIE1,TRIB2,TSPO…
biological process	GO:0002443	leukocyte mediated immunity	59	632	2.33e-08	ENSP00000053867,ENSP00000075120,ENSP00000205636,ENSP00000207549,ENSP00000216392,ENSP00000217131,ENSP00000217971,ENSP00000220166,ENSP00000236671,ENSP00000242786,ENSP00000245907,ENSP00000246006,ENSP00000254301,ENSP00000254958,ENSP00000261416,ENSP00000262424,ENSP00000262428,ENSP00000262746,ENSP00000262768,ENSP00000263864,ENSP00000264033,ENSP00000266659,ENSP00000267205,ENSP00000271638,ENSP00000273550…	ALDOA,ANXA2,AOC1,B2M,B4GALT1,BRI3,C3,CBL,CD55,CD63,CD93,CD97,CDA,CMTM6,COTL1,CRISPLD2,CTSD,CTSH,CTSZ,DSP,FCGR2B,FTH1,FTL,GATA3,GIG25,GLIPR1,GM2A,GRN,HBB,HEXB,HSPA6,JAG1,KDELR1,LGALS3,LPCAT1,NCSTN,NPC2,PECAM1,PGRMC1,PKM,PLAC8,PNP,PRCP,PRDX1,PRDX4,PRDX6,PRG2,PSAP,PYGL,QSOX1,RHOF,S100A11,SERPING1,SLC2A3,SLPI,TIMP2,TMEM179B,UNC13D,VAMP8
biological process	GO:0002366	leukocyte activation involved in immune response	58	616	2.43e-08	ENSP00000053867,ENSP00000075120,ENSP00000205636,ENSP00000207549,ENSP00000216392,ENSP00000217131,ENSP00000217971,ENSP00000220166,ENSP00000236671,ENSP00000242786,ENSP00000245907,ENSP00000246006,ENSP00000254301,ENSP00000261416,ENSP00000262424,ENSP00000262428,ENSP00000262768,ENSP00000263864,ENSP00000264033,ENSP00000266659,ENSP00000267205,ENSP00000271638,ENSP00000273550,ENSP00000283415,ENSP00000294785…	ALDOA,ANXA2,AOC1,B2M,B4GALT1,BRI3,C3,CBL,CD55,CD63,CD93,CD97,CDA,CMTM6,COTL1,CRISPLD2,CTSD,CTSH,CTSZ,DNASE1L3,DSP,FCGR2B,FTH1,FTL,GATA3,GIG25,GLIPR1,GM2A,GRN,HBB,HEXB,HSPA6,LGALS3,LPCAT1,MFNG,NCSTN,NPC2,PECAM1,PGRMC1,PKM,PLAC8,PNP,PRCP,PRDX4,PRDX6,PRG2,PSAP,PYGL,QSOX1,RHOF,RPS6,S100A11,SLC2A3,SLPI,TIMP2,TMEM179B,UNC13D,VAMP8
biological process	GO:0009968	negative regulation of signal transduction	88	1160	2.5e-08	ENSP00000014914,ENSP00000166139,ENSP00000216117,ENSP00000220772,ENSP00000223095,ENSP00000226760,ENSP00000227507,ENSP00000233813,ENSP00000234590,ENSP00000238682,ENSP00000241261,ENSP00000244050,ENSP00000248706,ENSP00000249749,ENSP00000254301,ENSP00000262613,ENSP00000262768,ENSP00000262940,ENSP00000263388,ENSP00000264033,ENSP00000266085,ENSP00000274368,ENSP00000275525,ENSP00000277541,ENSP00000279488…	ADM,ADRBK1,APLN,APLNR,BCL2,CALR,CAMK2N1,CBL,CCND1,CRHBP,DAB2,DHRS3,DKK1,DLK1,DLL4,DUSP6,DVL3,EFNA1,EGFL7,ENG,ENO1,FBN1,FGG,FHL2,FRZB,FSTL3,FZD1,GAS6,GATA3,GDPD5,GPR124,GPRC5A,GRB2,HEYL,HMOX1,HSPA5,HTRA1,HTRA4,HYAL2,IFI6,IGFBP1,IGFBP5,IGFBP6,IL18BP,IL6ST,INSIG1,ITGB1,LGALS3,LGR4,LTBP1,MMP12,MMP14,MMRN2,MYADM,NOG,NOS3,NOTCH1,NOTCH3,NOTUM,NRARP,PER1,PFDN5,PINK1,PPARG,PPP1R15B,PRKCZ,PTGS2,RASA4,RASL1…
biological process	GO:0034330	cell junction organization	30	197	2.93e-08	ENSP00000070846,ENSP00000167586,ENSP00000238682,ENSP00000245932,ENSP00000252242,ENSP00000253796,ENSP00000261590,ENSP00000261769,ENSP00000264144,ENSP00000293379,ENSP00000296387,ENSP00000312734,ENSP00000316029,ENSP00000324532,ENSP00000340937,ENSP00000343676,ENSP00000344115,ENSP00000346839,ENSP00000349960,ENSP00000356991,ENSP00000357005,ENSP00000364585,ENSP00000369129,ENSP00000371958,ENSP00000375778…	ACTB,BCL2,CD9,CDH1,CDH5,CLDN19,CLDN5,COL17A1,DSG2,DSP,F11R,FN1,GJA4,GJA5,ITGA5,KRT14,KRT5,LAMA3,LAMB3,LAMC2,PERP,PKP2,PVR,PVRL4,RAB8B,RAMP2,RCC2,TGFB3,TLN1,VASP
biological process	GO:0002181	cytoplasmic translation	17	57	3.17e-08	ENSP00000222247,ENSP00000309830,ENSP00000311430,ENSP00000339795,ENSP00000345957,ENSP00000346037,ENSP00000346050,ENSP00000355315,ENSP00000363018,ENSP00000386717,ENSP00000400467,ENSP00000404375,ENSP00000418868,ENSP00000428085,ENSP00000429374,ENSP00000463784,ENSP00000472469	RPL10A,RPL18A,RPL26,RPL29,RPL30,RPL31,RPL36A,RPL38,RPL39,RPL4,RPL7,RPL9,RPLP1,RPS20,RPS21,RPS28,RPS3A
biological process	GO:0003206	cardiac chamber morphogenesis	24	128	4.05e-08	ENSP00000070846,ENSP00000232424,ENSP00000234091,ENSP00000240328,ENSP00000244745,ENSP00000249749,ENSP00000254958,ENSP00000262426,ENSP00000277541,ENSP00000284984,ENSP00000287934,ENSP00000288840,ENSP00000297494,ENSP00000328181,ENSP00000351022,ENSP00000360522,ENSP00000361943,ENSP00000362299,ENSP00000368632,ENSP00000369129,ENSP00000386665,ENSP00000444198,ENSP00000480439,ENSP00000484552	ADAMTS1,CITED2,DHRS3,DLL4,DSP,ENG,FHL2,FOXF1,FZD1,GATA3,GJA5,HES1,HEYL,ID2,JAG1,NOG,NOS3,NOTCH1,PKP2,RBP4,SMAD6,SOX4,TBX2,TPM1
biological process	GO:0003158	endothelium development	20	86	4.15e-08	ENSP00000223127,ENSP00000249749,ENSP00000254958,ENSP00000263923,ENSP00000277541,ENSP00000285018,ENSP00000297316,ENSP00000304592,ENSP00000305416,ENSP00000310036,ENSP00000341815,ENSP00000343676,ENSP00000347665,ENSP00000354080,ENSP00000357005,ENSP00000362299,ENSP00000363500,ENSP00000375649,ENSP00000457421,ENSP00000484552	CD34,CLIC4,COL18A1,DLL4,ENG,F11R,FASN,GJA4,GJA5,JAG1,KDR,MYADM,NOTCH1,PECAM1,PLOD3,S1PR1,SCUBE1,SOX17,SOX18,WNT7A
biological process	GO:0090287	regulation of cellular response to growth factor stimulus	34	254	4.27e-08	ENSP00000166139,ENSP00000220772,ENSP00000232424,ENSP00000238682,ENSP00000248706,ENSP00000277541,ENSP00000279488,ENSP00000282397,ENSP00000287934,ENSP00000288840,ENSP00000293379,ENSP00000305919,ENSP00000313391,ENSP00000324173,ENSP00000325527,ENSP00000328181,ENSP00000357980,ENSP00000361097,ENSP00000362299,ENSP00000363081,ENSP00000364526,ENSP00000368632,ENSP00000377284,ENSP00000386043,ENSP00000391800…	APLN,CD63,CDKN1C,CITED2,DAB2,DKK1,DUSP6,ENG,FBN1,FLT1,FOLR1,FSTL3,FZD1,FZD4,GATA3,GPR124,HES1,HSPA5,HTRA1,HTRA4,ITGA5,ITGB3,KIAA1462,LTBP1,MMRN2,NOG,NOTCH1,PCSK6,RASL11B,SFRP1,SMAD6,TGFB3,TMEM204,UBC
biological process	GO:0010942	positive regulation of cell death	60	663	4.6e-08	ENSP00000172229,ENSP00000215631,ENSP00000216117,ENSP00000217131,ENSP00000220166,ENSP00000220772,ENSP00000229239,ENSP00000230895,ENSP00000238682,ENSP00000241261,ENSP00000244745,ENSP00000250457,ENSP00000251595,ENSP00000252506,ENSP00000261799,ENSP00000262613,ENSP00000263212,ENSP00000266085,ENSP00000273258,ENSP00000276571,ENSP00000277541,ENSP00000279488,ENSP00000281043,ENSP00000284523,ENSP00000287820…	ADM,ARL6IP5,B4GALT1,BCAP31,BCL2,BNIP3,COL18A1,CRH,CTSH,CTSZ,DAP,DKK1,DUSP6,EGLN3,ENDOG,FCGR2B,FRZB,G0S2,GADD45B,GADD45G,GAPDH,HBA1,HBA2,HBB,HCAR2,HMOX1,HPGD,HYAL2,IDO1,INHBB,ITGB1,LDHA,MAGED1,MAP3K11,MYCN,NGFR,NOTCH1,PDGFRB,PDIA3,PINK1,PPARG,PPM1F,PTGS2,RPL26,RPS27L,RPS6,SFN,SFRP1,SLC9A3R1,SOX4,SOX7,TGFB3,TIMP3,TNFRSF12A,TNFSF10,TSPO,UBC,WNT3A,YWHAQ,ZBTB16
biological process	GO:0008284	positive regulation of cell population proliferation	72	878	4.96e-08	ENSP00000204961,ENSP00000216117,ENSP00000217131,ENSP00000220166,ENSP00000220772,ENSP00000221847,ENSP00000227507,ENSP00000232424,ENSP00000233813,ENSP00000234091,ENSP00000238682,ENSP00000240328,ENSP00000244745,ENSP00000249749,ENSP00000257696,ENSP00000261731,ENSP00000261799,ENSP00000261937,ENSP00000262426,ENSP00000262947,ENSP00000263388,ENSP00000263923,ENSP00000264144,ENSP00000264716,ENSP00000276571…	ADAMTS1,ADM,ADRA2A,ANXA2,APLN,APLNR,AREG,ARNT2,B4GALT1,BCL2,C19orf10,CALR,CCND1,CD276,CD55,CLDN7,COL18A1,CRH,CRKL,CTSH,CTSZ,DLL4,EBI3,EFNB1,EGFL7,FLT1,FLT4,FN1,FOSL2,FOXF1,GAS6,HES1,HILPDA,HLX,HMOX1,HPGD,HTRA1,ID2,IGFBP5,IL6ST,ITGB1,ITGB3,KDR,KIAA1462,KRT6A,LAMC2,LHX5,MARCKSL1,MMP12,MYCN,NOG,NOTCH1,NOTCH3,NRARP,PDCD1LG2,PDGFRB,PLAC8,PNP,PRKCZ,PTGS2,RAB25,RPS15A,S100A6,S1PR1,SFRP1,SOX4,STAT1,TBX2,…
biological process	GO:0001822	kidney development	33	251	1.1e-07	ENSP00000166139,ENSP00000220166,ENSP00000220772,ENSP00000226760,ENSP00000232424,ENSP00000234091,ENSP00000244745,ENSP00000254958,ENSP00000261799,ENSP00000263388,ENSP00000277541,ENSP00000284984,ENSP00000285379,ENSP00000288840,ENSP00000296522,ENSP00000299441,ENSP00000303145,ENSP00000310036,ENSP00000319756,ENSP00000325527,ENSP00000328181,ENSP00000338157,ENSP00000354394,ENSP00000361818,ENSP00000361943…	ADAMTS1,BCL2,CA2,CD34,CTSH,DCHS1,FBN1,FSTL3,GATA3,HES1,HEYL,HPGD,HYAL2,ID2,JAG1,LAMB2,LGR4,NOG,NOTCH1,NOTCH3,PDGFRB,PECAM1,PODXL,SDC4,SFRP1,SMAD6,SOX4,STAT1,STRA6,TENC1,TMED10,WFS1,ZBTB16
biological process	GO:0044706	multi-multicellular organism process	30	211	1.15e-07	ENSP00000233813,ENSP00000238682,ENSP00000239316,ENSP00000253796,ENSP00000261416,ENSP00000261590,ENSP00000262225,ENSP00000274368,ENSP00000276571,ENSP00000292125,ENSP00000293379,ENSP00000296522,ENSP00000309714,ENSP00000316786,ENSP00000324270,ENSP00000330658,ENSP00000332215,ENSP00000345772,ENSP00000356438,ENSP00000369055,ENSP00000381185,ENSP00000386069,ENSP00000409544,ENSP00000415786,ENSP00000418868…	ADM,ADRA2C,B4GALT1,BCL2,CLDN4,CRH,CRHBP,DSG2,HEXB,HPGD,HSD11B2,IDO1,IGFBP5,IL11RA,INSL4,ITGA5,OXTR,PAPPA,PSG3,PSG6,PSG7,PTGS2,RAMP2,RPL29,SERPINE2,SH3PXD2B,TAC3,TEAD3,TGFB3,TMED2
biological process	GO:0042493	response to drug	72	900	1.28e-07	ENSP00000019317,ENSP00000216117,ENSP00000219454,ENSP00000219833,ENSP00000220772,ENSP00000221742,ENSP00000222247,ENSP00000225964,ENSP00000227507,ENSP00000237530,ENSP00000238682,ENSP00000248071,ENSP00000251595,ENSP00000253122,ENSP00000253796,ENSP00000254958,ENSP00000261590,ENSP00000261769,ENSP00000261799,ENSP00000262768,ENSP00000263212,ENSP00000263923,ENSP00000264033,ENSP00000273258,ENSP00000274368…	ACTB,ADRBK1,AGRN,AOC1,AREG,ARL6IP5,B2M,BCL2,BNIP3,CA2,CALR,CBL,CCND1,CDH1,CLDN4,CLDN7,COL18A1,COL1A1,CRH,CRHBP,DSG2,DUSP6,DVL3,ENG,FOLR1,FZD1,FZD4,GAS6,GATA3,HBA1,HBA2,HBB,HBG1,HMOX1,HPGD,HSD11B2,HSP90B1,HSPA5,IL18BP,JAG1,KCNK1,KDR,KLF2,LDHA,NOTCH1,OXTR,PDGFRB,PINK1,PNP,PPARG,PPM1F,PPP1R14A,PPP1R15B,PTGS2,RALBP1,RAMP2,RBP4,RPL10A,RPL18A,RPN2,S100A10,SFRP1,SLC1A5,SLC1A6,SLC6A2,SLC6A8,STAT1,TGFB3,T…
biological process	GO:0008285	negative regulation of cell population proliferation	59	669	1.48e-07	ENSP00000172229,ENSP00000216117,ENSP00000219454,ENSP00000220772,ENSP00000232424,ENSP00000233813,ENSP00000234091,ENSP00000238682,ENSP00000244745,ENSP00000249749,ENSP00000262613,ENSP00000262768,ENSP00000271638,ENSP00000273550,ENSP00000277541,ENSP00000282397,ENSP00000284984,ENSP00000287820,ENSP00000288840,ENSP00000295113,ENSP00000297494,ENSP00000301464,ENSP00000301921,ENSP00000319756,ENSP00000328181…	ADAMTS1,ADM,APLN,ASCL2,ATRAID,B4GALT1,BCL2,CAMK2N1,CD9,CDH5,CDKN1C,COL18A1,DLL4,ENG,FCGR2B,FLT1,FRZB,FTH1,GATA3,HES1,HLA-G,HMOX1,ID2,IDO1,IGFBP5,IGFBP6,KISS1,MAGED1,NDN,NDRG1,NGFR,NOG,NOS3,NOTCH1,NPR1,PDCD1LG2,PPARG,PRDX4,PTGES,PTGS2,RBP4,S100A11,SDC4,SERPINE2,SFN,SFRP1,SH3BP4,SLC9A3R1,SMAD6,SOX4,SOX7,STAT1,TENC1,TGFB3,TIMP2,TPM1,TSPO,WFDC1,ZBTB16
biological process	GO:0043627	response to estrogen	18	74	1.48e-07	ENSP00000216117,ENSP00000220772,ENSP00000227507,ENSP00000238682,ENSP00000261799,ENSP00000274368,ENSP00000276571,ENSP00000285018,ENSP00000285379,ENSP00000287820,ENSP00000288840,ENSP00000308208,ENSP00000313158,ENSP00000355124,ENSP00000368632,ENSP00000389631,ENSP00000444198,ENSP00000445175	ARPC1B,CA2,CCND1,CITED2,CRH,CRHBP,GATA3,HMOX1,KRT19,LDHA,MMP14,PDGFRB,PPARG,SFRP1,SMAD6,TGFB3,WNT7A,ZNF366
biological process	GO:0010810	regulation of cell-substrate adhesion	28	189	1.7e-07	ENSP00000207549,ENSP00000220772,ENSP00000223095,ENSP00000225964,ENSP00000254958,ENSP00000262426,ENSP00000263212,ENSP00000263923,ENSP00000276440,ENSP00000277541,ENSP00000293379,ENSP00000308208,ENSP00000320866,ENSP00000336829,ENSP00000346300,ENSP00000346839,ENSP00000354573,ENSP00000357801,ENSP00000361818,ENSP00000364585,ENSP00000367830,ENSP00000369014,ENSP00000369976,ENSP00000375649,ENSP00000378401…	BCL2,CALR,COL1A1,CRKL,DOCK5,EGFL6,FGG,FN1,FOXF1,FZD4,ITGA5,JAG1,KDR,LDB1,MACF1,MMP14,MYADM,NDNF,NOTCH1,PPM1F,PRKCZ,RCC2,S100A10,SDC4,SERPINE1,SFRP1,SPOCK1,UNC13D
biological process	GO:0045321	leukocyte activation	71	894	2.14e-07	ENSP00000053867,ENSP00000075120,ENSP00000205636,ENSP00000207549,ENSP00000216392,ENSP00000217131,ENSP00000217971,ENSP00000220166,ENSP00000221847,ENSP00000234091,ENSP00000236671,ENSP00000242786,ENSP00000244745,ENSP00000245907,ENSP00000246006,ENSP00000249749,ENSP00000254301,ENSP00000261416,ENSP00000262424,ENSP00000262428,ENSP00000262746,ENSP00000262768,ENSP00000263864,ENSP00000264033,ENSP00000266659…	ALDOA,ANXA2,AOC1,B2M,B4GALT1,BCL2,BRI3,C3,CBL,CD276,CD55,CD63,CD93,CD97,CDA,CMTM6,COTL1,CRISPLD2,CTSD,CTSH,CTSZ,DLL4,DNASE1L3,DSP,EBI3,FCGR2B,FTH1,FTL,GATA3,GIG25,GLIPR1,GM2A,GRN,HBB,HEXB,HSPA6,HYAL2,ID2,ITGB1,ITPKB,KDELR1,LGALS3,LPCAT1,LY6D,MFNG,NCSTN,NDRG1,NPC2,PECAM1,PGRMC1,PKM,PLAC8,PNP,PRCP,PRDX1,PRDX4,PRDX6,PRG2,PSAP,PYGL,QSOX1,RHOF,RPS6,S100A11,SLC2A3,SLPI,SOX4,TIMP2,TMEM179B,UNC13D,VAMP8
biological process	GO:0003205	cardiac chamber development	26	166	2.16e-07	ENSP00000070846,ENSP00000232424,ENSP00000234091,ENSP00000240328,ENSP00000244745,ENSP00000249749,ENSP00000254958,ENSP00000262426,ENSP00000277541,ENSP00000284984,ENSP00000287934,ENSP00000288840,ENSP00000297494,ENSP00000328181,ENSP00000351022,ENSP00000360522,ENSP00000361943,ENSP00000362299,ENSP00000368632,ENSP00000369129,ENSP00000386043,ENSP00000386665,ENSP00000444198,ENSP00000456609,ENSP00000480439…	ADAMTS1,CITED2,DHRS3,DLL4,DSP,ENG,FHL2,FOXF1,FZD1,GATA3,GJA5,HES1,HEYL,ID2,JAG1,LTBP1,NOG,NOS3,NOTCH1,PKP2,RBP4,SMAD6,SOX4,STRA6,TBX2,TPM1
biological process	GO:0006605	protein targeting	37	318	2.29e-07	ENSP00000222247,ENSP00000230050,ENSP00000302620,ENSP00000309830,ENSP00000311430,ENSP00000312734,ENSP00000317721,ENSP00000318646,ENSP00000339795,ENSP00000345957,ENSP00000346037,ENSP00000346050,ENSP00000346067,ENSP00000354739,ENSP00000355315,ENSP00000355566,ENSP00000357555,ENSP00000363018,ENSP00000369757,ENSP00000378163,ENSP00000379563,ENSP00000379888,ENSP00000386717,ENSP00000388337,ENSP00000400467…	AGXT,PIPOX,RAB8B,RPL10A,RPL12,RPL18A,RPL26,RPL29,RPL30,RPL31,RPL34,RPL36A,RPL37A,RPL38,RPL39,RPL4,RPL7,RPL9,RPLP0,RPLP1,RPS10,RPS12,RPS13,RPS15A,RPS20,RPS21,RPS25,RPS27,RPS28,RPS3A,RPS6,RPS8,RPSA,SEC61G,TOMM20,TSPO,UBC
biological process	GO:0010035	response to inorganic substance	48	491	2.32e-07	ENSP00000166139,ENSP00000216117,ENSP00000225964,ENSP00000227507,ENSP00000234091,ENSP00000248071,ENSP00000251595,ENSP00000256104,ENSP00000261769,ENSP00000261799,ENSP00000262746,ENSP00000262940,ENSP00000263923,ENSP00000274368,ENSP00000285379,ENSP00000290776,ENSP00000297494,ENSP00000320866,ENSP00000322421,ENSP00000324173,ENSP00000332449,ENSP00000333994,ENSP00000334872,ENSP00000336829,ENSP00000342385…	AOC1,AREG,B2M,BCL2,BNIP3,CA2,CALR,CCND1,CD9,CDH1,CLIC4,COL18A1,COL1A1,CPNE2,CRHBP,CRIP1,ENDOG,FABP4,FGG,FSTL3,HBA1,HBA2,HBB,HMOX1,HSPA5,ID2,IL18BP,ITPKB,KDR,KLF2,KRT8,LDHA,MT1F,MT1X,NDRG1,NOS3,PDGFRB,PINK1,PPP1R15B,PRDX1,PTGES,PTGS2,RASA4,SELM,STAT1,TRPV6,TSPO,TXNRD2
biological process	GO:0010647	positive regulation of cell communication	108	1631	2.66e-07	ENSP00000062104,ENSP00000215631,ENSP00000217169,ENSP00000220166,ENSP00000220772,ENSP00000225964,ENSP00000232424,ENSP00000233813,ENSP00000238682,ENSP00000241261,ENSP00000243786,ENSP00000244745,ENSP00000245907,ENSP00000249749,ENSP00000252506,ENSP00000254190,ENSP00000254958,ENSP00000261735,ENSP00000261799,ENSP00000261937,ENSP00000262613,ENSP00000262768,ENSP00000262947,ENSP00000263864,ENSP00000263923…	ADRA2A,ADRA2C,ADRB1,APLN,ARHGAP4,ARL6IP5,BCAP31,BCL2,BIRC7,BNIP3,C19orf10,C3,CA2,CALR,CBL,CCR1,CD63,CDKN1C,CHSY1,CITED2,COL1A1,CRH,CRKL,CSPG4,CTSH,CYP19A1,DAB2,DKK1,DLL4,DUSP6,DVL3,EFNA1,ENG,ERP29,FCGR2B,FGG,FLT1,FLT4,FZD4,G0S2,GADD45B,GADD45G,GAS6,GATA3,GJA5,GRB2,HCAR2,HES1,HEXIM1,HINT1,HYAL2,IGFBP5,IL6ST,INHA,INHBB,ITGA5,ITGB1,ITGB3,ITPKB,JAG1,KDR,KIAA1462,KISS1,LAMA2,LGR4,MACF1,MAGED1,MAP3K11,…
biological process	GO:0070482	response to oxygen levels	37	321	2.82e-07	ENSP00000216117,ENSP00000220772,ENSP00000225964,ENSP00000238682,ENSP00000250457,ENSP00000253796,ENSP00000257696,ENSP00000261799,ENSP00000264033,ENSP00000277541,ENSP00000282903,ENSP00000287820,ENSP00000299767,ENSP00000307479,ENSP00000308208,ENSP00000316786,ENSP00000320171,ENSP00000324270,ENSP00000324277,ENSP00000327801,ENSP00000332293,ENSP00000332369,ENSP00000356438,ENSP00000357625,ENSP00000361725…	ADM,ALAS2,APOLD1,ARNT2,ASCL2,BCL2,BNIP3,CBL,CITED2,COL1A1,COX4I2,EGLN2,EGLN3,ENDOG,ENG,HILPDA,HMOX1,HSD11B2,HSP90B1,LDHA,MMP14,NDNF,NDRG1,NOTCH1,OXTR,P4HB,PDGFRB,PGK1,PINK1,PKM,PLOD2,PPARG,PTGS2,RAMP2,SFRP1,TGFB3,UBC
biological process	GO:0042592	homeostatic process	101	1491	2.97e-07	ENSP00000172229,ENSP00000216117,ENSP00000216392,ENSP00000219833,ENSP00000220166,ENSP00000222219,ENSP00000224807,ENSP00000226760,ENSP00000233813,ENSP00000234091,ENSP00000243457,ENSP00000243786,ENSP00000244745,ENSP00000248071,ENSP00000256104,ENSP00000261416,ENSP00000262613,ENSP00000262643,ENSP00000262746,ENSP00000263923,ENSP00000264005,ENSP00000265462,ENSP00000270590,ENSP00000273550,ENSP00000276571…	ACADVL,ADCY4,ADM,ADRA2A,ADRB1,ALAS2,ALDOA,ANXA6,APLNR,ATP1A4,ATP6V0E1,B2M,BCAP31,BCL2,BNIP3,CA2,CALR,CASQ1,CCNE1,CCR1,CD34,CD55,CLDN4,CLIC4,CLN5,CRH,CTSH,DNASE2,EGLN2,ENDOG,FABP4,FBN1,FTH1,FTL,GAS6,GATA3,GIG25,GJA5,GLRX,GPR32,HCAR2,HEXB,HK2,HMOX1,HSP90B1,HYAL2,ID2,IFI6,IGFBP5,INHA,INSIG1,ITPKB,JAM3,KCNJ2,KDR,KISS1,KLF2,LCAT,LDB1,LGR4,LPAR2,LPCAT1,NCSTN,NDN,NGFR,NOS3,NOTCH1,NPC2,OXTR,P4HB,PDIA3,PD…
biological process	GO:0023056	positive regulation of signaling	108	1638	3.24e-07	ENSP00000062104,ENSP00000215631,ENSP00000217169,ENSP00000220166,ENSP00000220772,ENSP00000225964,ENSP00000232424,ENSP00000233813,ENSP00000238682,ENSP00000241261,ENSP00000243786,ENSP00000244745,ENSP00000245907,ENSP00000249749,ENSP00000252506,ENSP00000254190,ENSP00000254958,ENSP00000261735,ENSP00000261799,ENSP00000261937,ENSP00000262613,ENSP00000262768,ENSP00000262947,ENSP00000263864,ENSP00000263923…	ADRA2A,ADRA2C,ADRB1,ANXA2,APLN,ARHGAP4,ARL6IP5,BCAP31,BCL2,BIRC7,BNIP3,C19orf10,C3,CA2,CALR,CBL,CCR1,CD63,CDKN1C,CHSY1,CITED2,COL1A1,CRH,CRKL,CSPG4,CTSH,CYP19A1,DAB2,DKK1,DLL4,DUSP6,DVL3,EFNA1,ENG,ERP29,FCGR2B,FGG,FLT1,FLT4,FZD4,G0S2,GADD45B,GADD45G,GAS6,GATA3,GRB2,HCAR2,HES1,HEXIM1,HINT1,HYAL2,IGFBP5,IL6ST,INHA,INHBB,ITGA5,ITGB1,ITGB3,ITPKB,JAG1,KDR,KIAA1462,KISS1,LAMA2,LGR4,MACF1,MAGED1,MAP3K11…
biological process	GO:0043009	chordate embryonic development	51	550	3.73e-07	ENSP00000199936,ENSP00000220772,ENSP00000223127,ENSP00000225964,ENSP00000232424,ENSP00000238682,ENSP00000244050,ENSP00000244745,ENSP00000245932,ENSP00000246080,ENSP00000248071,ENSP00000259241,ENSP00000261483,ENSP00000262041,ENSP00000262225,ENSP00000262426,ENSP00000277541,ENSP00000281043,ENSP00000284523,ENSP00000287934,ENSP00000297316,ENSP00000297494,ENSP00000299441,ENSP00000306844,ENSP00000307479…	ADM,ARNT2,ASCL2,COL1A1,DCHS1,DEAF1,DKK1,DSC3,DVL3,ENDOG,FOLR1,FOXF1,FZD1,GATA3,GJB3,GRB2,HES1,HS6ST1,HSD17B2,ITGB1,KLF2,KRT19,KRT8,MAN2A1,MEOX2,MGAT1,MMP14,MYCN,NOG,NOS3,NOTCH1,NRARP,PLCD3,PLOD3,PLXNA2,RBP4,SDC4,SEMA4C,SFRP1,SNAI1,SOX17,SOX18,SOX4,TCF15,TGFB3,TIE1,TMED2,TPM1,VASP,WNT3A,ZFAT
biological process	GO:2000147	positive regulation of cell motility	46	469	4.27e-07	ENSP00000216117,ENSP00000220166,ENSP00000223095,ENSP00000225964,ENSP00000233813,ENSP00000244050,ENSP00000252590,ENSP00000254301,ENSP00000261799,ENSP00000261937,ENSP00000262426,ENSP00000263212,ENSP00000263923,ENSP00000264036,ENSP00000264144,ENSP00000274289,ENSP00000276440,ENSP00000277541,ENSP00000280155,ENSP00000282397,ENSP00000284984,ENSP00000285018,ENSP00000293379,ENSP00000296140,ENSP00000297494…	ADAMTS1,ADRA2A,BCL2,CALR,CCR1,CLDN7,COL18A1,COL1A1,CRKL,CTSH,DAB2,DOCK5,FLT1,FLT4,FN1,FOXF1,GAS6,GATA3,GPR124,HMOX1,HSPA5,IGFBP5,ITGA5,ITGB3,KDR,KIAA1462,LAMC2,LGALS3,MCAM,MMP14,MYADM,NOS3,NOTCH1,PDGFRB,PLK2,PLVAP,PODXL,PPM1F,PTGS2,RAB25,S1PR1,SERPINE1,SNAI1,SRPX2,TAC3,WNT7A
biological process	GO:0003006	developmental process involved in reproduction	55	622	4.36e-07	ENSP00000166139,ENSP00000199936,ENSP00000220772,ENSP00000227507,ENSP00000232424,ENSP00000238647,ENSP00000241261,ENSP00000243786,ENSP00000244050,ENSP00000257527,ENSP00000259241,ENSP00000259806,ENSP00000261416,ENSP00000261799,ENSP00000262225,ENSP00000264033,ENSP00000277541,ENSP00000284984,ENSP00000285018,ENSP00000287820,ENSP00000295228,ENSP00000297494,ENSP00000299106,ENSP00000308208,ENSP00000319231…	ADAM19,ADAMTS1,ADM,AREG,ASCL2,B4GALT1,BCL2,CBL,CCND1,CITED2,CRIP1,CYP19A1,DEAF1,FOXF2,FSTL3,FZD4,GATA3,GJB3,GRB2,HES1,HEXB,HS6ST1,HSD17B2,HTRA1,INHA,INHBB,IRF2BPL,JAM3,KRT19,KRT8,LGR4,MMP14,NDP,NOG,NOS3,NOTCH1,NRIP1,PDGFRB,PHLDA2,PLCD3,PPARG,PRDX4,PSAP,PTGS2,RBP4,RPS6,SERPINE2,SFRP1,SNAI1,STRA6,TMED2,TNFSF10,WNT7A,ZBTB16,ZFAT
biological process	GO:0060562	epithelial tube morphogenesis	35	298	4.52e-07	ENSP00000217131,ENSP00000220166,ENSP00000220772,ENSP00000222145,ENSP00000232424,ENSP00000240328,ENSP00000244745,ENSP00000245932,ENSP00000249749,ENSP00000262225,ENSP00000262426,ENSP00000277541,ENSP00000281043,ENSP00000284523,ENSP00000287934,ENSP00000297316,ENSP00000299441,ENSP00000306844,ENSP00000308208,ENSP00000316054,ENSP00000328181,ENSP00000341815,ENSP00000349041,ENSP00000361818,ENSP00000362299…	ADM,AREG,B4GALT1,BCL2,CLIC4,CTSH,CTSZ,DCHS1,DEAF1,DLL4,DVL3,ENG,FOLR1,FOXF1,FZD1,GATA3,HES1,LGR4,MMP14,MYCN,NOG,NOTCH1,NRARP,PODXL,RASIP1,SDC4,SEMA4C,SFRP1,SOX17,SOX18,SOX4,TBX2,TMED2,VASP,WNT3A
biological process	GO:0030855	epithelial cell differentiation	56	649	6.91e-07	ENSP00000070846,ENSP00000167586,ENSP00000223127,ENSP00000232424,ENSP00000234091,ENSP00000244745,ENSP00000246080,ENSP00000248071,ENSP00000252242,ENSP00000254301,ENSP00000254958,ENSP00000261590,ENSP00000262426,ENSP00000262613,ENSP00000264234,ENSP00000264716,ENSP00000277541,ENSP00000285018,ENSP00000287820,ENSP00000287934,ENSP00000297316,ENSP00000304592,ENSP00000305416,ENSP00000308452,ENSP00000310036…	ACADVL,B4GALT1,CD34,CLIC4,COL18A1,DAB2,DSC3,DSG2,DSP,ENG,F11R,FASN,FLNB,FOSL2,FOXF1,FZD1,GATA3,HES1,ID2,JAG1,KLF2,KRT14,KRT17,KRT18,KRT19,KRT5,KRT6A,KRT7,KRT8,KRTAP26-1,LAMB2,LGALS3,MYADM,NOTCH1,PCSK6,PERP,PGK1,PKP2,PLOD3,PODXL,PPARG,PRSS8,PSAP,RAB25,S1PR1,SCUBE1,SFN,SLC9A3R1,SOX17,SOX18,SOX4,SPRR2G,TAGLN2,TCF15,UPK1B,WNT7A
biological process	GO:0042060	wound healing	45	461	6.91e-07	ENSP00000216117,ENSP00000216968,ENSP00000222543,ENSP00000225964,ENSP00000238682,ENSP00000251047,ENSP00000261799,ENSP00000264036,ENSP00000275525,ENSP00000277541,ENSP00000278407,ENSP00000280155,ENSP00000284273,ENSP00000284523,ENSP00000285018,ENSP00000293379,ENSP00000296511,ENSP00000310036,ENSP00000320171,ENSP00000323929,ENSP00000327431,ENSP00000328181,ENSP00000331831,ENSP00000333994,ENSP00000336829…	A2M,ADRA2A,ADRA2C,ANXA5,ANXA8,B4GALT1,CD34,CD9,COL1A1,DSP,DYSF,ENG,FGG,FN1,GAS6,GATA3,HBB,HBG1,HMOX1,IGFBP1,ITGA5,ITGB3,KRT6A,LMAN1,MACF1,MAFK,MCAM,MMP12,NDNF,NOG,NOTCH1,PDGFRB,PKM,PRCP,PROCR,SCUBE1,SDC4,SERPINE2,SERPING1,TFPI2,TGFB3,TPM1,UBASH3B,WNT3A,WNT7A
biological process	GO:0002252	immune effector process	71	927	7.73e-07	ENSP00000053867,ENSP00000075120,ENSP00000205636,ENSP00000207549,ENSP00000216392,ENSP00000217131,ENSP00000217971,ENSP00000220166,ENSP00000236671,ENSP00000242786,ENSP00000245907,ENSP00000246006,ENSP00000254301,ENSP00000254958,ENSP00000261416,ENSP00000262424,ENSP00000262428,ENSP00000262746,ENSP00000262768,ENSP00000263864,ENSP00000264033,ENSP00000266659,ENSP00000267205,ENSP00000271638,ENSP00000273550…	ACTB,ALDOA,ANXA2,AOC1,ARPC1B,B2M,B4GALT1,BCL2,BNIP3,BRI3,C3,CBL,CD55,CD63,CD93,CD97,CDA,CMTM6,COTL1,CRISPLD2,CTSD,CTSH,CTSZ,DNASE1L3,DSP,FCGR2B,FTH1,FTL,GATA3,GIG25,GLIPR1,GM2A,GRB2,GRN,HBB,HEXB,HSPA6,HYAL2,IFITM2,ISG15,JAG1,KDELR1,LGALS3,LPCAT1,MFNG,NCSTN,NPC2,PECAM1,PGRMC1,PKM,PLAC8,PNP,PRCP,PRDX1,PRDX4,PRDX6,PRG2,PSAP,PYGL,QSOX1,RHOF,RPS6,S100A11,SERPING1,SLC2A3,SLPI,STAT1,TIMP2,TMEM179B,UNC13…
biological process	GO:0002576	platelet degranulation	22	129	7.75e-07	ENSP00000223095,ENSP00000238682,ENSP00000262776,ENSP00000266085,ENSP00000278407,ENSP00000296130,ENSP00000296511,ENSP00000316029,ENSP00000323929,ENSP00000331831,ENSP00000336829,ENSP00000346839,ENSP00000356218,ENSP00000356574,ENSP00000357076,ENSP00000371958,ENSP00000376793,ENSP00000378394,ENSP00000378669,ENSP00000447730,ENSP00000452786,ENSP00000457421	A2M,ALDOA,ANXA5,CD63,CD9,CLEC3B,CYB5R1,FGG,FN1,GAS6,GIG25,ITGB3,LGALS3BP,PECAM1,PSAP,QSOX1,SERPINE1,SERPING1,TAGLN2,TGFB3,TIMP3,TLN1
biological process	GO:0006518	peptide metabolic process	47	497	7.94e-07	ENSP00000217131,ENSP00000218230,ENSP00000220166,ENSP00000222247,ENSP00000223357,ENSP00000230050,ENSP00000294785,ENSP00000304467,ENSP00000309830,ENSP00000311430,ENSP00000313007,ENSP00000318646,ENSP00000331019,ENSP00000331901,ENSP00000339795,ENSP00000345957,ENSP00000346037,ENSP00000346050,ENSP00000346067,ENSP00000350541,ENSP00000354255,ENSP00000354739,ENSP00000355315,ENSP00000357555,ENSP00000362463…	AEBP1,AQPEP,CLN5,CPZ,CTSH,CTSZ,DIO2,EEF1G,EIF1,GLO1,NCSTN,PABPC1,PCSK1N,PCSK6,RPL10A,RPL12,RPL18A,RPL26,RPL29,RPL30,RPL31,RPL34,RPL36A,RPL37A,RPL38,RPL39,RPL4,RPL7,RPL9,RPLP0,RPLP1,RPS10,RPS12,RPS13,RPS15A,RPS20,RPS21,RPS25,RPS27,RPS27L,RPS28,RPS3A,RPS6,RPS8,RPSA,THOP1,VARS
biological process	GO:0007565	female pregnancy	26	180	8.61e-07	ENSP00000233813,ENSP00000238682,ENSP00000239316,ENSP00000253796,ENSP00000261590,ENSP00000262225,ENSP00000274368,ENSP00000276571,ENSP00000292125,ENSP00000293379,ENSP00000296522,ENSP00000316786,ENSP00000324270,ENSP00000330658,ENSP00000332215,ENSP00000345772,ENSP00000356438,ENSP00000381185,ENSP00000386069,ENSP00000409544,ENSP00000418868,ENSP00000421986,ENSP00000430950,ENSP00000436607,ENSP00000450565…	ADM,ADRA2C,BCL2,CLDN4,CRH,CRHBP,DSG2,HPGD,HSD11B2,IDO1,IGFBP5,IL11RA,INSL4,ITGA5,OXTR,PAPPA,PSG3,PSG6,PSG7,PTGS2,RAMP2,RPL29,TAC3,TEAD3,TGFB3,TMED2
biological process	GO:0045595	regulation of cell differentiation	109	1695	8.9e-07	ENSP00000070846,ENSP00000155926,ENSP00000166139,ENSP00000172229,ENSP00000207549,ENSP00000217131,ENSP00000220772,ENSP00000223095,ENSP00000225964,ENSP00000227507,ENSP00000231721,ENSP00000232424,ENSP00000233813,ENSP00000234091,ENSP00000238682,ENSP00000243786,ENSP00000244050,ENSP00000249749,ENSP00000253796,ENSP00000254301,ENSP00000254958,ENSP00000261483,ENSP00000262426,ENSP00000262768,ENSP00000263388…	ADM,ADRA2C,APOLD1,AREG,ARHGAP4,ASCL2,ATRAID,B2M,BCL2,BCL6B,CA2,CALR,CCND1,CCR1,CCRN4L,CD34,CDH5,CLDN5,COL1A1,CRABP2,CRKL,CSF3R,CTSL,CTSZ,DAB2,DKK1,DLL4,DOCK5,DUSP6,DVL3,EFNA1,ENG,FBN1,FCGR2B,FGG,FN1,FOXF1,FRZB,FSTL3,FZD1,FZD4,GAS6,GATA3,GDPD5,GPR124,HES1,HEYL,HLA-G,HLX,HSPA5,ID2,IGFBP5,IL6ST,INHA,INSIG1,ISG15,ITGB1,ITGB3,ITPKB,JAG1,KDR,LDB1,LGALS3,MACF1,MAN2A1,MMP14,MORF4L2,MYADM,MYCL,MYCN,NDNF,N…
biological process	GO:0043065	positive regulation of apoptotic process	53	604	9.62e-07	ENSP00000172229,ENSP00000215631,ENSP00000216117,ENSP00000217131,ENSP00000220166,ENSP00000220772,ENSP00000229239,ENSP00000230895,ENSP00000238682,ENSP00000241261,ENSP00000244745,ENSP00000250457,ENSP00000252506,ENSP00000261799,ENSP00000262613,ENSP00000263212,ENSP00000266085,ENSP00000273258,ENSP00000277541,ENSP00000279488,ENSP00000284523,ENSP00000287820,ENSP00000295113,ENSP00000295228,ENSP00000296522…	ADM,ARL6IP5,B4GALT1,BCAP31,BCL2,BNIP3,COL18A1,CTSH,CTSZ,DAP,DUSP6,EGLN3,ENDOG,FRZB,G0S2,GADD45B,GADD45G,GAPDH,HCAR2,HMOX1,HPGD,HYAL2,IDO1,INHBB,ITGB1,LDHA,MAGED1,MAP3K11,NGFR,NOTCH1,PDGFRB,PDIA3,PINK1,PPARG,PPM1F,PTGS2,RPL26,RPS27L,RPS6,SFN,SFRP1,SLC9A3R1,SOX4,SOX7,TGFB3,TIMP3,TNFRSF12A,TNFSF10,TSPO,UBC,WNT3A,YWHAQ,ZBTB16
biological process	GO:0008544	epidermis development	41	403	1e-06	ENSP00000070846,ENSP00000167586,ENSP00000223127,ENSP00000232424,ENSP00000233813,ENSP00000244050,ENSP00000252242,ENSP00000254958,ENSP00000261590,ENSP00000262613,ENSP00000264144,ENSP00000264716,ENSP00000269394,ENSP00000277541,ENSP00000308452,ENSP00000311313,ENSP00000319730,ENSP00000324532,ENSP00000329243,ENSP00000340937,ENSP00000340989,ENSP00000341815,ENSP00000353608,ENSP00000353742,ENSP00000355124…	BCL2,CLIC4,COL17A1,CRABP2,CST6,DKK1,DSC3,DSG2,DSP,FLNB,FOSL2,HES1,IGFBP5,JAG1,KRT14,KRT17,KRT18,KRT19,KRT5,KRT6A,KRT7,KRT8,KRTAP26-1,LAMA3,LAMB3,LAMC2,LDB1,LGR4,NOTCH1,PCSK6,PERP,PKP2,PLOD3,PRSS8,SFN,SLC9A3R1,SNAI1,SOX18,SPRR2G,UGCG,ZNF750
biological process	GO:0030335	positive regulation of cell migration	44	452	1.01e-06	ENSP00000216117,ENSP00000220166,ENSP00000223095,ENSP00000225964,ENSP00000233813,ENSP00000244050,ENSP00000252590,ENSP00000254301,ENSP00000261799,ENSP00000261937,ENSP00000262426,ENSP00000263212,ENSP00000263923,ENSP00000264036,ENSP00000264144,ENSP00000274289,ENSP00000276440,ENSP00000277541,ENSP00000280155,ENSP00000282397,ENSP00000284984,ENSP00000285018,ENSP00000293379,ENSP00000296140,ENSP00000297494…	ADAMTS1,ADRA2A,BCL2,CALR,CCR1,COL18A1,COL1A1,CRKL,CTSH,DAB2,DOCK5,FLT1,FLT4,FN1,FOXF1,GAS6,GATA3,GPR124,HMOX1,HSPA5,IGFBP5,ITGA5,ITGB3,KDR,KIAA1462,LAMC2,LGALS3,MCAM,MMP14,MYADM,NOS3,NOTCH1,PDGFRB,PLK2,PLVAP,PODXL,PPM1F,PTGS2,RAB25,S1PR1,SERPINE1,SNAI1,SRPX2,WNT7A
biological process	GO:0040017	positive regulation of locomotion	47	503	1.06e-06	ENSP00000216117,ENSP00000220166,ENSP00000223095,ENSP00000225964,ENSP00000233813,ENSP00000244050,ENSP00000252590,ENSP00000254301,ENSP00000261799,ENSP00000261937,ENSP00000262426,ENSP00000263212,ENSP00000263923,ENSP00000264036,ENSP00000264144,ENSP00000274289,ENSP00000276440,ENSP00000277541,ENSP00000280155,ENSP00000282397,ENSP00000284984,ENSP00000285018,ENSP00000293379,ENSP00000296140,ENSP00000297265…	ADAMTS1,ADRA2A,BCL2,CALR,CCR1,CHMP4C,CLDN7,COL18A1,COL1A1,CRKL,CTSH,DAB2,DOCK5,FLT1,FLT4,FN1,FOXF1,GAS6,GATA3,GPR124,HMOX1,HSPA5,IGFBP5,ITGA5,ITGB3,KDR,KIAA1462,LAMC2,LGALS3,MCAM,MMP14,MYADM,NOS3,NOTCH1,PDGFRB,PLK2,PLVAP,PODXL,PPM1F,PTGS2,RAB25,S1PR1,SERPINE1,SNAI1,SRPX2,TAC3,WNT7A
biological process	GO:0009719	response to endogenous stimulus	92	1353	1.15e-06	ENSP00000005260,ENSP00000172229,ENSP00000219454,ENSP00000220166,ENSP00000220772,ENSP00000223127,ENSP00000225964,ENSP00000227507,ENSP00000233813,ENSP00000238682,ENSP00000241261,ENSP00000243786,ENSP00000248071,ENSP00000249749,ENSP00000253796,ENSP00000261590,ENSP00000261769,ENSP00000261799,ENSP00000262643,ENSP00000262768,ENSP00000264033,ENSP00000274368,ENSP00000275525,ENSP00000276571,ENSP00000277541…	ACTB,ADCY4,ADM,ADRA2A,ADRBK1,AGRN,AGXT,ANXA2,AOC1,AREG,ARNT2,ARPC1B,ATP6V0E1,BAIAP2L1,BCL2,CA2,CALR,CBL,CCND1,CCNE1,CD9,CDH1,CDH5,CGB2,CLDN4,CLDN5,CLEC3B,COL1A1,COL6A1,CRH,CRHBP,CRKL,CTSH,CTSL,DLL4,DSG2,EGLN2,ENDOG,ENG,F11R,FBN1,FCGR2B,FHL2,FMOD,FOLR1,FSTL1,GATA3,GH2,GRB2,HEYL,HPGD,HSD11B2,HSP90B1,HSPA5,HYAL2,IGFBP1,IGFBP5,INHA,INHBB,ITGB1,KLF2,MMP14,NGFR,NOG,NOTCH1,NR2F1,NRIP1,OXTR,PAPPA,PDGFRB,…
biological process	GO:0006955	immune response	102	1560	1.2e-06	ENSP00000053867,ENSP00000075120,ENSP00000172229,ENSP00000205636,ENSP00000207549,ENSP00000216392,ENSP00000217131,ENSP00000217971,ENSP00000220166,ENSP00000221847,ENSP00000229239,ENSP00000236671,ENSP00000241261,ENSP00000242786,ENSP00000245907,ENSP00000246006,ENSP00000254301,ENSP00000254958,ENSP00000261416,ENSP00000262424,ENSP00000262428,ENSP00000262746,ENSP00000262768,ENSP00000263379,ENSP00000263864…	ACKR2,ADM,ALDOA,ANXA2,AOC1,APLN,B2M,B4GALT1,BCL2,BCL6B,BRI3,C3,CBL,CCR1,CD276,CD55,CD63,CD93,CD97,CDA,CDC42EP2,CMTM6,COTL1,CRIP1,CRISPLD2,CTSD,CTSH,CTSL,CTSZ,DNASE1L3,DSP,EBI3,FCGR2B,FLNB,FTH1,FTL,GAPDH,GAS6,GATA3,GIG25,GLIPR1,GM2A,GRB2,GRN,HBB,HEXB,HEXIM1,HLA-G,HMGB3,HSPA6,IFI6,IFITM2,IFNGR2,IL18BP,IL27RA,ISG15,JAG1,JAM3,KDELR1,KRT6A,LGALS3,LGR4,LPCAT1,MFNG,NCSTN,NGFR,NOTCH1,NPC2,NRROS,PDCD1LG2,…
biological process	GO:0036293	response to decreased oxygen levels	34	298	1.24e-06	ENSP00000216117,ENSP00000220772,ENSP00000238682,ENSP00000250457,ENSP00000253796,ENSP00000257696,ENSP00000264033,ENSP00000277541,ENSP00000282903,ENSP00000299767,ENSP00000307479,ENSP00000308208,ENSP00000316786,ENSP00000320171,ENSP00000324270,ENSP00000324277,ENSP00000327801,ENSP00000332293,ENSP00000332369,ENSP00000356438,ENSP00000357625,ENSP00000361725,ENSP00000362299,ENSP00000362413,ENSP00000364204…	ADM,ALAS2,APOLD1,ARNT2,ASCL2,BCL2,BNIP3,CBL,CITED2,COX4I2,EGLN2,EGLN3,ENDOG,ENG,HILPDA,HMOX1,HSD11B2,HSP90B1,LDHA,MMP14,NDNF,NDRG1,NOTCH1,OXTR,P4HB,PGK1,PINK1,PKM,PLOD2,PTGS2,RAMP2,SFRP1,TGFB3,UBC
biological process	GO:0040008	regulation of growth	56	663	1.24e-06	ENSP00000219454,ENSP00000220562,ENSP00000220772,ENSP00000226760,ENSP00000231721,ENSP00000233813,ENSP00000234590,ENSP00000240328,ENSP00000263212,ENSP00000275525,ENSP00000277541,ENSP00000279488,ENSP00000284523,ENSP00000287820,ENSP00000295113,ENSP00000297316,ENSP00000300026,ENSP00000301464,ENSP00000305919,ENSP00000308208,ENSP00000308452,ENSP00000309714,ENSP00000319231,ENSP00000326737,ENSP00000328181…	ADRB1,AGRN,ARHGAP4,BCL2,CDA,CRABP2,DUSP6,EGLN2,ENO1,EXTL3,FN1,FOXS1,FRZB,GAS6,HLX,HTRA1,HTRA4,HYAL2,IGFBP1,IGFBP5,IGFBP6,KCTD11,KRT17,MACF1,MMP14,MORF4L1,MORF4L2,MT1F,MT1X,NDN,NOG,NOTCH1,NPR1,PAPPA2,PHLDA2,PLAC8,PLXNA2,PPARG,PPIB,PPM1F,RBP4,SEMA3G,SERP1,SERPINE2,SFN,SFRP1,SH3BP4,SH3PXD2B,SOX17,SPOCK1,TBX2,TNFRSF12A,WFDC1,WFS1,WNT3A,WWC3
biological process	GO:0045785	positive regulation of cell adhesion	39	375	1.24e-06	ENSP00000166139,ENSP00000204961,ENSP00000207549,ENSP00000220772,ENSP00000221847,ENSP00000232424,ENSP00000257527,ENSP00000262426,ENSP00000263212,ENSP00000263923,ENSP00000276440,ENSP00000284523,ENSP00000293379,ENSP00000320084,ENSP00000320866,ENSP00000336829,ENSP00000338157,ENSP00000346300,ENSP00000346839,ENSP00000347948,ENSP00000351022,ENSP00000354532,ENSP00000355870,ENSP00000356030,ENSP00000357801…	ADAM19,CALR,CD276,CD55,CITED2,CRKL,DOCK5,EBI3,EFNB1,EGFL6,FGG,FN1,FOXF1,FSTL3,GATA3,GRB2,HES1,HLA-G,HLX,IL6ST,ITGA5,ITPKB,KDR,LDB1,MYADM,NDNF,PDCD1LG2,PNP,PODXL,PPM1F,PRKCZ,S100A10,SDC4,SFRP1,TNFRSF14,TPM1,UNC13D,WNT3A,ZBTB16
biological process	GO:0034329	cell junction assembly	22	135	1.45e-06	ENSP00000070846,ENSP00000167586,ENSP00000245932,ENSP00000252242,ENSP00000253796,ENSP00000264144,ENSP00000293379,ENSP00000296387,ENSP00000316029,ENSP00000324532,ENSP00000340937,ENSP00000343676,ENSP00000344115,ENSP00000346839,ENSP00000349960,ENSP00000357005,ENSP00000364585,ENSP00000371958,ENSP00000375778,ENSP00000381185,ENSP00000385477,ENSP00000484552	ACTB,BCL2,CD9,CDH5,CLDN19,CLDN5,COL17A1,F11R,FN1,GJA4,GJA5,ITGA5,KRT14,KRT5,LAMA3,LAMB3,LAMC2,PKP2,RAMP2,RCC2,TLN1,VASP
biological process	GO:0048844	artery morphogenesis	15	59	1.46e-06	ENSP00000232424,ENSP00000240328,ENSP00000244745,ENSP00000249749,ENSP00000254958,ENSP00000261799,ENSP00000262426,ENSP00000263388,ENSP00000277541,ENSP00000296522,ENSP00000328181,ENSP00000362299,ENSP00000377284,ENSP00000456609,ENSP00000484552	DLL4,ENG,FOLR1,FOXF1,GJA5,HES1,HPGD,JAG1,NOG,NOTCH1,NOTCH3,PDGFRB,SOX4,STRA6,TBX2
biological process	GO:0072594	establishment of protein localization to organelle	40	396	1.66e-06	ENSP00000222247,ENSP00000230050,ENSP00000290573,ENSP00000302620,ENSP00000309830,ENSP00000311430,ENSP00000312734,ENSP00000317721,ENSP00000318646,ENSP00000339795,ENSP00000345957,ENSP00000346037,ENSP00000346050,ENSP00000346067,ENSP00000354739,ENSP00000355315,ENSP00000355566,ENSP00000357555,ENSP00000363018,ENSP00000364204,ENSP00000369757,ENSP00000378163,ENSP00000379563,ENSP00000379888,ENSP00000386717…	AGXT,HK2,MMP12,PINK1,PIPOX,RAB8B,RPL10A,RPL12,RPL18A,RPL26,RPL29,RPL30,RPL31,RPL34,RPL36A,RPL37A,RPL38,RPL39,RPL4,RPL7,RPL9,RPLP0,RPLP1,RPS10,RPS12,RPS13,RPS15A,RPS20,RPS21,RPS25,RPS27,RPS28,RPS3A,RPS6,RPS8,RPSA,SEC61G,TOMM20,TSPO,UBC
biological process	GO:0003231	cardiac ventricle development	21	125	1.82e-06	ENSP00000070846,ENSP00000232424,ENSP00000234091,ENSP00000244745,ENSP00000249749,ENSP00000254958,ENSP00000262426,ENSP00000277541,ENSP00000287934,ENSP00000288840,ENSP00000297494,ENSP00000328181,ENSP00000351022,ENSP00000361943,ENSP00000362299,ENSP00000368632,ENSP00000369129,ENSP00000386043,ENSP00000444198,ENSP00000456609,ENSP00000484552	CITED2,DLL4,DSP,ENG,FOXF1,FZD1,GATA3,GJA5,HES1,HEYL,ID2,JAG1,LTBP1,NOG,NOS3,NOTCH1,PKP2,SMAD6,SOX4,STRA6,TPM1
biological process	GO:0051246	regulation of protein metabolic process	152	2668	1.88e-06	ENSP00000014914,ENSP00000155926,ENSP00000172229,ENSP00000215631,ENSP00000216117,ENSP00000217131,ENSP00000217169,ENSP00000218230,ENSP00000219454,ENSP00000220166,ENSP00000220772,ENSP00000221847,ENSP00000222543,ENSP00000223095,ENSP00000226760,ENSP00000227507,ENSP00000229239,ENSP00000230895,ENSP00000232424,ENSP00000233813,ENSP00000234590,ENSP00000238682,ENSP00000241261,ENSP00000243786,ENSP00000244745…	A2M,ACTB,ADRA2A,ADRA2C,ANXA2,ANXA8,APLNR,AREG,ARL6IP5,ATRAID,BCAP31,BCL2,BIRC7,C19orf10,C3,CALR,CAMK2N1,CBL,CCND1,CCNE1,CCR1,CD276,CD55,CDKN1C,CLEC3B,CRH,CRKL,CSPG4,CST2,CST6,CTSH,CTSZ,DAB2,DAP,DIO2,DKK1,DUSP6,DVL3,EBI3,EFNA1,EGLN2,EGLN3,EIF1,ENG,ENO1,ERP29,FABP4,FBN1,FCGR2B,FGG,FLT1,FLT4,FN1,FZD1,FZD4,GADD45B,GADD45G,GAPDH,GAS6,GATA3,GIG25,GPRC5A,GRB2,HES1,HEXIM1,HMOX1,HSP90B1,HSPA5,HSPG2,HYAL2,…
biological process	GO:0060548	negative regulation of cell death	71	953	1.89e-06	ENSP00000172229,ENSP00000216117,ENSP00000216223,ENSP00000217169,ENSP00000220166,ENSP00000220772,ENSP00000223095,ENSP00000226760,ENSP00000234590,ENSP00000238682,ENSP00000241261,ENSP00000244050,ENSP00000244745,ENSP00000253796,ENSP00000254301,ENSP00000261799,ENSP00000261937,ENSP00000262947,ENSP00000263923,ENSP00000264033,ENSP00000265462,ENSP00000274289,ENSP00000276571,ENSP00000277541,ENSP00000284523…	ANXA5,ARF4,ARNT2,BCL2,BIRC7,BNIP3,C19orf10,CBL,CD34,CITED2,CLDN7,CRH,CTSH,DAB2,DKK1,EFNA1,ENO1,FGG,FHL2,FLT4,FZD1,GAS6,GATA3,GLO1,HMOX1,HSP90B1,HSPA5,HSPG2,IDO1,IFI6,IL2RB,IL6ST,ITGA5,ITGB1,ITPKB,KDR,KRT18,LGALS3,NDNF,NGFR,NOG,NOS3,NOTCH1,NUAK2,PDGFRB,PINK1,PLAC8,PLK2,PRDX5,PRKCZ,PSAP,PTGS2,PYCR1,RAMP2,RGL2,RPS3A,RPS6,SERPINE1,SFN,SFRP1,SMAD6,SNAI1,SOX4,TGFB3,TMBIM6,TNFSF10,TXN,UBC,WFS1,WNT3A,WNT…
biological process	GO:0060840	artery development	17	81	2.06e-06	ENSP00000232424,ENSP00000240328,ENSP00000244745,ENSP00000249749,ENSP00000254958,ENSP00000261799,ENSP00000262426,ENSP00000263388,ENSP00000277541,ENSP00000288840,ENSP00000296522,ENSP00000328181,ENSP00000362299,ENSP00000377284,ENSP00000386043,ENSP00000456609,ENSP00000484552	DLL4,ENG,FOLR1,FOXF1,GJA5,HES1,HPGD,JAG1,LTBP1,NOG,NOTCH1,NOTCH3,PDGFRB,SMAD6,SOX4,STRA6,TBX2
biological process	GO:0003151	outflow tract morphogenesis	16	71	2.14e-06	ENSP00000232424,ENSP00000240328,ENSP00000254958,ENSP00000277541,ENSP00000287934,ENSP00000288840,ENSP00000297316,ENSP00000328181,ENSP00000341815,ENSP00000361943,ENSP00000362299,ENSP00000377284,ENSP00000385477,ENSP00000444198,ENSP00000480439,ENSP00000484552	CITED2,CLDN5,DHRS3,ENG,FOLR1,FZD1,GJA5,HES1,HEYL,JAG1,NOG,NOTCH1,SMAD6,SOX17,SOX18,TBX2
biological process	GO:0022414	reproductive process	90	1350	3.55e-06	ENSP00000166139,ENSP00000199936,ENSP00000220772,ENSP00000227507,ENSP00000232424,ENSP00000233813,ENSP00000238647,ENSP00000238682,ENSP00000239316,ENSP00000241261,ENSP00000243786,ENSP00000244050,ENSP00000253796,ENSP00000257527,ENSP00000259241,ENSP00000259806,ENSP00000261416,ENSP00000261590,ENSP00000261799,ENSP00000262225,ENSP00000262643,ENSP00000264033,ENSP00000274368,ENSP00000276571,ENSP00000277541…	ADAM19,ADAMTS1,ADM,ADRA2C,ALDOA,AREG,ASCL2,ATP1A4,B4GALT1,BCAP31,BCL2,CALR,CBL,CCND1,CCNE1,CD9,CGB2,CITED2,CLDN4,CLIC4,CRH,CRHBP,CRIP1,CYP19A1,DEAF1,DSG2,FOXF2,FSTL3,FZD4,GATA3,GJB3,GRB2,HES1,HEXB,HPGD,HS6ST1,HSD11B2,HSD17B2,HTRA1,IDO1,IGFBP5,IL11RA,INHA,INHBB,INSL4,IRF2BPL,ITGA5,ITGB1,JAM3,KISS1,KRT19,KRT8,LGR4,MMP14,NDP,NOG,NOS3,NOTCH1,NRIP1,OXTR,PAPPA,PDGFRB,PHLDA2,PLCD3,PPARG,PRDX4,PSAP,PSG3,…
biological process	GO:0001570	vasculogenesis	15	65	4.15e-06	ENSP00000222145,ENSP00000253796,ENSP00000261799,ENSP00000262426,ENSP00000263923,ENSP00000277541,ENSP00000285018,ENSP00000297316,ENSP00000341815,ENSP00000360764,ENSP00000361554,ENSP00000362299,ENSP00000434034,ENSP00000436607,ENSP00000475344	ADM,APLNR,EGFL7,ENG,FOXF1,FZD4,KDR,NOTCH1,PDGFRB,RAMP2,RASIP1,SOX17,SOX18,TIE1,WNT7A
biological process	GO:0001666	response to hypoxia	32	288	5.09e-06	ENSP00000216117,ENSP00000220772,ENSP00000238682,ENSP00000250457,ENSP00000253796,ENSP00000257696,ENSP00000277541,ENSP00000282903,ENSP00000299767,ENSP00000307479,ENSP00000308208,ENSP00000316786,ENSP00000320171,ENSP00000324277,ENSP00000327801,ENSP00000332293,ENSP00000332369,ENSP00000356438,ENSP00000357625,ENSP00000361725,ENSP00000362299,ENSP00000362413,ENSP00000364204,ENSP00000365243,ENSP00000369014…	ADM,ALAS2,APOLD1,ARNT2,ASCL2,BCL2,BNIP3,CITED2,COX4I2,EGLN2,EGLN3,ENDOG,ENG,HILPDA,HMOX1,HSD11B2,HSP90B1,LDHA,MMP14,NDNF,NDRG1,NOTCH1,P4HB,PGK1,PINK1,PKM,PLOD2,PTGS2,RAMP2,SFRP1,TGFB3,UBC
biological process	GO:0060485	mesenchyme development	25	187	5.27e-06	ENSP00000204961,ENSP00000220772,ENSP00000232424,ENSP00000240328,ENSP00000244050,ENSP00000246080,ENSP00000254958,ENSP00000259806,ENSP00000261799,ENSP00000262426,ENSP00000277541,ENSP00000284523,ENSP00000295113,ENSP00000297494,ENSP00000299441,ENSP00000328181,ENSP00000346839,ENSP00000354394,ENSP00000357392,ENSP00000357705,ENSP00000361943,ENSP00000362299,ENSP00000377284,ENSP00000381185,ENSP00000444198	BCL2,CITED2,DCHS1,EFNA1,EFNB1,ENG,FN1,FOLR1,FOXF1,FOXF2,FRZB,HES1,HEYL,JAG1,NOG,NOS3,NOTCH1,PDGFRB,S100A4,SFRP1,SNAI1,STAT1,TBX2,TCF15,WNT3A
biological process	GO:0048568	embryonic organ development	40	417	5.52e-06	ENSP00000225927,ENSP00000232424,ENSP00000234091,ENSP00000238682,ENSP00000240328,ENSP00000244050,ENSP00000259241,ENSP00000262225,ENSP00000262426,ENSP00000262613,ENSP00000263923,ENSP00000277541,ENSP00000281043,ENSP00000284523,ENSP00000295113,ENSP00000297316,ENSP00000308208,ENSP00000309830,ENSP00000325527,ENSP00000328181,ENSP00000332293,ENSP00000341815,ENSP00000344741,ENSP00000345772,ENSP00000355124…	ADM,ASCL2,CITED2,EFNA1,ENG,FBN1,FOLR1,FOXF1,FRZB,GATA3,GJA5,GRB2,HES1,HLX,HS6ST1,ID2,INSIG1,KDR,KRT19,KRT8,MMP14,MYCN,NAGLU,NOG,NOTCH1,PLCD3,RBP4,RPL38,SLC9A3R1,SNAI1,SOX17,SOX18,STRA6,TBX2,TEAD1,TEAD3,TGFB3,TMED2,WNT3A,ZFAT
biological process	GO:0045597	positive regulation of cell differentiation	67	908	6.09e-06	ENSP00000172229,ENSP00000207549,ENSP00000220772,ENSP00000223095,ENSP00000225964,ENSP00000232424,ENSP00000234091,ENSP00000238682,ENSP00000244050,ENSP00000253796,ENSP00000254958,ENSP00000261483,ENSP00000262768,ENSP00000263923,ENSP00000276440,ENSP00000277541,ENSP00000280614,ENSP00000284523,ENSP00000285379,ENSP00000287820,ENSP00000287934,ENSP00000295113,ENSP00000296140,ENSP00000297316,ENSP00000308208…	ADM,ADRA2C,ATRAID,BCL2,CA2,CALR,CCR1,CCRN4L,CD34,CDH5,CLDN5,COL1A1,CRABP2,CRKL,DAB2,DKK1,DOCK5,DVL3,ENG,FGG,FN1,FRZB,FZD1,FZD4,GAS6,GATA3,GDPD5,HES1,HEYL,HLA-G,HLX,HSPA5,ID2,IL6ST,ISG15,ITPKB,JAG1,KDR,MACF1,MAN2A1,MMP14,MORF4L2,MYADM,NDNF,NGFR,NOTCH1,PNP,PPARG,PRKCZ,PTGS2,RAMP2,S100A10,SERPINE1,SERPINE2,SFN,SFRP1,SH3PXD2B,SNAI1,SOX17,STAT1,TGFB3,TIMP2,TNFRSF12A,TSPO,UNC13D,WNT3A,ZBTB16
biological process	GO:0052547	regulation of peptidase activity	40	420	6.49e-06	ENSP00000172229,ENSP00000217169,ENSP00000218230,ENSP00000219454,ENSP00000220166,ENSP00000222543,ENSP00000223095,ENSP00000229239,ENSP00000230895,ENSP00000241261,ENSP00000245907,ENSP00000250457,ENSP00000261313,ENSP00000262768,ENSP00000263212,ENSP00000265462,ENSP00000266085,ENSP00000273258,ENSP00000278407,ENSP00000284523,ENSP00000287820,ENSP00000301921,ENSP00000307540,ENSP00000311313,ENSP00000323929…	A2M,ANXA8,ARL6IP5,BCAP31,BIRC7,C3,CST2,CST6,CTSH,DAP,EFNA1,EGLN3,FN1,GAPDH,GAS6,GIG25,IFI6,NGFR,PCSK1N,PEBP1,PERP,PINK1,PPARG,PPM1F,PRDX5,PTGS2,RPS27L,SERPINE1,SERPINE2,SERPING1,SFN,SLPI,SOX7,SPOCK1,TFPI2,TIMP2,TIMP3,TNFSF10,WFDC1,WNT3A
biological process	GO:0008217	regulation of blood pressure	24	177	7.21e-06	ENSP00000216117,ENSP00000217131,ENSP00000234091,ENSP00000253796,ENSP00000276571,ENSP00000287820,ENSP00000297494,ENSP00000310036,ENSP00000316786,ENSP00000324270,ENSP00000331831,ENSP00000333994,ENSP00000350541,ENSP00000351022,ENSP00000356438,ENSP00000357005,ENSP00000357669,ENSP00000358301,ENSP00000362299,ENSP00000377055,ENSP00000384092,ENSP00000391800,ENSP00000436607,ENSP00000484552	ADM,ADRB1,APLN,AQPEP,CD34,CRH,CTSZ,ENG,F11R,GAS6,GJA5,HBB,HMOX1,HSD11B2,ID2,NOS3,NPR1,OXTR,POMC,PPARG,PRCP,PTGS2,RAMP2,TPM1
biological process	GO:0008015	blood circulation	37	373	7.4e-06	ENSP00000070846,ENSP00000216117,ENSP00000217131,ENSP00000223127,ENSP00000234091,ENSP00000243457,ENSP00000249749,ENSP00000253796,ENSP00000262041,ENSP00000276440,ENSP00000276571,ENSP00000278407,ENSP00000280155,ENSP00000287820,ENSP00000297494,ENSP00000310036,ENSP00000312262,ENSP00000316786,ENSP00000324270,ENSP00000331831,ENSP00000333994,ENSP00000336829,ENSP00000350541,ENSP00000351022,ENSP00000354394…	ADM,ADRA2A,ADRA2C,ADRB1,ADRBK1,APLN,AQPEP,CD34,CRH,CTSZ,DLL4,DOCK5,ENG,F11R,FGG,GAS6,GJA5,HBB,HMOX1,HSD11B2,ID2,KCNJ2,MEOX2,NOS3,NPR1,OXTR,PKP2,PLOD3,POMC,PPARG,PRCP,PTGS2,RAMP2,SERPING1,STAT1,TNNI2,TPM1
biological process	GO:0009628	response to abiotic stimulus	74	1052	7.65e-06	ENSP00000216117,ENSP00000218230,ENSP00000220772,ENSP00000225964,ENSP00000227507,ENSP00000234091,ENSP00000238682,ENSP00000243457,ENSP00000250457,ENSP00000253796,ENSP00000256495,ENSP00000257696,ENSP00000261799,ENSP00000264033,ENSP00000277541,ENSP00000282903,ENSP00000285379,ENSP00000287820,ENSP00000297494,ENSP00000299767,ENSP00000301904,ENSP00000307479,ENSP00000308208,ENSP00000310219,ENSP00000314420…	ACADVL,ADM,ADRB1,ALAS2,APOLD1,ARNT2,ASCL2,BCL2,BHLHE40,BNIP3,CA2,CASQ1,CBL,CCND1,CD9,CITED2,COL18A1,COL1A1,COX4I2,CRIP1,DEAF1,EGLN2,EGLN3,ENDOG,ENG,F11R,GATA3,GRB2,HILPDA,HMOX1,HSD11B2,HSP90B1,HSPA5,HSPA6,HYAL2,ID2,INTS3,ITGB1,KCNJ2,KRT8,LDHA,MC1R,MMP14,NDNF,NDRG1,NOS3,NOTCH1,OPN3,OXTR,P4HB,PAPPA2,PCSK1N,PDGFRB,PER1,PGK1,PINK1,PKM,PLAC8,PLOD2,PNKP,PPARG,PTGS2,RAMP2,RPL26,SCARA3,SCARA5,SERPINE2,SF…
biological process	GO:0065009	regulation of molecular function	177	3322	8.86e-06	ENSP00000014914,ENSP00000019317,ENSP00000053867,ENSP00000070846,ENSP00000155926,ENSP00000172229,ENSP00000202677,ENSP00000215631,ENSP00000216117,ENSP00000216223,ENSP00000217131,ENSP00000217169,ENSP00000218230,ENSP00000219454,ENSP00000220166,ENSP00000220772,ENSP00000221847,ENSP00000222145,ENSP00000222543,ENSP00000223095,ENSP00000226760,ENSP00000227507,ENSP00000228945,ENSP00000229239,ENSP00000230895…	A2M,ACTB,ADAP1,ADM,ADRA2A,ADRA2C,ADRB1,AGAP6,AGRN,ALDH1A1,ANXA2,ANXA5,ANXA8,APLN,AREG,ARF4,ARHGAP4,ARHGDIB,ARL6IP5,ASAP3,AUP1,B2M,BCAP31,BCL2,BHLHE40,BIRC7,C3,CAMK2N1,CASQ1,CBL,CCND1,CCNE1,CDC42EP1,CDC42EP2,CDKN1C,CGB2,CLN5,CRH,CRHBP,CRKL,CSF2RB,CSH2,CSPG4,CST2,CST6,CTSH,CTSZ,DAB2,DAP,DKK1,DOCK5,DUSP6,DVL3,EBI3,EFNA1,EGLN3,ENG,ERP29,F11R,FABP4,FBN1,FCGR2B,FLT1,FN1,FOXS1,FZD1,FZD4,GADD45B,GADD45G,…
biological process	GO:0052548	regulation of endopeptidase activity	38	393	9.04e-06	ENSP00000172229,ENSP00000217169,ENSP00000218230,ENSP00000219454,ENSP00000220166,ENSP00000222543,ENSP00000223095,ENSP00000229239,ENSP00000230895,ENSP00000241261,ENSP00000245907,ENSP00000250457,ENSP00000261313,ENSP00000262768,ENSP00000263212,ENSP00000265462,ENSP00000266085,ENSP00000273258,ENSP00000278407,ENSP00000284523,ENSP00000287820,ENSP00000301921,ENSP00000307540,ENSP00000311313,ENSP00000323929…	A2M,ANXA8,ARL6IP5,BCAP31,BIRC7,C3,CST2,CST6,CTSH,DAP,EFNA1,EGLN3,GAPDH,GAS6,GIG25,IFI6,NGFR,PCSK1N,PEBP1,PERP,PPARG,PPM1F,PRDX5,PTGS2,RPS27L,SERPINE1,SERPINE2,SERPING1,SFN,SLPI,SOX7,SPOCK1,TFPI2,TIMP2,TIMP3,TNFSF10,WFDC1,WNT3A
biological process	GO:0009893	positive regulation of metabolic process	175	3280	9.66e-06	ENSP00000155926,ENSP00000166139,ENSP00000172229,ENSP00000215631,ENSP00000216117,ENSP00000217169,ENSP00000220166,ENSP00000220772,ENSP00000221847,ENSP00000223095,ENSP00000225964,ENSP00000226760,ENSP00000227507,ENSP00000230895,ENSP00000232424,ENSP00000234091,ENSP00000234590,ENSP00000238647,ENSP00000238682,ENSP00000241261,ENSP00000243786,ENSP00000244050,ENSP00000244745,ENSP00000245907,ENSP00000245934…	ACTB,ADAM19,ADRA2A,ADRA2C,AGRN,ANXA2,APLN,APLNR,AREG,ARF4,ARID3A,ARL6IP5,ARNT2,BCAP31,BCL2,BIRC7,BNIP3,C19orf10,C3,CALR,CAMK2N1,CCND1,CCNE1,CCR1,CCRN4L,CD276,CD34,CD63,CDH1,CDKN1C,CITED2,CLEC3B,COL1A1,CRH,CRKL,CSPG4,CTSH,DAB2,DAP,DEAF1,DKK1,DLL4,DUSP6,DVL3,EBI3,EFNA1,EGLN2,EGLN3,ENDOG,ENG,ENO1,ERP29,FASN,FBN1,FCGR2B,FGG,FHL2,FLT1,FLT4,FN1,FOSL2,FOXF1,FOXF2,FSTL3,FZD1,FZD4,GADD45B,GADD45G,GAS6,GAT…
biological process	GO:0006412	translation	36	362	9.93e-06	ENSP00000222247,ENSP00000230050,ENSP00000309830,ENSP00000311430,ENSP00000313007,ENSP00000318646,ENSP00000331019,ENSP00000331901,ENSP00000339795,ENSP00000345957,ENSP00000346037,ENSP00000346050,ENSP00000346067,ENSP00000354739,ENSP00000355315,ENSP00000357555,ENSP00000363018,ENSP00000364815,ENSP00000369757,ENSP00000378163,ENSP00000379888,ENSP00000386717,ENSP00000400467,ENSP00000404375,ENSP00000418082…	DIO2,EEF1G,EIF1,PABPC1,RPL10A,RPL12,RPL18A,RPL26,RPL29,RPL30,RPL31,RPL34,RPL36A,RPL37A,RPL38,RPL39,RPL4,RPL7,RPL9,RPLP0,RPLP1,RPS10,RPS12,RPS13,RPS15A,RPS20,RPS21,RPS25,RPS27,RPS27L,RPS28,RPS3A,RPS6,RPS8,RPSA,VARS
biological process	GO:0032268	regulation of cellular protein metabolic process	140	2486	1.26e-05	ENSP00000014914,ENSP00000155926,ENSP00000172229,ENSP00000215631,ENSP00000217131,ENSP00000217169,ENSP00000218230,ENSP00000219454,ENSP00000220166,ENSP00000220772,ENSP00000222543,ENSP00000223095,ENSP00000226760,ENSP00000227507,ENSP00000229239,ENSP00000230895,ENSP00000232424,ENSP00000233813,ENSP00000234590,ENSP00000238682,ENSP00000241261,ENSP00000243786,ENSP00000244745,ENSP00000245907,ENSP00000245934…	A2M,ACTB,ADRA2A,ADRA2C,ANXA2,ANXA8,APLNR,AREG,ARL6IP5,ATRAID,BCAP31,BCL2,BIRC7,C19orf10,C3,CALR,CAMK2N1,CBL,CCND1,CCNE1,CCR1,CD55,CDKN1C,CLEC3B,CRH,CRKL,CSPG4,CST2,CST6,CTSH,CTSZ,DAB2,DAP,DIO2,DKK1,DUSP6,DVL3,EFNA1,EGLN3,EIF1,ENG,ENO1,ERP29,FABP4,FBN1,FCGR2B,FGG,FLT1,FLT4,FN1,FZD1,FZD4,GADD45B,GADD45G,GAPDH,GAS6,GATA3,GIG25,GPRC5A,GRB2,HES1,HEXIM1,HSP90B1,HSPA5,HYAL2,IFI6,IGFBP5,IL6ST,INHA,INHBB,…
biological process	GO:0009725	response to hormone	63	854	1.38e-05	ENSP00000005260,ENSP00000219454,ENSP00000220166,ENSP00000220772,ENSP00000223127,ENSP00000225964,ENSP00000227507,ENSP00000233813,ENSP00000238682,ENSP00000241261,ENSP00000253796,ENSP00000261590,ENSP00000261799,ENSP00000262643,ENSP00000262768,ENSP00000264033,ENSP00000274368,ENSP00000275525,ENSP00000276571,ENSP00000277541,ENSP00000280155,ENSP00000285018,ENSP00000285379,ENSP00000287820,ENSP00000295228…	ADCY4,ADM,ADRA2A,ADRBK1,AGRN,AGXT,ANXA2,AREG,ARNT2,ARPC1B,ATP6V0E1,BAIAP2L1,BCL2,CA2,CALR,CBL,CCND1,CCNE1,CGB2,CLDN4,COL1A1,CRH,CRHBP,CTSH,CTSL,DSG2,EGLN2,ENDOG,ENG,FBN1,FHL2,GH2,GRB2,HPGD,HSD11B2,IGFBP1,IGFBP5,INHBB,MMP14,NOTCH1,NR2F1,NRIP1,OXTR,PAPPA,PDGFRB,PKM,PLOD3,PPARG,PRKCZ,PTGS2,RAMP2,RORB,SFRP1,SRSF5,STAT1,TGFB3,TIMP2,TNFSF10,TOMM20,TSPO,WFDC1,WNT7A,hCG_401294
biological process	GO:0003279	cardiac septum development	18	107	1.41e-05	ENSP00000232424,ENSP00000234091,ENSP00000240328,ENSP00000244745,ENSP00000254958,ENSP00000277541,ENSP00000287934,ENSP00000288840,ENSP00000297494,ENSP00000328181,ENSP00000361943,ENSP00000362299,ENSP00000368632,ENSP00000386043,ENSP00000444198,ENSP00000456609,ENSP00000480439,ENSP00000484552	CITED2,DHRS3,ENG,FZD1,GATA3,GJA5,HES1,HEYL,ID2,JAG1,LTBP1,NOG,NOS3,NOTCH1,SMAD6,SOX4,STRA6,TBX2
biological process	GO:0033365	protein localization to organelle	52	649	1.5e-05	ENSP00000222247,ENSP00000225964,ENSP00000230050,ENSP00000258739,ENSP00000290573,ENSP00000302620,ENSP00000306010,ENSP00000309830,ENSP00000311430,ENSP00000312734,ENSP00000317721,ENSP00000318646,ENSP00000320866,ENSP00000324173,ENSP00000329471,ENSP00000338157,ENSP00000339795,ENSP00000344741,ENSP00000345957,ENSP00000346037,ENSP00000346050,ENSP00000346067,ENSP00000354739,ENSP00000355315,ENSP00000355566…	AGXT,ARF4,BCAP31,CALR,COL1A1,HK2,HSPA5,INSIG1,KDELR1,KDELR2,MMP12,PINK1,PIPOX,RAB8B,RCC2,RPL10A,RPL12,RPL18A,RPL26,RPL29,RPL30,RPL31,RPL34,RPL36A,RPL37A,RPL38,RPL39,RPL4,RPL7,RPL9,RPLP0,RPLP1,RPS10,RPS12,RPS13,RPS15A,RPS20,RPS21,RPS25,RPS27,RPS28,RPS3A,RPS6,RPS8,RPSA,SEC61G,SH3BP4,TOMM20,TSPO,TXN,UBC,ZBTB16
biological process	GO:0001701	in utero embryonic development	32	306	1.6e-05	ENSP00000199936,ENSP00000223127,ENSP00000232424,ENSP00000238682,ENSP00000244050,ENSP00000248071,ENSP00000259241,ENSP00000261483,ENSP00000262225,ENSP00000262426,ENSP00000277541,ENSP00000284523,ENSP00000297316,ENSP00000297494,ENSP00000307479,ENSP00000328181,ENSP00000332293,ENSP00000341815,ENSP00000351022,ENSP00000353608,ENSP00000355124,ENSP00000361554,ENSP00000361725,ENSP00000362464,ENSP00000367069…	ADM,ARNT2,ASCL2,DSC3,ENDOG,FOXF1,GATA3,GJB3,GRB2,HES1,HS6ST1,HSD17B2,ITGB1,KLF2,KRT19,KRT8,MAN2A1,MGAT1,NOG,NOS3,NOTCH1,PLCD3,PLOD3,SNAI1,SOX17,SOX18,TGFB3,TIE1,TMED2,TPM1,WNT3A,ZFAT
biological process	GO:0060411	cardiac septum morphogenesis	15	74	1.61e-05	ENSP00000232424,ENSP00000234091,ENSP00000240328,ENSP00000244745,ENSP00000254958,ENSP00000277541,ENSP00000287934,ENSP00000288840,ENSP00000297494,ENSP00000328181,ENSP00000361943,ENSP00000362299,ENSP00000444198,ENSP00000480439,ENSP00000484552	CITED2,DHRS3,ENG,FZD1,GJA5,HES1,HEYL,ID2,JAG1,NOG,NOS3,NOTCH1,SMAD6,SOX4,TBX2
biological process	GO:1903670	regulation of sprouting angiogenesis	14	64	1.73e-05	ENSP00000172229,ENSP00000216117,ENSP00000248071,ENSP00000249749,ENSP00000262041,ENSP00000263923,ENSP00000274289,ENSP00000277541,ENSP00000293379,ENSP00000356438,ENSP00000361097,ENSP00000362095,ENSP00000364526,ENSP00000475344	APLNR,DLL4,HMOX1,ITGA5,KDR,KIAA1462,KLF2,MEOX2,MMRN2,NGFR,NOTCH1,PLK2,PTGS2,SRPX2
biological process	GO:0010604	positive regulation of macromolecule metabolic process	165	3081	1.83e-05	ENSP00000155926,ENSP00000166139,ENSP00000172229,ENSP00000215631,ENSP00000216117,ENSP00000217169,ENSP00000220166,ENSP00000220772,ENSP00000221847,ENSP00000223095,ENSP00000225964,ENSP00000226760,ENSP00000227507,ENSP00000230895,ENSP00000232424,ENSP00000234091,ENSP00000234590,ENSP00000238647,ENSP00000238682,ENSP00000241261,ENSP00000243786,ENSP00000244050,ENSP00000244745,ENSP00000245907,ENSP00000245934…	ACTB,ADAM19,ADRA2A,ADRA2C,AGRN,ANXA2,APLN,APLNR,AREG,ARF4,ARID3A,ARL6IP5,ARNT2,BCAP31,BCL2,BIRC7,C19orf10,C3,CALR,CAMK2N1,CCND1,CCNE1,CCR1,CCRN4L,CD276,CD34,CD63,CDH1,CDKN1C,CITED2,CLEC3B,COL1A1,CRH,CRKL,CSPG4,CTSH,DAB2,DAP,DEAF1,DKK1,DLL4,DUSP6,DVL3,EBI3,EFNA1,EGLN2,EGLN3,ENDOG,ENG,ENO1,ERP29,FBN1,FCGR2B,FGG,FHL2,FLT1,FLT4,FN1,FOSL2,FOXF1,FOXF2,FSTL3,FZD1,FZD4,GADD45B,GADD45G,GAS6,GATA3,HES1,HEX…
biological process	GO:0009056	catabolic process	111	1859	1.85e-05	ENSP00000216117,ENSP00000216392,ENSP00000217131,ENSP00000220166,ENSP00000222219,ENSP00000222247,ENSP00000225927,ENSP00000226760,ENSP00000229239,ENSP00000229270,ENSP00000230050,ENSP00000230895,ENSP00000234590,ENSP00000236671,ENSP00000240617,ENSP00000248958,ENSP00000251595,ENSP00000256104,ENSP00000257770,ENSP00000261416,ENSP00000262746,ENSP00000263864,ENSP00000264033,ENSP00000265462,ENSP00000273077…	AADACL3,ACADVL,AGRN,AGXT,ALDH1A1,ALDOA,ANXA2,AQPEP,AUP1,BNIP3,CBL,CCRN4L,CDA,CHMP4C,CLN5,COL15A1,CPVL,CSPG4,CTSD,CTSH,CTSL,CTSZ,CYP19A1,DAP,DNASE1L3,DNASE2,ENDOG,ENO1,FABP4,FMOD,GALK1,GAPDH,GDPD3,GM2A,HBA1,HBA2,HBB,HECTD3,HEXB,HINT1,HK2,HMOX1,HSP90B1,HSPA5,HSPG2,HYAL2,IDO1,IDO2,ISG15,LDHA,MGAT1,MMP12,MMP14,NAGLU,NOS3,NOTUM,NT5E,PABPC1,PCYOX1,PGK1,PIK3C2B,PINK1,PIPOX,PKM,PLBD1,PLCD3,PNKD,PNP,PRDX1…
biological process	GO:0030324	lung development	22	162	2.05e-05	ENSP00000166139,ENSP00000217131,ENSP00000220166,ENSP00000223127,ENSP00000232424,ENSP00000233813,ENSP00000238682,ENSP00000248071,ENSP00000259241,ENSP00000261483,ENSP00000261799,ENSP00000261937,ENSP00000262424,ENSP00000262426,ENSP00000276571,ENSP00000277541,ENSP00000281043,ENSP00000297494,ENSP00000308208,ENSP00000328181,ENSP00000360522,ENSP00000456609	CRH,CRISPLD2,CTSH,CTSZ,FLT4,FOXF1,FSTL3,HES1,HS6ST1,IGFBP5,KLF2,MAN2A1,MMP14,MYCN,NOG,NOS3,NOTCH1,PDGFRB,PLOD3,RBP4,STRA6,TGFB3
biological process	GO:0050678	regulation of epithelial cell proliferation	32	311	2.15e-05	ENSP00000172229,ENSP00000216117,ENSP00000219454,ENSP00000220772,ENSP00000227507,ENSP00000232424,ENSP00000249749,ENSP00000261937,ENSP00000262947,ENSP00000263923,ENSP00000277541,ENSP00000282397,ENSP00000284523,ENSP00000285018,ENSP00000287820,ENSP00000328181,ENSP00000340989,ENSP00000349041,ENSP00000354394,ENSP00000357980,ENSP00000360764,ENSP00000362299,ENSP00000364526,ENSP00000364847,ENSP00000368632…	APLN,APLNR,B4GALT1,C19orf10,CCND1,CDKN1C,DEAF1,DLL4,EGFL7,ENG,FLT1,FLT4,GATA3,HES1,HMOX1,HTRA1,ITGB3,KDR,KIAA1462,MAGED1,MMP12,NGFR,NOG,NOTCH1,NRARP,PPARG,SFN,SFRP1,STAT1,WFDC1,WNT3A,WNT7A
biological process	GO:0033036	macromolecule localization	129	2268	2.32e-05	ENSP00000070846,ENSP00000172229,ENSP00000205636,ENSP00000222247,ENSP00000223127,ENSP00000225964,ENSP00000227880,ENSP00000230050,ENSP00000245934,ENSP00000251047,ENSP00000253796,ENSP00000256104,ENSP00000258739,ENSP00000261416,ENSP00000261735,ENSP00000261769,ENSP00000262225,ENSP00000262613,ENSP00000263864,ENSP00000264005,ENSP00000277541,ENSP00000284523,ENSP00000285018,ENSP00000286091,ENSP00000287820…	AGRN,AGXT,ANXA2,APOBR,APOL6,APOLD1,ARF4,ATP6V0E1,AUP1,BCAP31,CALR,CD63,CDH1,CHMP4C,CLTB,CMTM6,COL1A1,DAB2,DCHS1,DSP,ERP29,EXOC3L1,F11R,FABP4,FBN1,FGG,FLNB,FZD4,GAS6,GATA3,GM2A,GRASP,HEXB,HID1,HK2,HSP90B1,HSPA5,INSIG1,KDELR1,KDELR2,KRT18,LCAT,LMAN1,LMAN2,LRP10,LTBP1,MACF1,MARVELD1,MEX3D,MFSD2A,MMP12,MYADM,NGFR,NOTCH1,NPC2,NRIP1,PDIA4,PINK1,PIPOX,PKP2,PLOD3,PNP,PPARG,PRKCZ,PSAP,RAB25,RAB8B,RAMP2,RB…
biological process	GO:0090288	negative regulation of cellular response to growth factor stimulus	20	137	2.36e-05	ENSP00000166139,ENSP00000220772,ENSP00000238682,ENSP00000248706,ENSP00000277541,ENSP00000287934,ENSP00000288840,ENSP00000305919,ENSP00000324173,ENSP00000325527,ENSP00000328181,ENSP00000357980,ENSP00000361097,ENSP00000362299,ENSP00000363081,ENSP00000368632,ENSP00000386043,ENSP00000391800,ENSP00000406367,ENSP00000441543	APLN,DKK1,ENG,FBN1,FSTL3,FZD1,GATA3,GPR124,HSPA5,HTRA1,HTRA4,LTBP1,MMRN2,NOG,NOTCH1,RASL11B,SFRP1,SMAD6,TGFB3,UBC
biological process	GO:0030260	entry into host cell	17	100	2.45e-05	ENSP00000261769,ENSP00000263864,ENSP00000264033,ENSP00000293379,ENSP00000312262,ENSP00000331831,ENSP00000346067,ENSP00000347948,ENSP00000356030,ENSP00000356991,ENSP00000357005,ENSP00000376345,ENSP00000379350,ENSP00000401853,ENSP00000402060,ENSP00000444408,ENSP00000452786	ADRBK1,CBL,CD55,CDH1,F11R,GAS6,GRB2,HYAL2,ITGA5,ITGB1,ITGB3,PVR,PVRL4,RPSA,SLC1A5,TNFRSF14,VAMP8
biological process	GO:0045995	regulation of embryonic development	19	125	2.52e-05	ENSP00000220772,ENSP00000232424,ENSP00000240328,ENSP00000244050,ENSP00000277541,ENSP00000279488,ENSP00000280614,ENSP00000284523,ENSP00000284617,ENSP00000287934,ENSP00000297316,ENSP00000316054,ENSP00000319231,ENSP00000324532,ENSP00000349041,ENSP00000363081,ENSP00000368632,ENSP00000375649,ENSP00000400365	CCRN4L,CCSAP,DKK1,DUSP6,DVL3,FZD1,GATA3,HES1,LAMA2,LAMA3,MYADM,NOTCH1,NRARP,PHLDA2,SFRP1,SNAI1,SOX17,TBX2,WNT3A
biological process	GO:0050878	regulation of body fluid levels	42	483	2.64e-05	ENSP00000216968,ENSP00000222543,ENSP00000223095,ENSP00000225964,ENSP00000226760,ENSP00000227507,ENSP00000251047,ENSP00000263864,ENSP00000278407,ENSP00000280155,ENSP00000284273,ENSP00000284523,ENSP00000290573,ENSP00000296511,ENSP00000297494,ENSP00000310036,ENSP00000312126,ENSP00000316786,ENSP00000323929,ENSP00000324270,ENSP00000327431,ENSP00000331831,ENSP00000333994,ENSP00000336829,ENSP00000340989…	A2M,ADCY4,ADM,ADRA2A,ADRA2C,ANXA2,ANXA5,ANXA8,APLN,APLNR,CCND1,CD34,CD9,CLDN4,COL1A1,FGG,GAS6,GATA3,GJA5,HBB,HBG1,HK2,HSD11B2,HYAL2,ITGB3,LMAN1,MAFK,NOS3,NPR1,OXTR,PRCP,PROCR,SCUBE1,SERPINE1,SERPINE2,SERPING1,SFN,TFPI2,UBASH3B,VAMP8,WFS1,WNT3A
biological process	GO:0045596	negative regulation of cell differentiation	53	683	2.67e-05	ENSP00000070846,ENSP00000155926,ENSP00000166139,ENSP00000172229,ENSP00000217131,ENSP00000220772,ENSP00000227507,ENSP00000231721,ENSP00000232424,ENSP00000233813,ENSP00000234091,ENSP00000243786,ENSP00000244050,ENSP00000254958,ENSP00000263388,ENSP00000274289,ENSP00000277541,ENSP00000280614,ENSP00000281043,ENSP00000284273,ENSP00000284523,ENSP00000285018,ENSP00000287820,ENSP00000288840,ENSP00000295113…	AREG,ARHGAP4,ASCL2,B2M,BCL2,CALR,CCND1,CCRN4L,CTSZ,DKK1,EFNA1,FBN1,FCGR2B,FRZB,FSTL3,GATA3,HES1,HLA-G,HLX,ID2,IGFBP5,INHA,INSIG1,ITGB1,ITGB3,ITPKB,JAG1,LDB1,MYCN,NGFR,NOG,NOTCH1,NOTCH3,NRARP,PKP2,PLK2,PPARG,RCC2,RORB,SEMA3G,SFRP1,SGK223,SMAD6,SNAI1,SOX17,SPOCK1,STAT1,TRIB2,TSPO,UBASH3B,WNT3A,WNT7A,ZBTB16
biological process	GO:0010632	regulation of epithelial cell migration	25	209	2.92e-05	ENSP00000216117,ENSP00000220166,ENSP00000249749,ENSP00000261937,ENSP00000262041,ENSP00000263212,ENSP00000263923,ENSP00000274289,ENSP00000276440,ENSP00000277541,ENSP00000285018,ENSP00000287820,ENSP00000297494,ENSP00000320866,ENSP00000354376,ENSP00000354573,ENSP00000356438,ENSP00000357392,ENSP00000361097,ENSP00000362095,ENSP00000364526,ENSP00000368632,ENSP00000377055,ENSP00000406367,ENSP00000452786	CALR,CTSH,DLL4,DOCK5,EFNA1,FLT4,GATA3,GPR124,HMOX1,ITGB3,KDR,KIAA1462,MACF1,MEOX2,MMRN2,NOS3,NOTCH1,PLK2,PPARG,PPM1F,PRCP,PTGS2,RAB25,SRPX2,WNT7A
biological process	GO:0031324	negative regulation of cellular metabolic process	137	2463	2.99e-05	ENSP00000014914,ENSP00000155926,ENSP00000172229,ENSP00000215631,ENSP00000216117,ENSP00000217131,ENSP00000217169,ENSP00000218230,ENSP00000219454,ENSP00000220772,ENSP00000222145,ENSP00000222543,ENSP00000223095,ENSP00000223357,ENSP00000226760,ENSP00000227507,ENSP00000229239,ENSP00000230895,ENSP00000232424,ENSP00000233813,ENSP00000234091,ENSP00000234590,ENSP00000238647,ENSP00000240328,ENSP00000243786…	A2M,ACADVL,AEBP1,ANXA2,ANXA8,ASCL2,ATN1,ATRAID,BCL2,BCL6B,BHLHE40,BIRC7,BNIP3,C3,CALR,CAMK2N1,CBL,CCND1,CCNE1,CCRN4L,CD34,CD55,CDA,CDKN1C,CITED2,CRKL,CST2,CST6,CTSZ,DAB2,DAP,DEAF1,DKK1,DLL4,DUSP6,EFNA1,ENG,ENO1,FABP4,FHL2,FOXF1,FOXS1,FZD1,GADD45B,GAPDH,GAS6,GATA3,GIG25,GPRC5A,HES1,HEXIM1,HEYL,HK2,HMOX1,HYAL2,ID2,IFI6,IGFBP5,INHA,INHBB,INSIG1,IRF2BPL,ISG15,ITGB3,ITM2B,KLF2,LDB1,LGR4,LPCAT1,MAFK,MA…
biological process	GO:0045454	cell redox homeostasis	14	68	3e-05	ENSP00000262746,ENSP00000265462,ENSP00000286091,ENSP00000297494,ENSP00000300289,ENSP00000323313,ENSP00000327801,ENSP00000342026,ENSP00000356574,ENSP00000363641,ENSP00000368646,ENSP00000369314,ENSP00000383365,ENSP00000469686	EGLN2,GLRX,NOS3,P4HB,PDIA3,PDIA4,PDIA5,PRDX1,PRDX4,PRDX5,PRDX6,QSOX1,TXN,TXNRD2
biological process	GO:0009967	positive regulation of signal transduction	93	1493	3.02e-05	ENSP00000215631,ENSP00000217169,ENSP00000220166,ENSP00000220772,ENSP00000225964,ENSP00000232424,ENSP00000233813,ENSP00000238682,ENSP00000241261,ENSP00000243786,ENSP00000244745,ENSP00000245907,ENSP00000249749,ENSP00000252506,ENSP00000254190,ENSP00000254958,ENSP00000261735,ENSP00000261799,ENSP00000261937,ENSP00000262613,ENSP00000262768,ENSP00000262947,ENSP00000263923,ENSP00000264033,ENSP00000266085…	ADRA2A,ADRA2C,ADRB1,ARHGAP4,ARL6IP5,BCAP31,BCL2,BIRC7,BNIP3,C19orf10,C3,CALR,CBL,CCR1,CD63,CDKN1C,CHSY1,CITED2,COL1A1,CRH,CRKL,CSPG4,CTSH,DAB2,DKK1,DLL4,DUSP6,DVL3,EFNA1,ENG,ERP29,FCGR2B,FGG,FLT1,FLT4,FZD4,G0S2,GADD45B,GADD45G,GAS6,GATA3,GRB2,HES1,HEXIM1,HINT1,HYAL2,IGFBP5,IL6ST,INHA,INHBB,ITGA5,ITGB1,ITGB3,ITPKB,JAG1,KDR,KIAA1462,KISS1,LGR4,MACF1,MAGED1,MAP3K11,MC1R,MFNG,MMP12,NOTCH1,NPR1,NRARP,…
biological process	GO:0043066	negative regulation of apoptotic process	62	859	3.02e-05	ENSP00000172229,ENSP00000216117,ENSP00000216223,ENSP00000217169,ENSP00000220166,ENSP00000220772,ENSP00000223095,ENSP00000226760,ENSP00000234590,ENSP00000238682,ENSP00000241261,ENSP00000244050,ENSP00000253796,ENSP00000254301,ENSP00000261799,ENSP00000261937,ENSP00000262947,ENSP00000263923,ENSP00000264033,ENSP00000265462,ENSP00000274289,ENSP00000277541,ENSP00000285018,ENSP00000288840,ENSP00000293379…	ANXA5,ARF4,ARNT2,BCL2,BIRC7,BNIP3,C19orf10,CBL,CITED2,CLDN7,CTSH,DAB2,DKK1,EFNA1,ENO1,FGG,FHL2,FLT4,GAS6,GATA3,GLO1,HMOX1,HSP90B1,HSPA5,IDO1,IFI6,IL2RB,IL6ST,ITGA5,ITGB1,ITPKB,KDR,KRT18,LGALS3,NDNF,NGFR,NOG,NOS3,NOTCH1,NUAK2,PDGFRB,PINK1,PLAC8,PLK2,PRDX5,PRKCZ,PTGS2,RAMP2,RGL2,RPS3A,RPS6,SERPINE1,SFN,SFRP1,SMAD6,SNAI1,TGFB3,TMBIM6,TNFSF10,UBC,WFS1,WNT7A
biological process	GO:0040011	locomotion	76	1144	3.53e-05	ENSP00000019317,ENSP00000172229,ENSP00000204961,ENSP00000225964,ENSP00000231721,ENSP00000232424,ENSP00000234091,ENSP00000244050,ENSP00000245932,ENSP00000254301,ENSP00000261416,ENSP00000261799,ENSP00000263923,ENSP00000270590,ENSP00000277541,ENSP00000278927,ENSP00000282397,ENSP00000284523,ENSP00000285018,ENSP00000293379,ENSP00000296140,ENSP00000297316,ENSP00000297494,ENSP00000299106,ENSP00000299441…	ACKR2,ACTB,ARF4,ASAP3,ATP1A4,B4GALT1,CCR1,CD34,CD63,CLEC14A,COL1A1,CSF3R,CSPG4,CXCR6,DCHS1,EFNA1,EFNB1,ENG,EPHB4,ESAM,F11R,FLT1,FN1,FOLR1,FZD4,GAS6,GATA3,GPR124,GPR32,GRB2,HES1,HEXB,ID2,ITGA5,ITGB1,ITGB3,JAM3,KDR,LAMA2,LAMB2,LGALS3,MMP12,MMP14,MMRN2,NDN,NDNF,NGFR,NOG,NOS3,NOTCH1,NTN4,PDGFRB,PECAM1,PIK3C2B,PLXNA2,PODXL,PRKCZ,RALBP1,S1PR1,SDC4,SEMA3B,SEMA3G,SEMA4C,SGK223,SLC16A3,SNAI1,SOX17,SOX18,S…
biological process	GO:1901575	organic substance catabolic process	98	1609	3.77e-05	ENSP00000216117,ENSP00000216392,ENSP00000217131,ENSP00000220166,ENSP00000222219,ENSP00000222247,ENSP00000225927,ENSP00000226760,ENSP00000229239,ENSP00000229270,ENSP00000230050,ENSP00000234590,ENSP00000236671,ENSP00000240617,ENSP00000248958,ENSP00000256104,ENSP00000257770,ENSP00000261416,ENSP00000264033,ENSP00000273077,ENSP00000280614,ENSP00000290573,ENSP00000297265,ENSP00000297494,ENSP00000297785…	ACADVL,AGRN,AGXT,ALDH1A1,ALDOA,ANXA2,AQPEP,AUP1,BNIP3,CBL,CCRN4L,CDA,CHMP4C,CLN5,CPVL,CSPG4,CTSD,CTSH,CTSL,CTSZ,CYP19A1,DNASE1L3,DNASE2,ENDOG,ENO1,FABP4,FMOD,GALK1,GAPDH,GDPD3,GM2A,HECTD3,HEXB,HINT1,HK2,HMOX1,HSP90B1,HSPA5,HSPG2,HYAL2,IDO1,IDO2,ISG15,LDHA,MGAT1,NAGLU,NOS3,NOTUM,NT5E,PABPC1,PCYOX1,PGK1,PINK1,PIPOX,PKM,PLBD1,PLCD3,PNKD,PNP,PRDX6,PYGL,QPRT,RPL10A,RPL12,RPL18A,RPL26,RPL29,RPL30,RPL31…
biological process	GO:0007044	cell-substrate junction assembly	11	40	3.79e-05	ENSP00000167586,ENSP00000252242,ENSP00000264144,ENSP00000293379,ENSP00000316029,ENSP00000324532,ENSP00000340937,ENSP00000346839,ENSP00000364585,ENSP00000375778,ENSP00000381185	BCL2,COL17A1,FN1,ITGA5,KRT14,KRT5,LAMA3,LAMB3,LAMC2,RCC2,TLN1
biological process	GO:0003281	ventricular septum development	14	70	3.93e-05	ENSP00000232424,ENSP00000234091,ENSP00000244745,ENSP00000277541,ENSP00000287934,ENSP00000288840,ENSP00000297494,ENSP00000328181,ENSP00000361943,ENSP00000368632,ENSP00000386043,ENSP00000444198,ENSP00000456609,ENSP00000484552	CITED2,FZD1,GATA3,GJA5,HES1,HEYL,ID2,LTBP1,NOG,NOS3,NOTCH1,SMAD6,SOX4,STRA6
biological process	GO:0043603	cellular amide metabolic process	55	732	3.96e-05	ENSP00000217131,ENSP00000218230,ENSP00000220166,ENSP00000222247,ENSP00000223357,ENSP00000230050,ENSP00000261416,ENSP00000294785,ENSP00000304467,ENSP00000304592,ENSP00000309830,ENSP00000311430,ENSP00000313007,ENSP00000316924,ENSP00000317721,ENSP00000318646,ENSP00000331019,ENSP00000331901,ENSP00000339795,ENSP00000345957,ENSP00000346037,ENSP00000346050,ENSP00000346067,ENSP00000349687,ENSP00000350541…	ACSS1,AEBP1,AQPEP,CLN5,CPZ,CTSH,CTSZ,DIO2,EEF1G,EIF1,FASN,FOLR1,GLO1,GM2A,HEXB,NCSTN,PABPC1,PCSK1N,PCSK6,PIPOX,RPL10A,RPL12,RPL18A,RPL26,RPL29,RPL30,RPL31,RPL34,RPL36A,RPL37A,RPL38,RPL39,RPL4,RPL7,RPL9,RPLP0,RPLP1,RPS10,RPS12,RPS13,RPS15A,RPS20,RPS21,RPS25,RPS27,RPS27L,RPS28,RPS3A,RPS6,RPS8,RPSA,SCD,THOP1,UGCG,VARS
biological process	GO:0043588	skin development	35	373	4.23e-05	ENSP00000070846,ENSP00000167586,ENSP00000225964,ENSP00000233813,ENSP00000244050,ENSP00000246080,ENSP00000252242,ENSP00000254958,ENSP00000261590,ENSP00000264716,ENSP00000264828,ENSP00000277541,ENSP00000308452,ENSP00000319730,ENSP00000329243,ENSP00000340989,ENSP00000341815,ENSP00000353608,ENSP00000353742,ENSP00000355124,ENSP00000357737,ENSP00000362464,ENSP00000363081,ENSP00000363500,ENSP00000368516…	BCL2,CLDN4,CLIC4,COL1A1,COL5A3,DKK1,DSC3,DSG2,DSP,FLNB,FOSL2,GJB3,IGFBP5,JAG1,KRT14,KRT17,KRT18,KRT19,KRT5,KRT6A,KRT7,KRT8,KRTAP26-1,LDB1,LGR4,NOTCH1,PCSK6,PERP,PKP2,PRSS8,SFN,SNAI1,SOX18,SPRR2G,TCF15
biological process	GO:0007369	gastrulation	21	158	4.49e-05	ENSP00000220772,ENSP00000244050,ENSP00000262426,ENSP00000284523,ENSP00000293379,ENSP00000297316,ENSP00000301921,ENSP00000308208,ENSP00000319501,ENSP00000324532,ENSP00000328181,ENSP00000346839,ENSP00000355180,ENSP00000363081,ENSP00000369757,ENSP00000375778,ENSP00000379350,ENSP00000391800,ENSP00000392466,ENSP00000452786,ENSP00000475344	APLN,APLNR,COL6A1,DKK1,FN1,FOXF1,ITGA5,ITGB1,ITGB3,LAMA3,LAMB3,LDB1,MMP14,NOG,RPS6,SFRP1,SNAI1,SOX17,SOX7,UGDH,WNT3A
biological process	GO:0045446	endothelial cell differentiation	14	71	4.49e-05	ENSP00000223127,ENSP00000254958,ENSP00000277541,ENSP00000285018,ENSP00000297316,ENSP00000304592,ENSP00000305416,ENSP00000341815,ENSP00000347665,ENSP00000354080,ENSP00000357005,ENSP00000362299,ENSP00000363500,ENSP00000375649	CLIC4,COL18A1,ENG,F11R,FASN,JAG1,MYADM,NOTCH1,PLOD3,S1PR1,SCUBE1,SOX17,SOX18,WNT7A
biological process	GO:0001890	placenta development	20	145	4.69e-05	ENSP00000199936,ENSP00000232424,ENSP00000244050,ENSP00000257527,ENSP00000259241,ENSP00000262225,ENSP00000287820,ENSP00000319231,ENSP00000332293,ENSP00000355124,ENSP00000356438,ENSP00000357980,ENSP00000362464,ENSP00000367069,ENSP00000367301,ENSP00000369757,ENSP00000376345,ENSP00000436607,ENSP00000449404,ENSP00000479636	ADAM19,ADM,ASCL2,GJB3,GRB2,HES1,HS6ST1,HSD17B2,HTRA1,KRT19,KRT8,NDP,PHLDA2,PLCD3,PPARG,PTGS2,RPS6,SNAI1,TMED2,ZFAT
biological process	GO:0051172	negative regulation of nitrogen compound metabolic process	129	2307	4.84e-05	ENSP00000014914,ENSP00000155926,ENSP00000172229,ENSP00000215631,ENSP00000217131,ENSP00000217169,ENSP00000218230,ENSP00000219454,ENSP00000220772,ENSP00000222543,ENSP00000223095,ENSP00000223357,ENSP00000226760,ENSP00000227507,ENSP00000229239,ENSP00000230895,ENSP00000232424,ENSP00000233813,ENSP00000234091,ENSP00000234590,ENSP00000238647,ENSP00000240328,ENSP00000243786,ENSP00000244050,ENSP00000244745…	A2M,AEBP1,ANXA2,ANXA8,ASCL2,ATN1,ATRAID,BCL6B,BHLHE40,BIRC7,C3,CALR,CAMK2N1,CBL,CCND1,CCNE1,CCRN4L,CD34,CD55,CDA,CDKN1C,CITED2,CRKL,CST2,CST6,CTSZ,DAB2,DAP,DEAF1,DKK1,DLL4,DUSP6,EFNA1,ENG,ENO1,FABP4,FHL2,FOXF1,FOXS1,FZD1,GADD45B,GAPDH,GAS6,GATA3,GIG25,GPRC5A,HES1,HEXIM1,HEYL,HSPG2,HYAL2,ID2,IFI6,IGFBP5,INHA,INHBB,IRF2BPL,ISG15,ITGB3,ITM2B,KLF2,LDB1,LGR4,LPCAT1,MAFK,MAGED1,MEX3D,MMP12,MORF4L1,MORF…
biological process	GO:0048732	gland development	36	395	5.44e-05	ENSP00000166139,ENSP00000216117,ENSP00000220772,ENSP00000227507,ENSP00000232424,ENSP00000233813,ENSP00000234091,ENSP00000238682,ENSP00000240328,ENSP00000261483,ENSP00000261769,ENSP00000262426,ENSP00000262613,ENSP00000276571,ENSP00000277541,ENSP00000284523,ENSP00000290573,ENSP00000304592,ENSP00000320171,ENSP00000324270,ENSP00000328181,ENSP00000332449,ENSP00000346300,ENSP00000355870,ENSP00000368632…	APLN,AREG,B4GALT1,BCL2,CCND1,CDH1,CITED2,CRH,CRIP1,CRKL,CYP19A1,FASN,FOXF1,FSTL3,GATA3,HES1,HK2,HLX,HMOX1,ID2,IGFBP5,MAN2A1,NOG,NOTCH1,OXTR,PKM,PSAP,SERPINE2,SFRP1,SLC9A3R1,SRSF5,STRA6,TBX2,TGFB3,TSPO,WNT3A
biological process	GO:0044092	negative regulation of molecular function	74	1119	5.46e-05	ENSP00000014914,ENSP00000155926,ENSP00000172229,ENSP00000215631,ENSP00000216117,ENSP00000217131,ENSP00000217169,ENSP00000218230,ENSP00000219454,ENSP00000220772,ENSP00000222543,ENSP00000223095,ENSP00000226760,ENSP00000229239,ENSP00000230895,ENSP00000234091,ENSP00000245907,ENSP00000245934,ENSP00000256104,ENSP00000256495,ENSP00000260843,ENSP00000261313,ENSP00000262225,ENSP00000262613,ENSP00000262768…	A2M,ACTB,ADRA2A,ANXA2,ANXA5,ANXA8,B2M,BHLHE40,BIRC7,C3,CAMK2N1,CBL,CDKN1C,CRHBP,CST2,CST6,CTSZ,DAB2,DAP,DKK1,DUSP6,ENG,F11R,FABP4,FOXS1,GADD45B,GAPDH,GAS6,GIG25,GPR87,GPRC5A,HEXIM1,HEYL,HMOX1,HSPA5,HYAL2,ID2,IFI6,IL18BP,NGFR,NOG,NOS3,NOTCH1,PCSK1N,PEBP1,PPARG,PPM1F,PPP1R14A,PRDX5,PRKCZ,PTGS2,RASA4,RCC2,RRAD,SERPINE1,SERPINE2,SERPING1,SFN,SFRP1,SH3BP4,SH3BP5,SLC9A3R1,SLPI,SPOCK1,SYMPK,TFPI2,TIMP2,…
biological process	GO:0032835	glomerulus development	12	52	5.86e-05	ENSP00000232424,ENSP00000254958,ENSP00000261799,ENSP00000263388,ENSP00000277541,ENSP00000310036,ENSP00000361943,ENSP00000367817,ENSP00000368516,ENSP00000381185,ENSP00000388325,ENSP00000457421	BCL2,CD34,HES1,HEYL,JAG1,LAMB2,LGR4,NOTCH1,NOTCH3,PDGFRB,PECAM1,PODXL
biological process	GO:0010811	positive regulation of cell-substrate adhesion	17	109	6.2e-05	ENSP00000207549,ENSP00000220772,ENSP00000262426,ENSP00000263212,ENSP00000263923,ENSP00000276440,ENSP00000293379,ENSP00000320866,ENSP00000336829,ENSP00000346300,ENSP00000346839,ENSP00000357801,ENSP00000361818,ENSP00000367830,ENSP00000369014,ENSP00000369976,ENSP00000375649	CALR,CRKL,DOCK5,EGFL6,FGG,FN1,FOXF1,ITGA5,KDR,MYADM,NDNF,PPM1F,PRKCZ,S100A10,SDC4,SFRP1,UNC13D
biological process	GO:0045766	positive regulation of angiogenesis	21	162	6.2e-05	ENSP00000216117,ENSP00000220166,ENSP00000223095,ENSP00000245907,ENSP00000253796,ENSP00000262947,ENSP00000263923,ENSP00000274289,ENSP00000282397,ENSP00000290573,ENSP00000293379,ENSP00000297494,ENSP00000310036,ENSP00000344115,ENSP00000356438,ENSP00000362095,ENSP00000362299,ENSP00000364526,ENSP00000379350,ENSP00000436607,ENSP00000475344	ADM,APLNR,C19orf10,C3,CD34,CDH5,CTSH,ENG,FLT1,HK2,HMOX1,ITGA5,ITGB1,KDR,KIAA1462,NOS3,PLK2,PTGS2,RAMP2,SERPINE1,SRPX2
biological process	GO:0031325	positive regulation of cellular metabolic process	161	3060	6.22e-05	ENSP00000155926,ENSP00000166139,ENSP00000172229,ENSP00000215631,ENSP00000216117,ENSP00000217169,ENSP00000220166,ENSP00000220772,ENSP00000221847,ENSP00000223095,ENSP00000225964,ENSP00000226760,ENSP00000227507,ENSP00000230895,ENSP00000232424,ENSP00000234091,ENSP00000234590,ENSP00000238647,ENSP00000238682,ENSP00000241261,ENSP00000243786,ENSP00000244050,ENSP00000244745,ENSP00000245907,ENSP00000245934…	ADRA2A,ADRA2C,AGRN,ANXA2,APLN,APLNR,AREG,ARF4,ARID3A,ARL6IP5,ARNT2,BCAP31,BCL2,BIRC7,BNIP3,C19orf10,C3,CCND1,CCNE1,CCR1,CD276,CD63,CDH1,CDKN1C,CITED2,CLEC3B,COL1A1,CRH,CRKL,CSPG4,CTSH,DAB2,DAP,DEAF1,DKK1,DUSP6,DVL3,EBI3,EFNA1,EGLN3,ENDOG,ENG,ENO1,ERP29,FASN,FBN1,FCGR2B,FGG,FHL2,FLT1,FLT4,FN1,FOSL2,FOXF1,FOXF2,FSTL3,FZD1,FZD4,GADD45B,GADD45G,GAS6,GATA3,GRB2,GUCA2A,HBB,HES1,HEXB,HEYL,HK2,HMOX1,HSPA…
biological process	GO:0051173	positive regulation of nitrogen compound metabolic process	156	2946	6.59e-05	ENSP00000155926,ENSP00000166139,ENSP00000172229,ENSP00000215631,ENSP00000216117,ENSP00000217169,ENSP00000220166,ENSP00000220772,ENSP00000221847,ENSP00000223095,ENSP00000225964,ENSP00000226760,ENSP00000227507,ENSP00000230895,ENSP00000232424,ENSP00000234091,ENSP00000234590,ENSP00000238647,ENSP00000238682,ENSP00000241261,ENSP00000243786,ENSP00000244050,ENSP00000244745,ENSP00000245907,ENSP00000245934…	ADRA2A,ADRA2C,AGRN,ANXA2,APLN,APLNR,AREG,ARF4,ARID3A,ARL6IP5,ARNT2,BCAP31,BCL2,BIRC7,C19orf10,C3,CCND1,CCNE1,CCR1,CD276,CDH1,CDKN1C,CITED2,CLEC3B,COL1A1,CRH,CRKL,CSPG4,CTSH,DAB2,DAP,DEAF1,DKK1,DUSP6,DVL3,EBI3,EFNA1,EGLN2,EGLN3,ENDOG,ENG,ENO1,ERP29,FBN1,FCGR2B,FGG,FHL2,FLT1,FLT4,FN1,FOSL2,FOXF1,FOXF2,FSTL3,FZD1,FZD4,GADD45B,GADD45G,GAS6,GATA3,GUCA2A,HBB,HES1,HEXB,HEYL,HMOX1,HSPA5,HYAL2,ID2,IL6ST,I…
biological process	GO:0010594	regulation of endothelial cell migration	20	150	7.18e-05	ENSP00000216117,ENSP00000249749,ENSP00000261937,ENSP00000262041,ENSP00000263923,ENSP00000274289,ENSP00000277541,ENSP00000285018,ENSP00000287820,ENSP00000297494,ENSP00000320866,ENSP00000356438,ENSP00000357392,ENSP00000361097,ENSP00000362095,ENSP00000364526,ENSP00000368632,ENSP00000377055,ENSP00000406367,ENSP00000452786	CALR,DLL4,EFNA1,FLT4,GATA3,GPR124,HMOX1,ITGB3,KDR,KIAA1462,MEOX2,MMRN2,NOS3,NOTCH1,PLK2,PPARG,PRCP,PTGS2,SRPX2,WNT7A
biological process	GO:1904018	positive regulation of vasculature development	22	179	7.75e-05	ENSP00000216117,ENSP00000220166,ENSP00000223095,ENSP00000245907,ENSP00000253796,ENSP00000262947,ENSP00000263923,ENSP00000274289,ENSP00000277541,ENSP00000282397,ENSP00000290573,ENSP00000293379,ENSP00000297494,ENSP00000310036,ENSP00000344115,ENSP00000356438,ENSP00000362095,ENSP00000362299,ENSP00000364526,ENSP00000379350,ENSP00000436607,ENSP00000475344	ADM,APLNR,C19orf10,C3,CD34,CDH5,CTSH,ENG,FLT1,HK2,HMOX1,ITGA5,ITGB1,KDR,KIAA1462,NOS3,NOTCH1,PLK2,PTGS2,RAMP2,SERPINE1,SRPX2
biological process	GO:0016477	cell migration	58	812	8.36e-05	ENSP00000204961,ENSP00000225964,ENSP00000232424,ENSP00000244050,ENSP00000254301,ENSP00000261416,ENSP00000261799,ENSP00000263923,ENSP00000270590,ENSP00000277541,ENSP00000278927,ENSP00000282397,ENSP00000285018,ENSP00000293379,ENSP00000296140,ENSP00000297316,ENSP00000297494,ENSP00000299106,ENSP00000299441,ENSP00000305416,ENSP00000306010,ENSP00000306844,ENSP00000308208,ENSP00000310036,ENSP00000312506…	ARF4,ASAP3,B4GALT1,CCR1,CD34,CD63,CLEC14A,COL1A1,CSF3R,CSPG4,DCHS1,EFNA1,EFNB1,ENG,EPHB4,ESAM,F11R,FLT1,FN1,FOLR1,GAS6,GATA3,GPR124,GPR32,GRB2,HES1,HEXB,ITGA5,ITGB1,ITGB3,JAM3,KDR,LGALS3,MMP12,MMP14,MMRN2,NDN,NDNF,NOS3,NOTCH1,PDGFRB,PECAM1,PIK3C2B,PLXNA2,PODXL,PRKCZ,S1PR1,SDC4,SEMA4C,SGK223,SLC16A3,SNAI1,SOX17,SOX18,SPOCK1,TNFRSF12A,TSPO,WNT7A
biological process	GO:0050790	regulation of catalytic activity	125	2249	9.24e-05	ENSP00000014914,ENSP00000019317,ENSP00000155926,ENSP00000172229,ENSP00000202677,ENSP00000215631,ENSP00000217169,ENSP00000218230,ENSP00000219454,ENSP00000220166,ENSP00000220772,ENSP00000222145,ENSP00000222543,ENSP00000223095,ENSP00000227507,ENSP00000228945,ENSP00000229239,ENSP00000230895,ENSP00000238682,ENSP00000241261,ENSP00000245907,ENSP00000249014,ENSP00000250457,ENSP00000252506,ENSP00000256104…	A2M,ACTB,ADAP1,ADRA2A,ADRA2C,ADRB1,AGAP6,AGRN,ALDH1A1,ANXA2,ANXA5,ANXA8,ARF4,ARHGAP4,ARHGDIB,ARL6IP5,ASAP3,AUP1,BCAP31,BCL2,BIRC7,C3,CAMK2N1,CBL,CCND1,CCNE1,CDC42EP1,CDC42EP2,CDKN1C,CRKL,CSPG4,CST2,CST6,CTSH,DAP,DKK1,DUSP6,DVL3,EFNA1,EGLN3,ENG,ERP29,F11R,FABP4,FBN1,FLT1,FN1,FZD4,GADD45B,GADD45G,GAPDH,GAS6,GIG25,GM2A,GPR87,GPRC5A,GUCA2A,HEXIM1,HSP90B1,HYAL2,IFI6,ITGB1,ITGB3,LDB1,LPAR2,MAGED1,MAP3K…
biological process	GO:0001932	regulation of protein phosphorylation	85	1370	9.62e-05	ENSP00000014914,ENSP00000155926,ENSP00000215631,ENSP00000217169,ENSP00000220772,ENSP00000227507,ENSP00000232424,ENSP00000238682,ENSP00000243786,ENSP00000245907,ENSP00000252506,ENSP00000256104,ENSP00000261735,ENSP00000261799,ENSP00000261937,ENSP00000262613,ENSP00000262643,ENSP00000262746,ENSP00000262768,ENSP00000262947,ENSP00000263212,ENSP00000263923,ENSP00000264033,ENSP00000266085,ENSP00000273258…	ACTB,ADRA2A,ADRA2C,ANXA2,APLNR,AREG,ARL6IP5,BCL2,BIRC7,C19orf10,C3,CAMK2N1,CBL,CCND1,CCNE1,CCR1,CDKN1C,CRH,CRKL,CSPG4,DAB2,DKK1,DUSP6,DVL3,EFNA1,ENG,ERP29,FABP4,FBN1,FCGR2B,FGG,FLT1,FLT4,FN1,FZD1,FZD4,GADD45B,GADD45G,GAS6,GPRC5A,GRB2,HES1,HEXIM1,HYAL2,IL6ST,INHA,INHBB,ITGA5,ITGB3,ITPKB,KDR,KIAA1462,KISS1,MAGED1,MAP3K11,MYADM,NOG,NOTCH1,PDGFRB,PER1,PILRB,PINK1,PPM1F,PPP1R15B,PRDX1,PRKCZ,PSAP,PTGS2…
biological process	GO:0010628	positive regulation of gene expression	106	1826	9.71e-05	ENSP00000166139,ENSP00000172229,ENSP00000220166,ENSP00000220772,ENSP00000223095,ENSP00000225964,ENSP00000232424,ENSP00000234091,ENSP00000234590,ENSP00000238647,ENSP00000238682,ENSP00000244050,ENSP00000244745,ENSP00000245907,ENSP00000246080,ENSP00000248071,ENSP00000249749,ENSP00000253796,ENSP00000254958,ENSP00000257527,ENSP00000259806,ENSP00000261416,ENSP00000261731,ENSP00000261735,ENSP00000261769…	ACTB,ADAM19,AGRN,APLN,ARF4,ARID3A,ARNT2,C19orf10,C3,CALR,CAMK2N1,CCNE1,CCRN4L,CD34,CDH1,CDKN1C,CITED2,CLEC3B,COL1A1,CRH,CTSH,DAB2,DEAF1,DKK1,DLL4,DVL3,ENG,ENO1,ERP29,FHL2,FN1,FOSL2,FOXF1,FOXF2,FSTL3,FZD1,FZD4,GAS6,GATA3,HES1,HEXB,HEYL,HSPA5,HYAL2,ID2,INSIG1,IRF2BPL,JAG1,KLF2,KRT17,LDB1,LGR4,LHX5,MAGED1,MC1R,MEOX2,MMP12,MMP14,MORF4L2,MYCN,NDN,NDP,NGFR,NOG,NOS3,NOTCH1,NOTCH3,NRIP1,PABPC1,PER1,PINK1…
biological process	GO:0003179	heart valve morphogenesis	11	46	0.00011	ENSP00000244745,ENSP00000254958,ENSP00000277541,ENSP00000288840,ENSP00000297494,ENSP00000299441,ENSP00000357392,ENSP00000361943,ENSP00000368632,ENSP00000456609,ENSP00000484552	DCHS1,EFNA1,GATA3,GJA5,HEYL,JAG1,NOS3,NOTCH1,SMAD6,SOX4,STRA6
biological process	GO:0019220	regulation of phosphate metabolic process	98	1657	0.00011	ENSP00000014914,ENSP00000155926,ENSP00000215631,ENSP00000217169,ENSP00000220772,ENSP00000227507,ENSP00000232424,ENSP00000234590,ENSP00000238682,ENSP00000243786,ENSP00000245907,ENSP00000245934,ENSP00000252506,ENSP00000256104,ENSP00000261402,ENSP00000261735,ENSP00000261799,ENSP00000261937,ENSP00000262613,ENSP00000262643,ENSP00000262746,ENSP00000262768,ENSP00000262947,ENSP00000263212,ENSP00000263923…	ACTB,ADRA2A,ADRA2C,ANXA2,APLN,APLNR,AREG,ARL6IP5,BCL2,BIRC7,C19orf10,C3,CAMK2N1,CBL,CCND1,CCNE1,CCR1,CDA,CDKN1C,CRH,CRKL,CSPG4,DAB2,DKK1,DUSP6,DVL3,EFNA1,ENG,ENO1,ERP29,FABP4,FBN1,FCGR2B,FGG,FLT1,FLT4,FN1,FZD1,FZD4,GADD45B,GADD45G,GAS6,GPRC5A,GRB2,GUCA2A,HES1,HEXIM1,HSP90B1,HYAL2,IL6ST,INHA,INHBB,ITGA5,ITGB3,ITPKB,KDR,KIAA1462,KISS1,LDB1,LPCAT1,MAGED1,MAP3K11,MYADM,NOG,NOS3,NOTCH1,NUAK1,PDGFRB,PE…
biological process	GO:0042325	regulation of phosphorylation	89	1465	0.00012	ENSP00000014914,ENSP00000155926,ENSP00000215631,ENSP00000217169,ENSP00000220772,ENSP00000227507,ENSP00000232424,ENSP00000238682,ENSP00000243786,ENSP00000245907,ENSP00000252506,ENSP00000256104,ENSP00000261735,ENSP00000261799,ENSP00000261937,ENSP00000262613,ENSP00000262643,ENSP00000262746,ENSP00000262768,ENSP00000262947,ENSP00000263212,ENSP00000263923,ENSP00000264033,ENSP00000266085,ENSP00000273258…	ACTB,ADRA2A,ADRA2C,ANXA2,APLN,APLNR,AREG,ARL6IP5,BCL2,BIRC7,C19orf10,C3,CAMK2N1,CBL,CCND1,CCNE1,CCR1,CDKN1C,CRH,CRKL,CSPG4,DAB2,DKK1,DUSP6,DVL3,EFNA1,ENG,ERP29,FABP4,FBN1,FCGR2B,FGG,FLT1,FLT4,FN1,FZD1,FZD4,GADD45B,GADD45G,GAS6,GPRC5A,GRB2,HES1,HEXIM1,HYAL2,IL6ST,INHA,INHBB,ITGA5,ITGB3,ITPKB,KDR,KIAA1462,KISS1,LDB1,MAGED1,MAP3K11,MYADM,NOG,NOTCH1,PDGFRB,PER1,PILRB,PINK1,PPM1F,PPP1R14A,PPP1R15B,PRD…
biological process	GO:0090049	regulation of cell migration involved in sprouting angiogenesis	10	37	0.00012	ENSP00000216117,ENSP00000249749,ENSP00000262041,ENSP00000263923,ENSP00000274289,ENSP00000277541,ENSP00000356438,ENSP00000361097,ENSP00000362095,ENSP00000364526	DLL4,HMOX1,KDR,KIAA1462,MEOX2,MMRN2,NOTCH1,PLK2,PTGS2,SRPX2
biological process	GO:0009636	response to toxic substance	39	468	0.00014	ENSP00000216117,ENSP00000225964,ENSP00000227507,ENSP00000248071,ENSP00000251595,ENSP00000261769,ENSP00000261799,ENSP00000262746,ENSP00000263923,ENSP00000264033,ENSP00000265462,ENSP00000274368,ENSP00000276571,ENSP00000296522,ENSP00000297494,ENSP00000322421,ENSP00000324270,ENSP00000333994,ENSP00000342026,ENSP00000349960,ENSP00000353475,ENSP00000354394,ENSP00000355580,ENSP00000356156,ENSP00000356438…	ACTB,AREG,BCL2,BNIP3,CBL,CCND1,CDH1,CLDN7,COL1A1,CRH,CRHBP,GATA3,HBA1,HBA2,HBB,HMOX1,HPGD,IL18BP,KCNK1,KDR,KLF2,LDHA,MGST3,NOS3,OXTR,PDGFRB,PINK1,PPP1R15B,PRDX1,PRDX4,PRDX5,PRDX6,PTGS2,RBP4,RPL10A,SEPW1,STAT1,TXN,TXNRD2
biological process	GO:1905314	semi-lunar valve development	9	29	0.00014	ENSP00000254958,ENSP00000277541,ENSP00000288840,ENSP00000297494,ENSP00000357392,ENSP00000361943,ENSP00000368632,ENSP00000456609,ENSP00000484552	EFNA1,GATA3,GJA5,HEYL,JAG1,NOS3,NOTCH1,SMAD6,STRA6
biological process	GO:0009057	macromolecule catabolic process	65	970	0.00015	ENSP00000216392,ENSP00000217131,ENSP00000220166,ENSP00000222219,ENSP00000222247,ENSP00000225927,ENSP00000226760,ENSP00000230050,ENSP00000236671,ENSP00000248958,ENSP00000261416,ENSP00000264033,ENSP00000280614,ENSP00000297265,ENSP00000299767,ENSP00000309830,ENSP00000311430,ENSP00000312506,ENSP00000313007,ENSP00000318646,ENSP00000324173,ENSP00000339795,ENSP00000345344,ENSP00000345957,ENSP00000346032…	AGRN,ANXA2,AUP1,BNIP3,CBL,CCRN4L,CHMP4C,CLN5,CPVL,CSPG4,CTSD,CTSH,CTSL,CTSZ,DNASE1L3,DNASE2,ENDOG,FMOD,HECTD3,HEXB,HSP90B1,HSPA5,HSPG2,HYAL2,ISG15,NAGLU,NOTUM,PABPC1,PCYOX1,PINK1,PYGL,RPL10A,RPL12,RPL18A,RPL26,RPL29,RPL30,RPL31,RPL34,RPL36A,RPL37A,RPL38,RPL39,RPL4,RPL7,RPL9,RPLP0,RPLP1,RPS10,RPS12,RPS13,RPS15A,RPS20,RPS21,RPS25,RPS27,RPS28,RPS3A,RPS6,RPS8,RPSA,SDC4,SDF2L1,UBC,WFS1
biological process	GO:0022407	regulation of cell-cell adhesion	33	366	0.00016	ENSP00000166139,ENSP00000204961,ENSP00000221847,ENSP00000232424,ENSP00000254301,ENSP00000254958,ENSP00000257527,ENSP00000261769,ENSP00000284273,ENSP00000284523,ENSP00000320084,ENSP00000336829,ENSP00000338157,ENSP00000347948,ENSP00000349041,ENSP00000351497,ENSP00000354532,ENSP00000355870,ENSP00000356030,ENSP00000361818,ENSP00000367817,ENSP00000367830,ENSP00000368632,ENSP00000370698,ENSP00000371958…	ADAM19,CD276,CD55,CD9,CDH1,CITED2,EBI3,EFNB1,FCGR2B,FGG,FSTL3,GATA3,GRB2,HES1,HLA-G,HLX,IDO1,IL6ST,ITPKB,JAG1,LGALS3,MYADM,NRARP,PDCD1LG2,PNP,PODXL,PRKCZ,SDC4,SERPINE2,TNFRSF14,UBASH3B,WNT3A,ZBTB16
biological process	GO:0090092	regulation of transmembrane receptor protein serine/threonine kinase signaling pathway	24	220	0.00017	ENSP00000166139,ENSP00000220772,ENSP00000232424,ENSP00000238682,ENSP00000243786,ENSP00000248706,ENSP00000277541,ENSP00000287934,ENSP00000288840,ENSP00000295228,ENSP00000305919,ENSP00000313391,ENSP00000324173,ENSP00000325527,ENSP00000328181,ENSP00000357980,ENSP00000362299,ENSP00000363081,ENSP00000377284,ENSP00000386043,ENSP00000413720,ENSP00000441543,ENSP00000444198,ENSP00000482760	CDKN1C,CITED2,DAB2,DKK1,ENG,FBN1,FOLR1,FSTL3,FZD1,HES1,HSPA5,HTRA1,HTRA4,INHA,INHBB,LTBP1,NOG,NOTCH1,PCSK6,RASL11B,SFRP1,SMAD6,TGFB3,UBC
biological process	GO:0008104	protein localization	111	1966	0.00018	ENSP00000070846,ENSP00000172229,ENSP00000205636,ENSP00000222247,ENSP00000223127,ENSP00000225964,ENSP00000227880,ENSP00000230050,ENSP00000245934,ENSP00000251047,ENSP00000253796,ENSP00000258739,ENSP00000261735,ENSP00000261769,ENSP00000262225,ENSP00000262613,ENSP00000263864,ENSP00000277541,ENSP00000284523,ENSP00000285018,ENSP00000286091,ENSP00000287820,ENSP00000290573,ENSP00000292879,ENSP00000293662…	AGRN,AGXT,ANXA2,ARF4,ATP6V0E1,AUP1,BCAP31,CALR,CD63,CDH1,CHMP4C,CLTB,CMTM6,COL1A1,DAB2,DCHS1,DSP,ERP29,EXOC3L1,F11R,FBN1,FGG,FLNB,GAS6,GATA3,GRASP,HID1,HK2,HSP90B1,HSPA5,INSIG1,KDELR1,KDELR2,KRT18,LMAN1,LMAN2,LTBP1,MACF1,MARVELD1,MMP12,MYADM,NGFR,NOTCH1,PDIA4,PINK1,PIPOX,PKP2,PLOD3,PNP,PPARG,PRKCZ,RAB25,RAB8B,RAMP2,RCC2,RPL10A,RPL12,RPL18A,RPL26,RPL29,RPL30,RPL31,RPL34,RPL36A,RPL37A,RPL38,RPL39,R…
biological process	GO:0070727	cellular macromolecule localization	84	1374	0.00018	ENSP00000070846,ENSP00000172229,ENSP00000222247,ENSP00000225964,ENSP00000230050,ENSP00000245934,ENSP00000253796,ENSP00000258739,ENSP00000261735,ENSP00000261769,ENSP00000262225,ENSP00000262613,ENSP00000284523,ENSP00000290573,ENSP00000292879,ENSP00000299441,ENSP00000299767,ENSP00000302620,ENSP00000303145,ENSP00000306010,ENSP00000309415,ENSP00000309714,ENSP00000309830,ENSP00000311430,ENSP00000312734…	AGRN,AGXT,ANXA2,ARF4,AUP1,BCAP31,CALR,CD63,CDH1,CLTB,COL1A1,DCHS1,ERP29,EXOC3L1,F11R,FLNB,GAS6,HID1,HK2,HSP90B1,HSPA5,INSIG1,KDELR1,KDELR2,KRT18,MACF1,MEX3D,MMP12,MYADM,NGFR,PINK1,PIPOX,PKP2,PRKCZ,RAB8B,RAMP2,RCC2,RPL10A,RPL12,RPL18A,RPL26,RPL29,RPL30,RPL31,RPL34,RPL36A,RPL37A,RPL38,RPL39,RPL4,RPL7,RPL9,RPLP0,RPLP1,RPS10,RPS12,RPS13,RPS15A,RPS20,RPS21,RPS25,RPS27,RPS28,RPS3A,RPS6,RPS8,RPSA,S100A1…
biological process	GO:0009605	response to external stimulus	106	1857	0.00019	ENSP00000005260,ENSP00000019317,ENSP00000172229,ENSP00000204961,ENSP00000207549,ENSP00000216117,ENSP00000218230,ENSP00000220772,ENSP00000223095,ENSP00000225964,ENSP00000227507,ENSP00000229239,ENSP00000230895,ENSP00000231721,ENSP00000234091,ENSP00000234590,ENSP00000243457,ENSP00000245907,ENSP00000245932,ENSP00000254190,ENSP00000254301,ENSP00000256495,ENSP00000261799,ENSP00000262426,ENSP00000262428…	ACKR2,ADM,ADRB1,AOC1,B2M,BAIAP2L1,BCL2,BHLHE40,BNIP3,C3,CBL,CCND1,CCR1,CCRN4L,CD63,CHSY1,COL1A1,COTL1,CSF2RB,CSF3R,CXCR6,DAP,EEF1G,EFNA1,EFNB1,ENDOG,ENG,ENO1,FCGR2B,FLT1,FOLR1,FOXF1,FSTL1,GAPDH,GAS6,GATA3,GPR32,GRB2,HMOX1,HPGD,HSD11B2,HSP90B1,HSPA5,HYAL2,ID2,IDO1,IFITM2,IFNGR2,IL18BP,IL27RA,INHBB,ISG15,ITGB3,KCNJ2,KRT6A,KRT8,LAMA2,LAMB2,LDHA,LGALS3,MMP12,MMP14,NGFR,NOG,NOS3,NOTCH1,NPC2,NTN4,NUAK2…
biological process	GO:0030279	negative regulation of ossification	13	71	0.00019	ENSP00000220772,ENSP00000233813,ENSP00000234091,ENSP00000254190,ENSP00000277541,ENSP00000280614,ENSP00000288840,ENSP00000296140,ENSP00000328181,ENSP00000363081,ENSP00000366093,ENSP00000379097,ENSP00000381185	AREG,BCL2,CCR1,CCRN4L,CHSY1,DKK1,ID2,IGFBP5,NOG,NOTCH1,RORB,SFRP1,SMAD6
biological process	GO:0031589	cell-substrate adhesion	20	162	0.00019	ENSP00000244333,ENSP00000264828,ENSP00000270233,ENSP00000288840,ENSP00000293379,ENSP00000299106,ENSP00000310036,ENSP00000326737,ENSP00000331831,ENSP00000336829,ENSP00000340937,ENSP00000346839,ENSP00000357392,ENSP00000364585,ENSP00000379350,ENSP00000381185,ENSP00000382492,ENSP00000434034,ENSP00000447730,ENSP00000452786	BCAM,BCL2,CD34,CD63,COL17A1,COL5A3,EFNA1,FGG,FN1,FZD4,GAS6,ITGA5,ITGB1,ITGB3,JAM3,LYPD3,RADIL,RCC2,SMAD6,TNFRSF12A
biological process	GO:0036294	cellular response to decreased oxygen levels	19	148	0.00019	ENSP00000216117,ENSP00000220772,ENSP00000250457,ENSP00000257696,ENSP00000264033,ENSP00000277541,ENSP00000327801,ENSP00000356438,ENSP00000357625,ENSP00000361725,ENSP00000362413,ENSP00000364204,ENSP00000365243,ENSP00000369014,ENSP00000381185,ENSP00000404854,ENSP00000441543,ENSP00000444198,ENSP00000469686	BCL2,BNIP3,CBL,CITED2,COX4I2,EGLN2,EGLN3,ENDOG,HILPDA,HMOX1,NDNF,NDRG1,NOTCH1,P4HB,PGK1,PINK1,PTGS2,SFRP1,UBC
biological process	GO:0071248	cellular response to metal ion	20	162	0.00019	ENSP00000166139,ENSP00000216117,ENSP00000234091,ENSP00000256104,ENSP00000261769,ENSP00000262940,ENSP00000274368,ENSP00000290776,ENSP00000320866,ENSP00000324173,ENSP00000334872,ENSP00000356438,ENSP00000357625,ENSP00000361725,ENSP00000363500,ENSP00000377995,ENSP00000379563,ENSP00000411152,ENSP00000411613,ENSP00000452780	AOC1,B2M,BNIP3,CALR,CDH1,CLIC4,CPNE2,CRHBP,ENDOG,FABP4,FSTL3,HMOX1,HSPA5,ID2,ITPKB,MT1F,MT1X,PTGS2,RASA4,TSPO
biological process	GO:0019222	regulation of metabolic process	297	6516	0.0002	ENSP00000014914,ENSP00000155926,ENSP00000166139,ENSP00000172229,ENSP00000215631,ENSP00000216117,ENSP00000217131,ENSP00000217169,ENSP00000218230,ENSP00000219454,ENSP00000220166,ENSP00000220772,ENSP00000221847,ENSP00000222145,ENSP00000222247,ENSP00000222543,ENSP00000223095,ENSP00000223357,ENSP00000225964,ENSP00000226760,ENSP00000227507,ENSP00000229239,ENSP00000230050,ENSP00000230895,ENSP00000232424…	A2M,ACADVL,ACTB,ADAM19,ADRA2A,ADRA2C,AEBP1,AFF1,AGRN,ANXA2,ANXA8,APLN,APLNR,AREG,ARF4,ARGLU1,ARID3A,ARL6IP5,ARNT2,ASCL2,ATN1,ATP6V0E1,ATRAID,BCAP31,BCL2,BCL6B,BHLHE40,BIRC7,BNIP3,C19orf10,C3,CALR,CAMK2N1,CBL,CCND1,CCNE1,CCR1,CCRN4L,CD276,CD34,CD55,CD63,CDA,CDH1,CDKN1C,CITED2,CLEC3B,COL1A1,CRABP2,CRH,CRIP1,CRKL,CSPG4,CST2,CST6,CTSH,CTSZ,DAB2,DAP,DEAF1,DIO2,DKK1,DLL4,DUSP6,DVL3,EBI3,EFNA1,EGLN2,EGL…
biological process	GO:0043604	amide biosynthetic process	40	495	0.0002	ENSP00000222247,ENSP00000230050,ENSP00000304592,ENSP00000309830,ENSP00000311430,ENSP00000313007,ENSP00000316924,ENSP00000318646,ENSP00000331019,ENSP00000331901,ENSP00000339795,ENSP00000345957,ENSP00000346037,ENSP00000346050,ENSP00000346067,ENSP00000354739,ENSP00000355315,ENSP00000357555,ENSP00000359380,ENSP00000363018,ENSP00000363397,ENSP00000364815,ENSP00000369757,ENSP00000378163,ENSP00000379888…	ACSS1,DIO2,EEF1G,EIF1,FASN,PABPC1,RPL10A,RPL12,RPL18A,RPL26,RPL29,RPL30,RPL31,RPL34,RPL36A,RPL37A,RPL38,RPL39,RPL4,RPL7,RPL9,RPLP0,RPLP1,RPS10,RPS12,RPS13,RPS15A,RPS20,RPS21,RPS25,RPS27,RPS27L,RPS28,RPS3A,RPS6,RPS8,RPSA,SCD,UGCG,VARS
biological process	GO:0071495	cellular response to endogenous stimulus	71	1106	0.0002	ENSP00000005260,ENSP00000172229,ENSP00000220166,ENSP00000220772,ENSP00000223127,ENSP00000225964,ENSP00000233813,ENSP00000238682,ENSP00000243786,ENSP00000248071,ENSP00000249749,ENSP00000253796,ENSP00000261769,ENSP00000261799,ENSP00000262643,ENSP00000264033,ENSP00000274368,ENSP00000275525,ENSP00000276571,ENSP00000277541,ENSP00000280155,ENSP00000285018,ENSP00000285379,ENSP00000287820,ENSP00000288840…	ACTB,ADCY4,ADRA2A,ADRBK1,AGRN,AOC1,ATP6V0E1,BAIAP2L1,CA2,CALR,CBL,CCNE1,CDH1,CDH5,CGB2,CLDN5,CLEC3B,COL1A1,COL6A1,CRH,CRHBP,CRKL,CTSH,CTSL,DLL4,EGLN2,ENG,F11R,FBN1,FCGR2B,FHL2,FMOD,FOLR1,FSTL1,GATA3,GH2,GRB2,HEYL,HPGD,HSP90B1,HSPA5,HYAL2,IGFBP1,IGFBP5,INHA,INHBB,KLF2,NGFR,NOG,NOTCH1,NR2F1,NRIP1,OXTR,PDGFRB,PDGFRL,PKM,PLOD3,PPARG,PRKCZ,PTGS2,RAMP2,RORB,SFRP1,SH3BP4,SMAD6,SRSF5,STAT1,TGFB3,UBC,WNT7…
biological process	GO:0071702	organic substance transport	114	2040	0.0002	ENSP00000019317,ENSP00000075120,ENSP00000172229,ENSP00000205636,ENSP00000219833,ENSP00000221742,ENSP00000222247,ENSP00000225964,ENSP00000227880,ENSP00000230050,ENSP00000245934,ENSP00000251047,ENSP00000251595,ENSP00000253122,ENSP00000253796,ENSP00000256104,ENSP00000258739,ENSP00000261735,ENSP00000262225,ENSP00000262613,ENSP00000263864,ENSP00000264005,ENSP00000273258,ENSP00000277541,ENSP00000285379…	AGXT,APOBR,APOL6,APOLD1,ARF4,ARL6IP5,ATP6V0E1,AUP1,BCAP31,CA2,CALR,CD63,CHMP4C,CLTB,CMTM6,COL1A1,CYB5R1,DAB2,ERP29,EXOC3L1,FABP4,FGG,FOLR1,FZD4,GATA3,GM2A,HBA1,HBA2,HBB,HID1,HSP90B1,KDELR1,KDELR2,KRT18,LCAT,LMAN1,LMAN2,LRP10,MACF1,MFSD2A,MMP12,NGFR,NOTCH1,NPC2,PDIA4,PIPOX,PNP,PPARG,PSAP,RAB25,RAB8B,RALBP1,RAMP2,RBP4,RPL10A,RPL12,RPL18A,RPL26,RPL29,RPL30,RPL31,RPL34,RPL36A,RPL37A,RPL38,RPL39,RPL4,…
biological process	GO:1901137	carbohydrate derivative biosynthetic process	47	625	0.0002	ENSP00000216392,ENSP00000220562,ENSP00000223127,ENSP00000229239,ENSP00000229270,ENSP00000234590,ENSP00000237530,ENSP00000243776,ENSP00000248958,ENSP00000253778,ENSP00000254190,ENSP00000257770,ENSP00000259241,ENSP00000261483,ENSP00000261799,ENSP00000287590,ENSP00000290573,ENSP00000296255,ENSP00000304592,ENSP00000307911,ENSP00000312126,ENSP00000312506,ENSP00000316924,ENSP00000319501,ENSP00000320171…	ACSS1,ADCY4,ADM,AGRN,ALDOA,B3GNT3,B3GNT7,B4GALT1,CDA,CHPF,CHST2,CHSY1,CSPG4,ENO1,EXTL3,FASN,FMOD,GALK1,GALNT2,GALNT6,GAPDH,GFPT2,HK2,HS6ST1,HSPG2,LDHA,MAN2A1,MFNG,MGAT1,MGAT5,NPR1,NT5E,PDGFRB,PGK1,PKM,PLOD3,PYGL,RFK,RPN1,RPN2,SCD,SDC4,SDF2L1,SERP1,TPI1,UGCG,UGDH
biological process	GO:0006898	receptor-mediated endocytosis	23	209	0.00022	ENSP00000251595,ENSP00000253796,ENSP00000262776,ENSP00000299767,ENSP00000301904,ENSP00000309415,ENSP00000312262,ENSP00000312946,ENSP00000313391,ENSP00000320866,ENSP00000322421,ENSP00000333994,ENSP00000346990,ENSP00000351497,ENSP00000352601,ENSP00000363827,ENSP00000371958,ENSP00000376345,ENSP00000377284,ENSP00000379350,ENSP00000416996,ENSP00000436607,ENSP00000457539	ACKR2,ADM,ADRBK1,APOBR,CALR,CD9,CLTB,DAB2,FCGR2B,FOLR1,GRB2,HBA1,HBA2,HBB,HSP90B1,HSPG2,ITGB1,LGALS3BP,LRP10,RAMP2,SCARA3,SCARA5,STAB1
biological process	GO:0044248	cellular catabolic process	96	1646	0.00022	ENSP00000216117,ENSP00000216392,ENSP00000217131,ENSP00000220166,ENSP00000222219,ENSP00000222247,ENSP00000226760,ENSP00000229239,ENSP00000229270,ENSP00000230050,ENSP00000230895,ENSP00000234590,ENSP00000236671,ENSP00000248958,ENSP00000251595,ENSP00000256104,ENSP00000257770,ENSP00000261416,ENSP00000262746,ENSP00000263864,ENSP00000264033,ENSP00000265462,ENSP00000273077,ENSP00000280614,ENSP00000290573…	ACADVL,AGXT,ALDOA,AQPEP,AUP1,BNIP3,CBL,CCRN4L,CDA,CHMP4C,CPVL,CSPG4,CTSD,CTSH,CTSL,CTSZ,DAP,DNASE1L3,DNASE2,ENDOG,ENO1,FABP4,FMOD,GALK1,GAPDH,GDPD3,GM2A,HBA1,HBA2,HBB,HECTD3,HEXB,HINT1,HK2,HMOX1,HSP90B1,HSPA5,HYAL2,IDO1,IDO2,ISG15,LDHA,MGAT1,NOS3,NT5E,PABPC1,PCYOX1,PGK1,PIK3C2B,PINK1,PIPOX,PKM,PNKD,PNP,PRDX1,PRDX5,PRDX6,PYGL,QPRT,RPL10A,RPL12,RPL18A,RPL26,RPL29,RPL30,RPL31,RPL34,RPL36A,RPL37A,RPL…
biological process	GO:0046677	response to antibiotic	29	305	0.00022	ENSP00000216117,ENSP00000225964,ENSP00000227507,ENSP00000248071,ENSP00000251595,ENSP00000261799,ENSP00000264033,ENSP00000274368,ENSP00000276571,ENSP00000296522,ENSP00000322421,ENSP00000324173,ENSP00000332449,ENSP00000333994,ENSP00000353475,ENSP00000354394,ENSP00000356156,ENSP00000357625,ENSP00000360522,ENSP00000361725,ENSP00000363018,ENSP00000368632,ENSP00000379097,ENSP00000381185,ENSP00000384212…	AOC1,AREG,BCL2,BNIP3,CBL,CCND1,CLDN7,COL1A1,CRH,CRHBP,CRIP1,ENDOG,GATA3,HBA1,HBA2,HBB,HID1,HMOX1,HPGD,HSPA5,HYAL2,IL18BP,KLF2,LDHA,PDGFRB,PPP1R15B,RBP4,RPL10A,STAT1
biological process	GO:0051235	maintenance of location	19	150	0.00022	ENSP00000258739,ENSP00000261416,ENSP00000273550,ENSP00000290573,ENSP00000299767,ENSP00000316029,ENSP00000320866,ENSP00000324173,ENSP00000325527,ENSP00000329471,ENSP00000344741,ENSP00000349687,ENSP00000363641,ENSP00000364204,ENSP00000366525,ENSP00000379563,ENSP00000383063,ENSP00000386043,ENSP00000420213	CALR,FBN1,FLNB,FTH1,FTL,GM2A,HEXB,HK2,HSP90B1,HSPA5,INSIG1,KDELR1,KDELR2,LTBP1,NRIP1,PINK1,TLN1,TSPO,TXN
biological process	GO:0071453	cellular response to oxygen levels	20	164	0.00022	ENSP00000216117,ENSP00000220772,ENSP00000250457,ENSP00000257696,ENSP00000264033,ENSP00000277541,ENSP00000287820,ENSP00000327801,ENSP00000356438,ENSP00000357625,ENSP00000361725,ENSP00000362413,ENSP00000364204,ENSP00000365243,ENSP00000369014,ENSP00000381185,ENSP00000404854,ENSP00000441543,ENSP00000444198,ENSP00000469686	BCL2,BNIP3,CBL,CITED2,COX4I2,EGLN2,EGLN3,ENDOG,HILPDA,HMOX1,NDNF,NDRG1,NOTCH1,P4HB,PGK1,PINK1,PPARG,PTGS2,SFRP1,UBC
biological process	GO:0003184	pulmonary valve morphogenesis	7	16	0.00023	ENSP00000254958,ENSP00000277541,ENSP00000288840,ENSP00000297494,ENSP00000361943,ENSP00000456609,ENSP00000484552	GJA5,HEYL,JAG1,NOS3,NOTCH1,SMAD6,STRA6
biological process	GO:0033993	response to lipid	57	825	0.00023	ENSP00000172229,ENSP00000199936,ENSP00000219454,ENSP00000220166,ENSP00000220772,ENSP00000223095,ENSP00000225964,ENSP00000227507,ENSP00000238682,ENSP00000253796,ENSP00000261590,ENSP00000261799,ENSP00000262643,ENSP00000264033,ENSP00000274368,ENSP00000276571,ENSP00000277541,ENSP00000280614,ENSP00000284523,ENSP00000285018,ENSP00000285379,ENSP00000287820,ENSP00000296522,ENSP00000297494,ENSP00000302620…	ADM,AGXT,AREG,ARNT2,ARPC1B,B2M,BCL2,CA2,CALR,CBL,CCND1,CCNE1,CCRN4L,CLDN4,COL1A1,CRH,CRHBP,CSF2RB,CTSH,DKK1,DSG2,EGLN2,ENDOG,ENG,FHL2,FZD4,GJB3,HPGD,HSD11B2,HSD17B2,IDO1,IL18BP,INSIG1,NGFR,NOS3,NOTCH1,NR2F1,NRIP1,OXTR,PAPPA,PDGFRB,PPARG,PTGES,PTGS2,RAMP2,RBP4,RORB,SERPINE1,SFRP1,SLPI,TGFB3,TIE1,TNFRSF14,TSPO,WFDC1,WNT3A,WNT7A
biological process	GO:0050819	negative regulation of coagulation	11	51	0.00023	ENSP00000216968,ENSP00000223095,ENSP00000278407,ENSP00000284273,ENSP00000296511,ENSP00000297494,ENSP00000310036,ENSP00000336829,ENSP00000346032,ENSP00000371958,ENSP00000415786	ANXA2,ANXA5,CD34,CD9,FGG,NOS3,PROCR,SERPINE1,SERPINE2,SERPING1,UBASH3B
biological process	GO:0051336	regulation of hydrolase activity	77	1238	0.00023	ENSP00000019317,ENSP00000172229,ENSP00000202677,ENSP00000217169,ENSP00000218230,ENSP00000219454,ENSP00000220166,ENSP00000220772,ENSP00000222145,ENSP00000222543,ENSP00000223095,ENSP00000228945,ENSP00000229239,ENSP00000230895,ENSP00000241261,ENSP00000245907,ENSP00000249014,ENSP00000250457,ENSP00000261313,ENSP00000261402,ENSP00000261799,ENSP00000262225,ENSP00000262768,ENSP00000262940,ENSP00000263212…	A2M,ADAP1,ADRB1,AGAP6,AGRN,ALDH1A1,ANXA8,ARF4,ARHGAP4,ARHGDIB,ARL6IP5,ASAP3,BCAP31,BIRC7,C3,CDC42EP1,CDC42EP2,CST2,CST6,CTSH,DAP,DVL3,EFNA1,EGLN3,F11R,FLT1,FN1,GAPDH,GAS6,GIG25,GM2A,HSP90B1,IFI6,ITGB1,LPAR2,NGFR,NOS3,NUAK1,PCSK1N,PCSK6,PDGFRB,PEBP1,PERP,PINK1,PPARG,PPM1F,PPP1R14A,PPP1R15B,PRDX5,PRKCZ,PTGS2,RALBP1,RALGAPA2,RASA4,RASIP1,RCC2,RPS27L,S100A10,S1PR1,SERPINE1,SERPINE2,SERPING1,SFN,SFRP1…
biological process	GO:0010951	negative regulation of endopeptidase activity	25	242	0.00024	ENSP00000172229,ENSP00000217169,ENSP00000218230,ENSP00000219454,ENSP00000222543,ENSP00000223095,ENSP00000229239,ENSP00000245907,ENSP00000261313,ENSP00000262768,ENSP00000265462,ENSP00000266085,ENSP00000278407,ENSP00000307540,ENSP00000311313,ENSP00000323929,ENSP00000331831,ENSP00000340989,ENSP00000342082,ENSP00000342513,ENSP00000356438,ENSP00000376793,ENSP00000378401,ENSP00000415786,ENSP00000478026	A2M,ANXA8,BIRC7,C3,CST2,CST6,GAPDH,GAS6,GIG25,IFI6,NGFR,PCSK1N,PEBP1,PRDX5,PTGS2,SERPINE1,SERPINE2,SERPING1,SFN,SLPI,SPOCK1,TFPI2,TIMP2,TIMP3,WFDC1
biological process	GO:0034613	cellular protein localization	83	1367	0.00024	ENSP00000070846,ENSP00000172229,ENSP00000222247,ENSP00000225964,ENSP00000230050,ENSP00000245934,ENSP00000253796,ENSP00000258739,ENSP00000261735,ENSP00000261769,ENSP00000262225,ENSP00000262613,ENSP00000284523,ENSP00000290573,ENSP00000292879,ENSP00000299441,ENSP00000299767,ENSP00000302620,ENSP00000303145,ENSP00000306010,ENSP00000309415,ENSP00000309714,ENSP00000309830,ENSP00000311430,ENSP00000312734…	AGRN,AGXT,ANXA2,ARF4,AUP1,BCAP31,CALR,CD63,CDH1,CLTB,COL1A1,DCHS1,ERP29,EXOC3L1,F11R,FLNB,GAS6,HID1,HK2,HSP90B1,HSPA5,INSIG1,KDELR1,KDELR2,KRT18,MACF1,MMP12,MYADM,NGFR,PINK1,PIPOX,PKP2,PRKCZ,RAB8B,RAMP2,RCC2,RPL10A,RPL12,RPL18A,RPL26,RPL29,RPL30,RPL31,RPL34,RPL36A,RPL37A,RPL38,RPL39,RPL4,RPL7,RPL9,RPLP0,RPLP1,RPS10,RPS12,RPS13,RPS15A,RPS20,RPS21,RPS25,RPS27,RPS28,RPS3A,RPS6,RPS8,RPSA,S100A10,SEC6…
biological process	GO:0030278	regulation of ossification	21	181	0.00025	ENSP00000220772,ENSP00000233813,ENSP00000234091,ENSP00000238682,ENSP00000254190,ENSP00000254958,ENSP00000277541,ENSP00000280614,ENSP00000288840,ENSP00000296140,ENSP00000305416,ENSP00000328181,ENSP00000338157,ENSP00000363081,ENSP00000366093,ENSP00000368699,ENSP00000370698,ENSP00000379097,ENSP00000381185,ENSP00000480439,ENSP00000484228	AREG,ATRAID,BCL2,CCR1,CCRN4L,CHSY1,DHRS3,DKK1,ID2,IGFBP5,IL6ST,ISG15,JAG1,NOG,NOTCH1,RORB,S1PR1,SFRP1,SMAD6,TGFB3,ZBTB16
biological process	GO:0048584	positive regulation of response to stimulus	114	2054	0.00025	ENSP00000215631,ENSP00000217169,ENSP00000220166,ENSP00000220772,ENSP00000223095,ENSP00000225964,ENSP00000232424,ENSP00000233813,ENSP00000238682,ENSP00000241261,ENSP00000243786,ENSP00000244745,ENSP00000245907,ENSP00000249749,ENSP00000252506,ENSP00000254190,ENSP00000254958,ENSP00000256104,ENSP00000261735,ENSP00000261799,ENSP00000261937,ENSP00000262613,ENSP00000262768,ENSP00000262947,ENSP00000263212…	ACTB,ADRA2A,ADRA2C,ADRB1,ARHGAP4,ARL6IP5,ARPC1B,B2M,BCAP31,BCL2,BIRC7,BNIP3,C19orf10,C3,CALR,CBL,CCR1,CD55,CD63,CDKN1C,CHSY1,CITED2,COL1A1,CRH,CRKL,CSPG4,CTSH,DAB2,DKK1,DLL4,DUSP6,DVL3,EFNA1,ENDOG,ENG,ERP29,FABP4,FCGR2B,FGG,FLT1,FLT4,FZD4,G0S2,GADD45B,GADD45G,GAS6,GATA3,GPR32,GRB2,HES1,HEXIM1,HINT1,HLX,HSP90B1,HYAL2,ICAM2,IDO1,IGFBP5,IL27RA,IL6ST,INHA,INHBB,ITGA5,ITGB1,ITGB3,ITPKB,JAG1,KDR,KIAA14…
biological process	GO:0051247	positive regulation of protein metabolic process	93	1587	0.00025	ENSP00000155926,ENSP00000172229,ENSP00000215631,ENSP00000216117,ENSP00000217169,ENSP00000220166,ENSP00000221847,ENSP00000226760,ENSP00000227507,ENSP00000230895,ENSP00000232424,ENSP00000234590,ENSP00000238682,ENSP00000241261,ENSP00000243786,ENSP00000244745,ENSP00000245907,ENSP00000245934,ENSP00000248071,ENSP00000250457,ENSP00000252506,ENSP00000261735,ENSP00000261799,ENSP00000261937,ENSP00000262768…	ADRA2A,ADRA2C,ANXA2,APLNR,AREG,ARL6IP5,BCAP31,BCL2,BIRC7,C19orf10,C3,CCND1,CCR1,CD276,CLEC3B,CRH,CRKL,CSPG4,CTSH,DAB2,DAP,DKK1,DUSP6,DVL3,EBI3,EFNA1,EGLN2,EGLN3,ENG,ENO1,ERP29,FBN1,FCGR2B,FGG,FLT1,FLT4,FN1,FZD1,FZD4,GADD45B,GADD45G,GAS6,GATA3,HES1,HMOX1,HSPA5,IL6ST,INHA,INHBB,ITGA5,ITGB3,KDR,KIAA1462,KISS1,KLF2,KRT17,LDB1,LPCAT1,MAGED1,MAP3K11,MMP14,NGFR,NOTCH1,PABPC1,PDGFRB,PERP,PILRB,PINK1,PLK2…
biological process	GO:0090101	negative regulation of transmembrane receptor protein serine/threonine kinase signaling pathway	16	111	0.00025	ENSP00000166139,ENSP00000220772,ENSP00000238682,ENSP00000248706,ENSP00000277541,ENSP00000287934,ENSP00000288840,ENSP00000305919,ENSP00000324173,ENSP00000325527,ENSP00000328181,ENSP00000357980,ENSP00000362299,ENSP00000363081,ENSP00000386043,ENSP00000441543	DKK1,ENG,FBN1,FSTL3,FZD1,HSPA5,HTRA1,HTRA4,LTBP1,NOG,NOTCH1,RASL11B,SFRP1,SMAD6,TGFB3,UBC
biological process	GO:0003197	endocardial cushion development	10	42	0.00027	ENSP00000240328,ENSP00000244050,ENSP00000254958,ENSP00000262426,ENSP00000277541,ENSP00000297494,ENSP00000299441,ENSP00000328181,ENSP00000361943,ENSP00000362299	DCHS1,ENG,FOXF1,HEYL,JAG1,NOG,NOS3,NOTCH1,SNAI1,TBX2
biological process	GO:0016525	negative regulation of angiogenesis	15	99	0.00027	ENSP00000172229,ENSP00000223095,ENSP00000248071,ENSP00000249749,ENSP00000262041,ENSP00000274289,ENSP00000277541,ENSP00000287820,ENSP00000312946,ENSP00000354394,ENSP00000357669,ENSP00000361097,ENSP00000361554,ENSP00000362413,ENSP00000363827	DLL4,HSPG2,KLF2,MEOX2,MMRN2,NGFR,NOTCH1,NPR1,PGK1,PLK2,PPARG,SERPINE1,STAB1,STAT1,TIE1
biological process	GO:0034097	response to cytokine	67	1035	0.00027	ENSP00000172229,ENSP00000216117,ENSP00000216223,ENSP00000220772,ENSP00000221847,ENSP00000225964,ENSP00000227507,ENSP00000229239,ENSP00000248071,ENSP00000252590,ENSP00000253778,ENSP00000256104,ENSP00000262426,ENSP00000262768,ENSP00000263379,ENSP00000264033,ENSP00000274368,ENSP00000279249,ENSP00000290219,ENSP00000290573,ENSP00000296140,ENSP00000297316,ENSP00000299767,ENSP00000304592,ENSP00000305416…	ACKR2,ANXA2,B2M,BCL2,CBL,CCND1,CCR1,CDC42EP2,COL1A1,CRHBP,CRKL,CSF2RB,CSF3R,CXCR6,EBI3,ENDOG,FABP4,FASN,FGG,FLNB,FN1,FOXF1,FZD4,GAPDH,GAS6,GATA3,GFPT2,GRB2,HK2,HLA-G,HMOX1,HSP90B1,HSPA5,HYAL2,IFI6,IFITM2,IFNGR2,IL11RA,IL18BP,IL27RA,IL2RB,IL6ST,ISG15,ITGB1,KLF2,KRT18,KRT8,MT1X,NDN,NGFR,OXTR,P4HB,PLVAP,POMC,PTGES,PTGS2,RHOU,RPLP0,S1PR1,SFRP1,SOX17,STAT1,TIMP2,TNFRSF12A,TNFRSF14,UBC,XCR1
biological process	GO:0042866	pyruvate biosynthetic process	10	42	0.00027	ENSP00000229239,ENSP00000229270,ENSP00000234590,ENSP00000290573,ENSP00000302620,ENSP00000320171,ENSP00000362413,ENSP00000378669,ENSP00000445175,ENSP00000465930	AGXT,ALDOA,ENO1,GALK1,GAPDH,HK2,LDHA,PGK1,PKM,TPI1
biological process	GO:0045216	cell-cell junction organization	20	168	0.00027	ENSP00000070846,ENSP00000238682,ENSP00000253796,ENSP00000261590,ENSP00000261769,ENSP00000296387,ENSP00000312734,ENSP00000316029,ENSP00000343676,ENSP00000344115,ENSP00000356991,ENSP00000357005,ENSP00000364585,ENSP00000369129,ENSP00000371958,ENSP00000381185,ENSP00000385477,ENSP00000397157,ENSP00000402060,ENSP00000484552	BCL2,CD9,CDH1,CDH5,CLDN19,CLDN5,DSG2,DSP,F11R,GJA4,GJA5,PERP,PKP2,PVR,PVRL4,RAB8B,RAMP2,RCC2,TGFB3,TLN1
biological process	GO:0048878	chemical homeostasis	65	995	0.00027	ENSP00000172229,ENSP00000216117,ENSP00000216392,ENSP00000220166,ENSP00000224807,ENSP00000226760,ENSP00000233813,ENSP00000243457,ENSP00000244745,ENSP00000256104,ENSP00000261416,ENSP00000262613,ENSP00000263923,ENSP00000264005,ENSP00000270590,ENSP00000273550,ENSP00000276571,ENSP00000280155,ENSP00000283415,ENSP00000285379,ENSP00000287820,ENSP00000290573,ENSP00000296140,ENSP00000299767,ENSP00000305416…	ADCY4,ADM,ADRA2A,ALAS2,ANXA6,APLNR,ATP1A4,ATP6V0E1,B2M,BCAP31,BCL2,BNIP3,CA2,CALR,CASQ1,CCR1,CD55,CLDN4,CLIC4,CLN5,CRH,CTSH,ENDOG,FABP4,FBN1,FTH1,FTL,GAS6,GJA5,GPR32,HEXB,HK2,HMOX1,HSP90B1,HYAL2,IFI6,IGFBP5,INSIG1,KCNJ2,KDR,KISS1,LCAT,LPAR2,LPCAT1,NGFR,NPC2,OXTR,POMC,PPARG,PRCP,PYGL,RBP4,RPS6,S1PR1,SCARA5,SFN,SFXN3,SLC9A3R1,SOX4,STAT1,TMBIM6,TRPV6,TSPO,WFS1,XCR1
biological process	GO:0051050	positive regulation of transport	60	892	0.00027	ENSP00000062104,ENSP00000070846,ENSP00000207549,ENSP00000223095,ENSP00000226760,ENSP00000229239,ENSP00000238682,ENSP00000243457,ENSP00000243786,ENSP00000244745,ENSP00000245907,ENSP00000254301,ENSP00000261769,ENSP00000261799,ENSP00000263864,ENSP00000264033,ENSP00000276571,ENSP00000280155,ENSP00000284523,ENSP00000285379,ENSP00000287820,ENSP00000295228,ENSP00000296140,ENSP00000303366,ENSP00000310036…	ACTB,ADRA2A,ADRBK1,ANXA2,APLN,APLNR,B2M,BCAP31,BCL2,C3,CA2,CALR,CASQ1,CBL,CCR1,CD34,CD63,CDH1,CRH,CYP19A1,DAB2,FCGR2B,FGG,GAPDH,GAS6,GATA3,GLRX,HCAR2,HYAL2,INHA,INHBB,KCNJ2,KISS1,LGALS3,LMAN2,MMP12,NNAT,NPR1,OXTR,PDGFRB,PINK1,PKP2,PPARG,PRKCZ,PRSS8,PTGS2,RAB8B,RBP4,SDC4,SERP1,SERPINE1,SFN,SOX4,TGFB3,TSPO,UNC13D,VAMP8,WFS1,WNT3A,YWHAQ
biological process	GO:0070268	cornification	16	112	0.00027	ENSP00000070846,ENSP00000167586,ENSP00000252242,ENSP00000261590,ENSP00000308452,ENSP00000319730,ENSP00000329243,ENSP00000353608,ENSP00000355124,ENSP00000357737,ENSP00000369129,ENSP00000369317,ENSP00000373487,ENSP00000397157,ENSP00000449404,ENSP00000482760	DSC3,DSG2,DSP,KRT14,KRT17,KRT18,KRT19,KRT5,KRT6A,KRT7,KRT8,PCSK6,PERP,PKP2,PRSS8,SPRR2G
biological process	GO:0071345	cellular response to cytokine stimulus	63	953	0.00027	ENSP00000172229,ENSP00000216117,ENSP00000216223,ENSP00000220772,ENSP00000221847,ENSP00000225964,ENSP00000227507,ENSP00000229239,ENSP00000248071,ENSP00000252590,ENSP00000253778,ENSP00000256104,ENSP00000262426,ENSP00000263379,ENSP00000264033,ENSP00000274368,ENSP00000279249,ENSP00000290219,ENSP00000290573,ENSP00000296140,ENSP00000297316,ENSP00000299767,ENSP00000304592,ENSP00000305416,ENSP00000310405…	ACKR2,ANXA2,B2M,BCL2,CBL,CCND1,CCR1,CDC42EP2,COL1A1,CRHBP,CRKL,CSF2RB,CSF3R,CXCR6,EBI3,FABP4,FASN,FGG,FLNB,FN1,FOXF1,FZD4,GAPDH,GAS6,GATA3,GFPT2,GRB2,HK2,HLA-G,HMOX1,HSP90B1,HSPA5,HYAL2,IFI6,IFITM2,IFNGR2,IL11RA,IL18BP,IL27RA,IL2RB,IL6ST,ISG15,ITGB1,KLF2,KRT18,KRT8,MT1X,NDN,NGFR,P4HB,PLVAP,POMC,PTGS2,RHOU,RPLP0,S1PR1,SFRP1,SOX17,STAT1,TNFRSF12A,TNFRSF14,UBC,XCR1
biological process	GO:0071456	cellular response to hypoxia	18	139	0.00027	ENSP00000216117,ENSP00000220772,ENSP00000250457,ENSP00000257696,ENSP00000277541,ENSP00000327801,ENSP00000356438,ENSP00000357625,ENSP00000361725,ENSP00000362413,ENSP00000364204,ENSP00000365243,ENSP00000369014,ENSP00000381185,ENSP00000404854,ENSP00000441543,ENSP00000444198,ENSP00000469686	BCL2,BNIP3,CITED2,COX4I2,EGLN2,EGLN3,ENDOG,HILPDA,HMOX1,NDNF,NDRG1,NOTCH1,P4HB,PGK1,PINK1,PTGS2,SFRP1,UBC
biological process	GO:0007162	negative regulation of cell adhesion	25	245	0.00028	ENSP00000223095,ENSP00000225964,ENSP00000228945,ENSP00000254301,ENSP00000254958,ENSP00000261769,ENSP00000277541,ENSP00000284273,ENSP00000308208,ENSP00000336829,ENSP00000349041,ENSP00000351497,ENSP00000353475,ENSP00000355870,ENSP00000361818,ENSP00000364585,ENSP00000367817,ENSP00000371958,ENSP00000375649,ENSP00000378401,ENSP00000380855,ENSP00000412927,ENSP00000415786,ENSP00000430950,ENSP00000434034	ARHGDIB,CD9,CDH1,CLDN7,COL1A1,FCGR2B,FGG,FZD4,HLA-G,HLX,IDO1,JAG1,LGALS3,MMP14,MYADM,NOTCH1,NRARP,PDCD1LG2,PODXL,RCC2,SDC4,SERPINE1,SERPINE2,SPOCK1,UBASH3B
biological process	GO:0008219	cell death	69	1080	0.00028	ENSP00000070846,ENSP00000167586,ENSP00000172229,ENSP00000215631,ENSP00000216117,ENSP00000216392,ENSP00000217169,ENSP00000220166,ENSP00000222219,ENSP00000229239,ENSP00000230895,ENSP00000241261,ENSP00000250457,ENSP00000252242,ENSP00000252506,ENSP00000261590,ENSP00000262041,ENSP00000262947,ENSP00000263212,ENSP00000264033,ENSP00000264716,ENSP00000265462,ENSP00000273258,ENSP00000276571,ENSP00000277541…	ANXA6,ARL6IP5,ATN1,BCAP31,BCL2,BIRC7,BNIP3,C19orf10,CBL,CRH,CRIP1,CTSH,CTSL,DAB2,DAP,DNASE1L3,DNASE2,DSC3,DSG2,DSP,EGLN3,ENDOG,FOSL2,G0S2,GADD45B,GADD45G,GAPDH,GAS6,HCAR2,HINT1,HK2,HMOX1,HSPA5,IFI6,ITM2B,KDELR1,KRT14,KRT17,KRT18,KRT19,KRT5,KRT6A,KRT7,KRT8,MAP3K11,MEOX2,NGFR,NOTCH1,NUAK2,PCSK6,PERP,PHLDA2,PKM,PKP2,PPM1F,PRDX5,PRSS8,PYGL,RFK,RPS27L,RPS6,SFN,SPRR2G,TMBIM6,TNFRSF12A,TNFRSF14,TNFSF10,…
biological process	GO:0021915	neural tube development	19	154	0.00028	ENSP00000220772,ENSP00000223127,ENSP00000232424,ENSP00000244745,ENSP00000245932,ENSP00000262225,ENSP00000277541,ENSP00000284523,ENSP00000287934,ENSP00000297316,ENSP00000299441,ENSP00000306844,ENSP00000316054,ENSP00000328181,ENSP00000356000,ENSP00000361818,ENSP00000371846,ENSP00000377284,ENSP00000436607	ADM,DCHS1,DEAF1,DVL3,FOLR1,FZD1,HES1,NOG,NOTCH1,PLOD3,PLXNA2,SDC4,SEMA4C,SFRP1,SOX17,SOX4,TMED2,VASP,WNT3A
biological process	GO:0032355	response to estradiol	17	126	0.00028	ENSP00000219454,ENSP00000220772,ENSP00000225964,ENSP00000227507,ENSP00000253796,ENSP00000261799,ENSP00000274368,ENSP00000285018,ENSP00000296522,ENSP00000307479,ENSP00000320866,ENSP00000324270,ENSP00000356438,ENSP00000361725,ENSP00000379097,ENSP00000383063,ENSP00000389631	AREG,ARNT2,ARPC1B,CALR,CCND1,COL1A1,CRHBP,ENDOG,HPGD,NRIP1,OXTR,PDGFRB,PTGS2,RAMP2,SFRP1,WFDC1,WNT7A
biological process	GO:0048870	cell motility	61	914	0.00028	ENSP00000204961,ENSP00000225964,ENSP00000232424,ENSP00000244050,ENSP00000254301,ENSP00000261416,ENSP00000261799,ENSP00000263923,ENSP00000270590,ENSP00000277541,ENSP00000278927,ENSP00000282397,ENSP00000285018,ENSP00000293379,ENSP00000296140,ENSP00000297316,ENSP00000297494,ENSP00000299106,ENSP00000299441,ENSP00000305416,ENSP00000306010,ENSP00000306844,ENSP00000308208,ENSP00000310036,ENSP00000312506…	ACTB,ARF4,ASAP3,ATP1A4,B4GALT1,CCR1,CD34,CD63,CLEC14A,COL1A1,CSF3R,CSPG4,DCHS1,EFNA1,EFNB1,ENG,EPHB4,ESAM,F11R,FLT1,FN1,FOLR1,GAS6,GATA3,GPR124,GPR32,GRB2,HES1,HEXB,ITGA5,ITGB1,ITGB3,JAM3,KDR,LGALS3,MMP12,MMP14,MMRN2,NDN,NDNF,NOS3,NOTCH1,PDGFRB,PECAM1,PIK3C2B,PLXNA2,PODXL,PRKCZ,S1PR1,SDC4,SEMA4C,SGK223,SLC16A3,SNAI1,SOX17,SOX18,SPOCK1,SRPX2,TNFRSF12A,TSPO,WNT7A
biological process	GO:0071560	cellular response to transforming growth factor beta stimulus	18	140	0.00028	ENSP00000220772,ENSP00000225964,ENSP00000238682,ENSP00000264033,ENSP00000285018,ENSP00000288840,ENSP00000296130,ENSP00000296522,ENSP00000325527,ENSP00000344115,ENSP00000346300,ENSP00000347041,ENSP00000357005,ENSP00000362299,ENSP00000367830,ENSP00000385477,ENSP00000401853,ENSP00000441543	CBL,CDH5,CLDN5,CLEC3B,COL1A1,CRKL,ENG,F11R,FBN1,FMOD,HPGD,HYAL2,PRKCZ,SFRP1,SMAD6,TGFB3,UBC,WNT7A
biological process	GO:0043535	regulation of blood vessel endothelial cell migration	14	88	0.0003	ENSP00000216117,ENSP00000249749,ENSP00000262041,ENSP00000263923,ENSP00000274289,ENSP00000277541,ENSP00000287820,ENSP00000297494,ENSP00000356438,ENSP00000357392,ENSP00000361097,ENSP00000362095,ENSP00000364526,ENSP00000377055	DLL4,EFNA1,HMOX1,KDR,KIAA1462,MEOX2,MMRN2,NOS3,NOTCH1,PLK2,PPARG,PRCP,PTGS2,SRPX2
biological process	GO:0060412	ventricular septum morphogenesis	10	43	0.0003	ENSP00000232424,ENSP00000234091,ENSP00000244745,ENSP00000277541,ENSP00000287934,ENSP00000297494,ENSP00000328181,ENSP00000361943,ENSP00000444198,ENSP00000484552	CITED2,FZD1,GJA5,HES1,HEYL,ID2,NOG,NOS3,NOTCH1,SOX4
biological process	GO:1901564	organonitrogen compound metabolic process	247	5281	0.00031	ENSP00000062104,ENSP00000166139,ENSP00000172229,ENSP00000204961,ENSP00000215906,ENSP00000216117,ENSP00000216223,ENSP00000217131,ENSP00000217169,ENSP00000218230,ENSP00000220166,ENSP00000220562,ENSP00000220772,ENSP00000222247,ENSP00000223127,ENSP00000223357,ENSP00000225927,ENSP00000226760,ENSP00000227451,ENSP00000227507,ENSP00000228936,ENSP00000229239,ENSP00000229270,ENSP00000230050,ENSP00000233813…	A2M,ACSS1,ACTB,ADAM19,ADAMTS1,ADCY4,ADM,ADRBK1,AEBP1,AGRN,AGXT,ALAS2,ALDOA,ALPK3,ANXA2,AOC1,APOL6,APOLD1,AQPEP,ARF4,ART4,ASPHD2,AUP1,B2M,B3GNT3,B3GNT7,B4GALT1,BCL2,BIRC7,BNIP3,C3,CALR,CALU,CBL,CCND1,CCNE1,CD55,CDA,CHMP4C,CHPF,CHST2,CHSY1,CLN5,COX4I2,COX7C,CPVL,CPZ,CRKL,CSF2RB,CSPG4,CSRP2BP,CTSD,CTSH,CTSL,CTSZ,DIO2,DMWD,DSP,DTX4,DUSP6,EEF1G,EFNB1,EGLN2,EGLN3,EIF1,ENG,ENO1,EP400,EPHB4,EXTL3,FASN,FB…
biological process	GO:0003174	mitral valve development	6	11	0.00035	ENSP00000244745,ENSP00000277541,ENSP00000288840,ENSP00000299441,ENSP00000357392,ENSP00000484552	DCHS1,EFNA1,GJA5,NOTCH1,SMAD6,SOX4
biological process	GO:0055114	oxidation-reduction process	61	923	0.00035	ENSP00000199936,ENSP00000215906,ENSP00000216117,ENSP00000216392,ENSP00000223127,ENSP00000229239,ENSP00000229270,ENSP00000234590,ENSP00000250457,ENSP00000253778,ENSP00000262746,ENSP00000263556,ENSP00000265462,ENSP00000273550,ENSP00000282903,ENSP00000286091,ENSP00000287820,ENSP00000290573,ENSP00000296522,ENSP00000297494,ENSP00000297785,ENSP00000300289,ENSP00000304592,ENSP00000309714,ENSP00000312946…	ACADVL,ACSS1,ALDH1A1,ALDOA,AOC1,ASPHD2,COX4I2,COX7C,CYB5R1,CYP19A1,DHRS3,DIO2,EGLN2,EGLN3,ENO1,FASN,FTH1,GAPDH,GFPT2,GLRX,GYS1,HK2,HMOX1,HPGD,HSD11B2,HSD17B2,IDO1,IDO2,IL6ST,LDHA,MGST3,NDUFV1,NOS3,P4HA1,P4HB,PCYOX1,PDIA3,PDIA4,PDIA5,PGK1,PINK1,PIPOX,PKM,PLOD2,PLOD3,PPARG,PRDX1,PRDX4,PRDX5,PRDX6,PTGS2,PYCR1,PYGL,QSOX1,SCD,SH3PXD2B,STAB1,TPI1,TXN,TXNRD2,UGDH
biological process	GO:0006090	pyruvate metabolic process	12	66	0.00038	ENSP00000229239,ENSP00000229270,ENSP00000234590,ENSP00000290573,ENSP00000302620,ENSP00000320171,ENSP00000362413,ENSP00000362463,ENSP00000378669,ENSP00000445175,ENSP00000463978,ENSP00000465930	AGXT,ALDOA,ENO1,GALK1,GAPDH,GLO1,HK2,LDHA,PGK1,PKM,SLC16A3,TPI1
biological process	GO:0019674	NAD metabolic process	12	66	0.00038	ENSP00000229239,ENSP00000229270,ENSP00000234590,ENSP00000257770,ENSP00000290573,ENSP00000320171,ENSP00000354532,ENSP00000356438,ENSP00000362413,ENSP00000378669,ENSP00000378782,ENSP00000445175	ALDOA,ENO1,GAPDH,HK2,LDHA,NT5E,PGK1,PKM,PNP,PTGS2,QPRT,TPI1
biological process	GO:0045926	negative regulation of growth	24	235	0.00038	ENSP00000219454,ENSP00000220772,ENSP00000231721,ENSP00000233813,ENSP00000234590,ENSP00000277541,ENSP00000284523,ENSP00000287820,ENSP00000295113,ENSP00000297316,ENSP00000328181,ENSP00000334872,ENSP00000357669,ENSP00000358301,ENSP00000359045,ENSP00000360522,ENSP00000364212,ENSP00000370242,ENSP00000377995,ENSP00000381185,ENSP00000386862,ENSP00000399700,ENSP00000401853,ENSP00000415786	ADRB1,ARHGAP4,BCL2,CDA,ENO1,FRZB,HYAL2,IGFBP5,MT1F,MT1X,NOG,NOTCH1,NPR1,PLAC8,PPARG,RBP4,SEMA3G,SERPINE2,SFRP1,SH3BP4,SOX17,WFDC1,WNT3A,WWC3
biological process	GO:0048762	mesenchymal cell differentiation	17	130	0.00038	ENSP00000204961,ENSP00000220772,ENSP00000232424,ENSP00000244050,ENSP00000254958,ENSP00000259806,ENSP00000277541,ENSP00000295113,ENSP00000328181,ENSP00000346839,ENSP00000354394,ENSP00000357392,ENSP00000357705,ENSP00000361943,ENSP00000362299,ENSP00000377284,ENSP00000381185	BCL2,EFNA1,EFNB1,ENG,FN1,FOLR1,FOXF2,FRZB,HES1,HEYL,JAG1,NOG,NOTCH1,S100A4,SFRP1,SNAI1,STAT1
biological process	GO:0019725	cellular homeostasis	55	806	0.00039	ENSP00000216117,ENSP00000219833,ENSP00000226760,ENSP00000243457,ENSP00000244745,ENSP00000261416,ENSP00000262613,ENSP00000262746,ENSP00000265462,ENSP00000270590,ENSP00000273550,ENSP00000285379,ENSP00000286091,ENSP00000290573,ENSP00000296140,ENSP00000297494,ENSP00000299767,ENSP00000300289,ENSP00000305416,ENSP00000310405,ENSP00000319756,ENSP00000320866,ENSP00000323313,ENSP00000324270,ENSP00000327801…	ADM,ALAS2,ALDOA,ANXA6,APLNR,ATP1A4,ATP6V0E1,BCAP31,BCL2,BNIP3,CA2,CALR,CASQ1,CCR1,CD55,CLIC4,CLN5,EGLN2,ENDOG,FTH1,FTL,GAS6,GLRX,GPR32,HEXB,HK2,HMOX1,HSP90B1,KCNJ2,KISS1,LPAR2,NOS3,OXTR,P4HB,PDIA3,PDIA4,PDIA5,PRDX1,PRDX4,PRDX5,PRDX6,QSOX1,S1PR1,SCARA5,SLC12A4,SLC6A2,SLC9A3R1,SOX4,TENC1,TMBIM6,TRPV6,TXN,TXNRD2,WFS1,XCR1
biological process	GO:0034405	response to fluid shear stress	9	35	0.00039	ENSP00000222543,ENSP00000238682,ENSP00000248071,ENSP00000261799,ENSP00000285379,ENSP00000288840,ENSP00000297494,ENSP00000356438,ENSP00000444198	CA2,CITED2,KLF2,NOS3,PDGFRB,PTGS2,SMAD6,TFPI2,TGFB3
biological process	GO:0060284	regulation of cell development	57	846	0.00039	ENSP00000172229,ENSP00000207549,ENSP00000217131,ENSP00000220772,ENSP00000231721,ENSP00000232424,ENSP00000234091,ENSP00000249749,ENSP00000254958,ENSP00000261483,ENSP00000262768,ENSP00000263388,ENSP00000274289,ENSP00000276440,ENSP00000277541,ENSP00000281043,ENSP00000284523,ENSP00000285018,ENSP00000287820,ENSP00000287934,ENSP00000295113,ENSP00000316054,ENSP00000320866,ENSP00000324173,ENSP00000325527…	ADRA2C,ARHGAP4,ASCL2,B2M,BCL2,CALR,CDH5,CLDN5,CRABP2,CRKL,CTSZ,DKK1,DLL4,DOCK5,DVL3,EFNA1,FBN1,FGG,FN1,FRZB,FZD1,FZD4,GATA3,GDPD5,GPR124,HES1,HEYL,HSPA5,ID2,IL6ST,JAG1,MACF1,MAN2A1,MYADM,MYCL,MYCN,NDNF,NGFR,NOG,NOTCH1,NOTCH3,PLK2,PLXNA2,PPARG,RCC2,S100A10,SEMA3G,SERPINE2,SFRP1,SGK223,SPOCK1,TIMP2,TNFRSF12A,TSPO,UNC13D,WNT3A,WNT7A
biological process	GO:0061620	glycolytic process through glucose-6-phosphate	8	26	0.00039	ENSP00000229239,ENSP00000229270,ENSP00000234590,ENSP00000290573,ENSP00000320171,ENSP00000362413,ENSP00000378669,ENSP00000465930	ALDOA,ENO1,GALK1,GAPDH,HK2,PGK1,PKM,TPI1
biological process	GO:0044060	regulation of endocrine process	10	45	0.0004	ENSP00000243786,ENSP00000274368,ENSP00000276571,ENSP00000295228,ENSP00000312734,ENSP00000356162,ENSP00000375066,ENSP00000384092,ENSP00000391800,ENSP00000484552	APLN,CRH,CRHBP,GJA5,HCAR2,INHA,INHBB,KISS1,POMC,RAB8B
biological process	GO:0051248	negative regulation of protein metabolic process	68	1075	0.00041	ENSP00000014914,ENSP00000155926,ENSP00000172229,ENSP00000215631,ENSP00000217131,ENSP00000217169,ENSP00000218230,ENSP00000219454,ENSP00000220772,ENSP00000222543,ENSP00000223095,ENSP00000229239,ENSP00000233813,ENSP00000243786,ENSP00000244745,ENSP00000245907,ENSP00000256104,ENSP00000261313,ENSP00000262613,ENSP00000262768,ENSP00000263212,ENSP00000264033,ENSP00000265462,ENSP00000266085,ENSP00000278407…	A2M,ANXA2,ANXA8,ATRAID,BIRC7,C3,CALR,CAMK2N1,CBL,CD55,CDKN1C,CRKL,CST2,CST6,CTSZ,DKK1,DUSP6,EFNA1,ENG,FABP4,GADD45B,GAPDH,GAS6,GIG25,GPRC5A,HEXIM1,HSPG2,HYAL2,IFI6,IGFBP5,INHA,INHBB,ISG15,ITGB3,ITM2B,MEX3D,MYADM,NGFR,NOG,PCSK1N,PEBP1,PER1,PINK1,PNKP,PPM1F,PPP1R14A,PPP1R15B,PRDX5,PRKCZ,PTGS2,SERPINE1,SERPINE2,SERPING1,SFN,SFRP1,SH3BP5,SLC9A3R1,SLPI,SMAD6,SOX4,SPOCK1,TFPI2,TIMP2,TIMP3,TRIB2,TSPO,UB…
biological process	GO:0051704	multi-organism process	120	2222	0.00041	ENSP00000005260,ENSP00000166139,ENSP00000172229,ENSP00000207549,ENSP00000216223,ENSP00000223095,ENSP00000229239,ENSP00000233813,ENSP00000234590,ENSP00000238682,ENSP00000239316,ENSP00000245907,ENSP00000246006,ENSP00000253796,ENSP00000254301,ENSP00000261416,ENSP00000261590,ENSP00000261769,ENSP00000262225,ENSP00000262428,ENSP00000263379,ENSP00000263864,ENSP00000263923,ENSP00000264033,ENSP00000274368…	ADAMTS1,ADM,ADRA2C,ADRBK1,ALDOA,ANXA2,ATP1A4,B2M,B4GALT1,BAIAP2L1,BCAP31,BCL2,BNIP3,C3,CALR,CBL,CCRN4L,CD55,CD9,CD93,CDH1,CGB2,CHMP4C,CLDN4,CLIC4,COTL1,CRH,CRHBP,CSF2RB,CXCR6,DEAF1,DSG2,EEF1G,ENO1,F11R,FCGR2B,FN1,FSTL3,GAPDH,GAS6,GATA3,GJB3,GRB2,HEXB,HPGD,HSD11B2,HYAL2,IDO1,IFITM2,IFNGR2,IGFBP5,IL11RA,IL18BP,IL27RA,IL2RB,IL6ST,INHBB,INSL4,ISG15,ITGA5,ITGB1,ITGB3,JAM3,KDR,KRT18,KRT19,KRT6A,KRT7,KR…
biological process	GO:0061138	morphogenesis of a branching epithelium	19	160	0.00042	ENSP00000217131,ENSP00000220166,ENSP00000220772,ENSP00000222145,ENSP00000249749,ENSP00000262426,ENSP00000277541,ENSP00000281043,ENSP00000299441,ENSP00000308208,ENSP00000328181,ENSP00000349041,ENSP00000362299,ENSP00000363500,ENSP00000369055,ENSP00000376345,ENSP00000379097,ENSP00000381185,ENSP00000436607	ADM,AREG,B4GALT1,BCL2,CLIC4,CTSH,CTSZ,DCHS1,DLL4,ENG,FOXF1,GRB2,MMP14,MYCN,NOG,NOTCH1,NRARP,RASIP1,SFRP1
biological process	GO:0051271	negative regulation of cellular component movement	26	270	0.00043	ENSP00000216117,ENSP00000220772,ENSP00000223095,ENSP00000228945,ENSP00000233813,ENSP00000249749,ENSP00000254958,ENSP00000262041,ENSP00000262613,ENSP00000277541,ENSP00000284523,ENSP00000287820,ENSP00000320866,ENSP00000328181,ENSP00000351022,ENSP00000359045,ENSP00000361097,ENSP00000361554,ENSP00000362299,ENSP00000363500,ENSP00000368632,ENSP00000371958,ENSP00000379683,ENSP00000381185,ENSP00000401853…	ARHGAP4,ARHGDIB,BCL2,CALR,CD9,CITED2,CLIC4,CYP19A1,DLL4,ENG,GATA3,HMOX1,HYAL2,IGFBP5,JAG1,MEOX2,MMRN2,NOG,NOTCH1,PPARG,SERPINE1,SFRP1,SLC9A3R1,TIE1,TPM1,WNT3A
biological process	GO:0046718	viral entry into host cell	14	92	0.00045	ENSP00000263864,ENSP00000293379,ENSP00000312262,ENSP00000331831,ENSP00000346067,ENSP00000347948,ENSP00000356030,ENSP00000356991,ENSP00000357005,ENSP00000379350,ENSP00000401853,ENSP00000402060,ENSP00000444408,ENSP00000452786	ADRBK1,CD55,F11R,GAS6,HYAL2,ITGA5,ITGB1,ITGB3,PVR,PVRL4,RPSA,SLC1A5,TNFRSF14,VAMP8
biological process	GO:0002040	sprouting angiogenesis	10	46	0.00047	ENSP00000253796,ENSP00000261937,ENSP00000263923,ENSP00000277541,ENSP00000349041,ENSP00000350896,ENSP00000353013,ENSP00000361097,ENSP00000379350,ENSP00000406367	CLEC14A,EPHB4,FLT4,GPR124,ITGB1,KDR,MMRN2,NOTCH1,NRARP,RAMP2
biological process	GO:0019359	nicotinamide nucleotide biosynthetic process	12	68	0.00047	ENSP00000229239,ENSP00000229270,ENSP00000234590,ENSP00000290573,ENSP00000320171,ENSP00000354532,ENSP00000356438,ENSP00000362413,ENSP00000378669,ENSP00000378782,ENSP00000445175,ENSP00000465930	ALDOA,ENO1,GALK1,GAPDH,HK2,LDHA,PGK1,PKM,PNP,PTGS2,QPRT,TPI1
biological process	GO:2000027	regulation of animal organ morphogenesis	22	207	0.00047	ENSP00000220772,ENSP00000232424,ENSP00000240328,ENSP00000277541,ENSP00000284523,ENSP00000287934,ENSP00000297316,ENSP00000310036,ENSP00000313391,ENSP00000316054,ENSP00000328181,ENSP00000340998,ENSP00000354394,ENSP00000362299,ENSP00000363081,ENSP00000364847,ENSP00000368516,ENSP00000368632,ENSP00000369055,ENSP00000381185,ENSP00000434034,ENSP00000444198	B4GALT1,BCL2,CD34,CITED2,DAB2,DKK1,DVL3,ENG,FZD1,FZD4,GATA3,HES1,LGR4,MAGED1,NOG,NOTCH1,NTN4,SFRP1,SOX17,STAT1,TBX2,WNT3A
biological process	GO:0031581	hemidesmosome assembly	6	12	0.00048	ENSP00000167586,ENSP00000252242,ENSP00000264144,ENSP00000324532,ENSP00000340937,ENSP00000375778	COL17A1,KRT14,KRT5,LAMA3,LAMB3,LAMC2
biological process	GO:0072132	mesenchyme morphogenesis	10	47	0.00054	ENSP00000240328,ENSP00000244050,ENSP00000262426,ENSP00000277541,ENSP00000284523,ENSP00000297494,ENSP00000299441,ENSP00000328181,ENSP00000361943,ENSP00000362299	DCHS1,ENG,FOXF1,HEYL,NOG,NOS3,NOTCH1,SNAI1,TBX2,WNT3A
biological process	GO:0050865	regulation of cell activation	39	506	0.00055	ENSP00000204961,ENSP00000207549,ENSP00000216117,ENSP00000220772,ENSP00000221847,ENSP00000232424,ENSP00000234091,ENSP00000243786,ENSP00000254301,ENSP00000261799,ENSP00000262426,ENSP00000263379,ENSP00000263864,ENSP00000284273,ENSP00000284523,ENSP00000297494,ENSP00000308208,ENSP00000320084,ENSP00000331831,ENSP00000336829,ENSP00000338157,ENSP00000347948,ENSP00000349041,ENSP00000351497,ENSP00000354532…	BCL2,CD276,CD55,CD9,EBI3,EFNB1,FCGR2B,FGG,FOXF1,GAS6,GATA3,GRB2,HES1,HLA-G,HLX,HMOX1,ID2,IDO1,IL27RA,IL6ST,INHA,ITPKB,LGALS3,MMP14,NOS3,NRARP,PDCD1LG2,PDGFRB,PNP,PRKCZ,SDC4,SERPINE2,SFRP1,TNFRSF14,UBASH3B,UNC13D,VAMP8,WNT3A,ZBTB16
biological process	GO:0060255	regulation of macromolecule metabolic process	276	6072	0.00055	ENSP00000014914,ENSP00000155926,ENSP00000166139,ENSP00000172229,ENSP00000215631,ENSP00000216117,ENSP00000217131,ENSP00000217169,ENSP00000218230,ENSP00000219454,ENSP00000220166,ENSP00000220772,ENSP00000221847,ENSP00000222247,ENSP00000222543,ENSP00000223095,ENSP00000223357,ENSP00000225964,ENSP00000226760,ENSP00000227507,ENSP00000229239,ENSP00000230050,ENSP00000230895,ENSP00000232424,ENSP00000233813…	A2M,ACTB,ADAM19,ADRA2A,ADRA2C,AEBP1,AFF1,AGRN,ANXA2,ANXA8,APLN,APLNR,AREG,ARF4,ARGLU1,ARID3A,ARL6IP5,ARNT2,ASCL2,ATN1,ATRAID,BCAP31,BCL2,BCL6B,BHLHE40,BIRC7,C19orf10,C3,CALR,CAMK2N1,CBL,CCND1,CCNE1,CCR1,CCRN4L,CD276,CD34,CD55,CD63,CDH1,CDKN1C,CITED2,CLEC3B,COL1A1,CRABP2,CRH,CRIP1,CRKL,CSPG4,CST2,CST6,CTSH,CTSZ,DAB2,DAP,DEAF1,DIO2,DKK1,DLL4,DUSP6,DVL3,EBI3,EFNA1,EGLN2,EGLN3,EIF1,ENDOG,ENG,ENO1,ERP…
biological process	GO:0001936	regulation of endothelial cell proliferation	16	122	0.0006	ENSP00000172229,ENSP00000216117,ENSP00000249749,ENSP00000261937,ENSP00000262947,ENSP00000263923,ENSP00000282397,ENSP00000287820,ENSP00000349041,ENSP00000354394,ENSP00000360764,ENSP00000362299,ENSP00000364526,ENSP00000391800,ENSP00000452786,ENSP00000475344	APLN,APLNR,C19orf10,DLL4,EGFL7,ENG,FLT1,FLT4,HMOX1,ITGB3,KDR,KIAA1462,NGFR,NRARP,PPARG,STAT1
biological process	GO:0010634	positive regulation of epithelial cell migration	17	136	0.0006	ENSP00000216117,ENSP00000220166,ENSP00000261937,ENSP00000263212,ENSP00000263923,ENSP00000274289,ENSP00000276440,ENSP00000285018,ENSP00000297494,ENSP00000320866,ENSP00000354376,ENSP00000356438,ENSP00000362095,ENSP00000364526,ENSP00000368632,ENSP00000406367,ENSP00000452786	CALR,CTSH,DOCK5,FLT4,GATA3,GPR124,HMOX1,ITGB3,KDR,KIAA1462,NOS3,PLK2,PPM1F,PTGS2,RAB25,SRPX2,WNT7A
biological process	GO:0061383	trabecula morphogenesis	10	48	0.00062	ENSP00000220772,ENSP00000225964,ENSP00000249749,ENSP00000277541,ENSP00000284984,ENSP00000305416,ENSP00000328181,ENSP00000360522,ENSP00000362299,ENSP00000386665	ADAMTS1,COL1A1,DLL4,ENG,FHL2,NOG,NOTCH1,RBP4,S1PR1,SFRP1
biological process	GO:0006096	glycolytic process	9	38	0.00064	ENSP00000229239,ENSP00000229270,ENSP00000234590,ENSP00000290573,ENSP00000320171,ENSP00000362413,ENSP00000378669,ENSP00000445175,ENSP00000465930	ALDOA,ENO1,GALK1,GAPDH,HK2,LDHA,PGK1,PKM,TPI1
biological process	GO:1904036	negative regulation of epithelial cell apoptotic process	9	38	0.00064	ENSP00000216117,ENSP00000223095,ENSP00000226760,ENSP00000253796,ENSP00000263923,ENSP00000331831,ENSP00000336829,ENSP00000368632,ENSP00000369014	FGG,GAS6,GATA3,HMOX1,KDR,NDNF,RAMP2,SERPINE1,WFS1
biological process	GO:0042886	amide transport	84	1440	0.00068	ENSP00000172229,ENSP00000205636,ENSP00000222247,ENSP00000225964,ENSP00000227880,ENSP00000230050,ENSP00000245934,ENSP00000251047,ENSP00000253796,ENSP00000258739,ENSP00000261735,ENSP00000262225,ENSP00000262613,ENSP00000263864,ENSP00000277541,ENSP00000286091,ENSP00000287820,ENSP00000292879,ENSP00000297265,ENSP00000299705,ENSP00000299767,ENSP00000302620,ENSP00000303145,ENSP00000303366,ENSP00000306010…	AGXT,ARF4,ATP6V0E1,AUP1,BCAP31,CALR,CD63,CHMP4C,CLTB,CMTM6,COL1A1,DAB2,ERP29,EXOC3L1,FGG,FOLR1,GATA3,HID1,HSP90B1,KDELR1,KDELR2,KRT18,LMAN1,LMAN2,MACF1,MMP12,NGFR,NOTCH1,PDIA4,PIPOX,PNP,PPARG,PSAP,RAB25,RAB8B,RAMP2,RPL10A,RPL12,RPL18A,RPL26,RPL29,RPL30,RPL31,RPL34,RPL36A,RPL37A,RPL38,RPL39,RPL4,RPL7,RPL9,RPLP0,RPLP1,RPS10,RPS12,RPS13,RPS15A,RPS20,RPS21,RPS25,RPS27,RPS28,RPS3A,RPS6,RPS8,RPSA,SEC61…
biological process	GO:0048562	embryonic organ morphogenesis	26	279	0.00069	ENSP00000225927,ENSP00000232424,ENSP00000234091,ENSP00000238682,ENSP00000240328,ENSP00000262225,ENSP00000262426,ENSP00000262613,ENSP00000277541,ENSP00000281043,ENSP00000284523,ENSP00000295113,ENSP00000297316,ENSP00000308208,ENSP00000309830,ENSP00000325527,ENSP00000328181,ENSP00000341815,ENSP00000344741,ENSP00000355870,ENSP00000357392,ENSP00000360522,ENSP00000362299,ENSP00000368632,ENSP00000377284…	EFNA1,ENG,FBN1,FOLR1,FOXF1,FRZB,GATA3,HES1,HLX,ID2,INSIG1,MMP14,MYCN,NAGLU,NOG,NOTCH1,RBP4,RPL38,SLC9A3R1,SOX17,SOX18,STRA6,TBX2,TGFB3,TMED2,WNT3A
biological process	GO:0061061	muscle structure development	36	457	0.00071	ENSP00000070846,ENSP00000223357,ENSP00000232424,ENSP00000233813,ENSP00000240328,ENSP00000246080,ENSP00000249749,ENSP00000253796,ENSP00000254958,ENSP00000261799,ENSP00000262041,ENSP00000262426,ENSP00000277541,ENSP00000284523,ENSP00000287934,ENSP00000305416,ENSP00000306844,ENSP00000320866,ENSP00000328181,ENSP00000351022,ENSP00000352272,ENSP00000355124,ENSP00000355870,ENSP00000357057,ENSP00000361943…	ADM,AEBP1,CALR,CASQ1,DLL4,DSP,ENG,FHL2,FLNB,FOXF1,FZD1,HES1,HEYL,HLX,IGFBP5,ITGB1,JAG1,KRT19,KRT8,LAMA2,MEOX2,MYOZ1,NOG,NOTCH1,PDGFRB,PKP2,RAMP2,S1PR1,SEMA4C,SERP1,STRA6,TBX2,TCF15,TMEM204,TPM1,WNT3A
biological process	GO:0030203	glycosaminoglycan metabolic process	18	153	0.00072	ENSP00000225927,ENSP00000243776,ENSP00000254190,ENSP00000259241,ENSP00000261416,ENSP00000261799,ENSP00000287590,ENSP00000307911,ENSP00000312506,ENSP00000319501,ENSP00000321874,ENSP00000347041,ENSP00000361818,ENSP00000363827,ENSP00000368678,ENSP00000369014,ENSP00000369055,ENSP00000401853	AGRN,B3GNT3,B3GNT7,B4GALT1,CHPF,CHST2,CHSY1,CSPG4,FMOD,HEXB,HS6ST1,HSPG2,HYAL2,NAGLU,NDNF,PDGFRB,SDC4,UGDH
biological process	GO:0003208	cardiac ventricle morphogenesis	12	72	0.00073	ENSP00000070846,ENSP00000244745,ENSP00000249749,ENSP00000254958,ENSP00000262426,ENSP00000277541,ENSP00000328181,ENSP00000351022,ENSP00000361943,ENSP00000362299,ENSP00000368632,ENSP00000369129	DLL4,DSP,ENG,FOXF1,GATA3,HEYL,JAG1,NOG,NOTCH1,PKP2,SOX4,TPM1
biological process	GO:0006757	ATP generation from ADP	9	39	0.00075	ENSP00000229239,ENSP00000229270,ENSP00000234590,ENSP00000290573,ENSP00000320171,ENSP00000362413,ENSP00000378669,ENSP00000445175,ENSP00000465930	ALDOA,ENO1,GALK1,GAPDH,HK2,LDHA,PGK1,PKM,TPI1
biological process	GO:0043086	negative regulation of catalytic activity	54	809	0.00075	ENSP00000014914,ENSP00000155926,ENSP00000172229,ENSP00000215631,ENSP00000217169,ENSP00000218230,ENSP00000219454,ENSP00000220772,ENSP00000222543,ENSP00000223095,ENSP00000229239,ENSP00000245907,ENSP00000256104,ENSP00000260843,ENSP00000261313,ENSP00000262225,ENSP00000262768,ENSP00000262940,ENSP00000263212,ENSP00000264033,ENSP00000265462,ENSP00000266085,ENSP00000277541,ENSP00000278407,ENSP00000279488…	A2M,ANXA2,ANXA5,ANXA8,BIRC7,C3,CAMK2N1,CBL,CDKN1C,CST2,CST6,DUSP6,ENG,F11R,FABP4,GADD45B,GAPDH,GAS6,GIG25,GPR87,GPRC5A,HEXIM1,HYAL2,IFI6,NGFR,NOS3,NOTCH1,PCSK1N,PEBP1,PPARG,PPM1F,PPP1R14A,PRDX5,PRKCZ,PTGS2,RASA4,RCC2,SERPINE1,SERPINE2,SERPING1,SFN,SFRP1,SH3BP4,SH3BP5,SLPI,SPOCK1,TFPI2,TIMP2,TIMP3,TMBIM6,TMED2,TRIB2,UBASH3B,WFDC1
biological process	GO:0048738	cardiac muscle tissue development	18	154	0.00077	ENSP00000070846,ENSP00000234091,ENSP00000240328,ENSP00000249749,ENSP00000261590,ENSP00000261799,ENSP00000277541,ENSP00000284523,ENSP00000305416,ENSP00000320866,ENSP00000328181,ENSP00000351022,ENSP00000360522,ENSP00000362299,ENSP00000369129,ENSP00000379350,ENSP00000386665,ENSP00000484552	CALR,DLL4,DSG2,DSP,ENG,FHL2,GJA5,ID2,ITGB1,NOG,NOTCH1,PDGFRB,PKP2,RBP4,S1PR1,TBX2,TPM1,WNT3A
biological process	GO:0044057	regulation of system process	39	516	0.00079	ENSP00000070846,ENSP00000233813,ENSP00000234590,ENSP00000240328,ENSP00000243457,ENSP00000243786,ENSP00000261590,ENSP00000262613,ENSP00000274368,ENSP00000276440,ENSP00000276571,ENSP00000277541,ENSP00000280155,ENSP00000285018,ENSP00000295228,ENSP00000297494,ENSP00000312262,ENSP00000312734,ENSP00000324270,ENSP00000331831,ENSP00000336829,ENSP00000346550,ENSP00000351022,ENSP00000355580,ENSP00000356162…	ADM,ADRA2A,ADRA2C,ADRB1,ADRBK1,ANXA6,APLN,CASQ1,CRH,CRHBP,DOCK5,DSG2,DSP,ENO1,FGG,GAS6,GJA5,HCAR2,IGFBP5,IL6ST,INHA,INHBB,KCNJ2,KCNK1,KISS1,NOS3,NOTCH1,NPR1,OXTR,PKP2,POMC,PRKCZ,PTGS2,RAB8B,SLC9A3R1,TBX2,TNNI2,TPM1,WNT7A
biological process	GO:0048468	cell development	86	1493	0.00081	ENSP00000172229,ENSP00000204961,ENSP00000223127,ENSP00000225927,ENSP00000232424,ENSP00000234091,ENSP00000238682,ENSP00000243786,ENSP00000244745,ENSP00000245932,ENSP00000248071,ENSP00000253796,ENSP00000254190,ENSP00000254958,ENSP00000259241,ENSP00000261416,ENSP00000261769,ENSP00000261799,ENSP00000262613,ENSP00000264716,ENSP00000277541,ENSP00000284523,ENSP00000284617,ENSP00000285018,ENSP00000287820…	ADM,AGRN,ANXA2,AREG,ARF4,B4GALT1,BCL2,CASQ1,CCSAP,CD9,CDH1,CHSY1,CLIC4,CLN5,COL18A1,DEAF1,DKK1,DNASE1L3,EFNA1,EFNB1,ENG,F11R,FASN,FGG,FHL2,FLNB,FN1,FOLR1,FOSL2,FZD4,GATA3,GDPD5,GRB2,HES1,HEXB,HEYL,HS6ST1,ID2,INHA,INHBB,ITGB1,ITGB3,JAG1,JAM3,KLF2,KRT19,KRT8,LAMA2,LAMB2,LAMC3,MFSD2A,MYADM,MYOZ1,NAGLU,NDN,NDRG1,NGFR,NOG,NOTCH1,NTN4,PDGFRB,PLOD3,PLXNA2,PODXL,PPARG,PRKCZ,RAB25,RADIL,RAMP2,RORB,RPS6,S1…
biological process	GO:2001233	regulation of apoptotic signaling pathway	32	388	0.00082	ENSP00000216117,ENSP00000220166,ENSP00000220772,ENSP00000223095,ENSP00000226760,ENSP00000234590,ENSP00000241261,ENSP00000244050,ENSP00000254301,ENSP00000261735,ENSP00000262613,ENSP00000266085,ENSP00000295228,ENSP00000297494,ENSP00000300289,ENSP00000326737,ENSP00000327801,ENSP00000328181,ENSP00000336829,ENSP00000340989,ENSP00000342513,ENSP00000355996,ENSP00000356438,ENSP00000357625,ENSP00000364204…	BCAP31,BCL2,BNIP3,CTSH,ENO1,ERP29,FGG,G0S2,HMOX1,HYAL2,IFI6,INHBB,LGALS3,MAGED1,NOG,NOS3,P4HB,PDIA3,PINK1,PTGS2,RPL26,SERPINE1,SFN,SFRP1,SLC9A3R1,SNAI1,TIMP3,TMBIM6,TNFRSF12A,TNFSF10,WFS1,YWHAQ
biological process	GO:0098869	cellular oxidant detoxification	13	86	0.00084	ENSP00000251595,ENSP00000262746,ENSP00000265462,ENSP00000297494,ENSP00000322421,ENSP00000333994,ENSP00000342026,ENSP00000356438,ENSP00000356864,ENSP00000363641,ENSP00000368646,ENSP00000383365,ENSP00000473185	HBA1,HBA2,HBB,MGST3,NOS3,PRDX1,PRDX4,PRDX5,PRDX6,PTGS2,SEPW1,TXN,TXNRD2
biological process	GO:0012501	programmed cell death	65	1042	0.00085	ENSP00000070846,ENSP00000167586,ENSP00000172229,ENSP00000215631,ENSP00000216117,ENSP00000216392,ENSP00000217169,ENSP00000220166,ENSP00000222219,ENSP00000229239,ENSP00000230895,ENSP00000241261,ENSP00000250457,ENSP00000252242,ENSP00000252506,ENSP00000261590,ENSP00000262947,ENSP00000263212,ENSP00000265462,ENSP00000273258,ENSP00000276571,ENSP00000277541,ENSP00000290573,ENSP00000304229,ENSP00000308452…	ANXA6,ARL6IP5,ATN1,BCAP31,BCL2,BIRC7,BNIP3,C19orf10,CRH,CRIP1,CTSH,CTSL,DAB2,DAP,DNASE1L3,DNASE2,DSC3,DSG2,DSP,EGLN3,ENDOG,G0S2,GADD45B,GADD45G,GAPDH,GAS6,HCAR2,HINT1,HK2,HMOX1,HSPA5,IFI6,ITM2B,KDELR1,KRT14,KRT17,KRT18,KRT19,KRT5,KRT6A,KRT7,KRT8,NGFR,NOTCH1,NUAK2,PCSK6,PERP,PHLDA2,PKM,PKP2,PPM1F,PRDX5,PRSS8,PYGL,RFK,RPS27L,RPS6,SFN,SPRR2G,TMBIM6,TNFRSF12A,TNFRSF14,TNFSF10,TSPO,ZBTB16
biological process	GO:0051701	interaction with host	18	156	0.00087	ENSP00000229239,ENSP00000261769,ENSP00000263864,ENSP00000264033,ENSP00000293379,ENSP00000312262,ENSP00000331831,ENSP00000346067,ENSP00000347948,ENSP00000356030,ENSP00000356991,ENSP00000357005,ENSP00000376345,ENSP00000379350,ENSP00000401853,ENSP00000402060,ENSP00000444408,ENSP00000452786	ADRBK1,CBL,CD55,CDH1,F11R,GAPDH,GAS6,GRB2,HYAL2,ITGA5,ITGB1,ITGB3,PVR,PVRL4,RPSA,SLC1A5,TNFRSF14,VAMP8
biological process	GO:0060828	regulation of canonical Wnt signaling pathway	22	218	0.00087	ENSP00000220772,ENSP00000225964,ENSP00000244745,ENSP00000262613,ENSP00000275525,ENSP00000277541,ENSP00000284523,ENSP00000285018,ENSP00000287934,ENSP00000295113,ENSP00000297316,ENSP00000301464,ENSP00000301921,ENSP00000313391,ENSP00000316054,ENSP00000328181,ENSP00000349041,ENSP00000363081,ENSP00000368516,ENSP00000377284,ENSP00000387310,ENSP00000447942	COL1A1,DAB2,DKK1,DVL3,FOLR1,FRZB,FZD1,IGFBP1,IGFBP6,LGR4,NOG,NOTCH1,NOTUM,NRARP,PFDN5,SFRP1,SLC9A3R1,SOX17,SOX4,SOX7,WNT3A,WNT7A
biological process	GO:1902533	positive regulation of intracellular signal transduction	61	959	0.00087	ENSP00000215631,ENSP00000217169,ENSP00000232424,ENSP00000233813,ENSP00000238682,ENSP00000241261,ENSP00000252506,ENSP00000261735,ENSP00000261799,ENSP00000261937,ENSP00000262613,ENSP00000262768,ENSP00000262947,ENSP00000263923,ENSP00000264033,ENSP00000273258,ENSP00000276571,ENSP00000277541,ENSP00000279488,ENSP00000280155,ENSP00000282397,ENSP00000285018,ENSP00000296140,ENSP00000304229,ENSP00000306844…	ADRA2A,ADRA2C,ADRB1,ARL6IP5,BCAP31,BCL2,BIRC7,C19orf10,CALR,CBL,CCR1,CRH,CRKL,CSPG4,DKK1,DUSP6,DVL3,EFNA1,ENG,ERP29,FCGR2B,FGG,FLT1,FLT4,FZD4,GADD45B,GADD45G,GAS6,GATA3,GRB2,HES1,HEXIM1,HINT1,IGFBP5,IL6ST,ITGB1,ITPKB,KDR,KIAA1462,KISS1,MAGED1,MAP3K11,MC1R,NOTCH1,NPR1,PDGFRB,PINK1,PRKCZ,PSAP,RGL2,RPL26,S100A4,SEMA4C,SGK223,SLC9A3R1,TGFB3,TIMP2,TNFSF10,TXN,UBC,WNT7A
biological process	GO:0009435	NAD biosynthetic process	10	51	0.00091	ENSP00000229239,ENSP00000229270,ENSP00000234590,ENSP00000290573,ENSP00000320171,ENSP00000354532,ENSP00000356438,ENSP00000362413,ENSP00000378669,ENSP00000378782	ALDOA,ENO1,GAPDH,HK2,PGK1,PKM,PNP,PTGS2,QPRT,TPI1
biological process	GO:0072073	kidney epithelium development	16	128	0.00095	ENSP00000220772,ENSP00000232424,ENSP00000254958,ENSP00000277541,ENSP00000288840,ENSP00000299441,ENSP00000310036,ENSP00000328181,ENSP00000361818,ENSP00000361943,ENSP00000367817,ENSP00000368516,ENSP00000368632,ENSP00000381185,ENSP00000388325,ENSP00000457421	BCL2,CD34,DCHS1,GATA3,HES1,HEYL,JAG1,LAMB2,LGR4,NOG,NOTCH1,PECAM1,PODXL,SDC4,SFRP1,SMAD6
biological process	GO:0097084	vascular smooth muscle cell development	5	8	0.00097	ENSP00000232424,ENSP00000253796,ENSP00000277541,ENSP00000362299,ENSP00000436607	ADM,ENG,HES1,NOTCH1,RAMP2
biological process	GO:2000146	negative regulation of cell motility	24	253	0.00098	ENSP00000216117,ENSP00000220772,ENSP00000223095,ENSP00000228945,ENSP00000233813,ENSP00000249749,ENSP00000254958,ENSP00000262041,ENSP00000262613,ENSP00000277541,ENSP00000287820,ENSP00000320866,ENSP00000328181,ENSP00000351022,ENSP00000359045,ENSP00000361097,ENSP00000361554,ENSP00000362299,ENSP00000363500,ENSP00000368632,ENSP00000379683,ENSP00000381185,ENSP00000401853,ENSP00000444198	ARHGAP4,ARHGDIB,BCL2,CALR,CITED2,CLIC4,CYP19A1,DLL4,ENG,GATA3,HMOX1,HYAL2,IGFBP5,JAG1,MEOX2,MMRN2,NOG,NOTCH1,PPARG,SERPINE1,SFRP1,SLC9A3R1,TIE1,TPM1
biological process	GO:0000302	response to reactive oxygen species	20	189	0.001	ENSP00000216117,ENSP00000225964,ENSP00000248071,ENSP00000251595,ENSP00000261799,ENSP00000262746,ENSP00000265462,ENSP00000297494,ENSP00000322421,ENSP00000333994,ENSP00000351022,ENSP00000354394,ENSP00000356156,ENSP00000357625,ENSP00000379097,ENSP00000381185,ENSP00000383365,ENSP00000384212,ENSP00000401853,ENSP00000445175	AREG,BCL2,BNIP3,COL1A1,HBA1,HBA2,HBB,HMOX1,HYAL2,IL18BP,KLF2,LDHA,NOS3,PDGFRB,PPP1R15B,PRDX1,PRDX5,STAT1,TPM1,TXNRD2
biological process	GO:0001704	formation of primary germ layer	15	115	0.001	ENSP00000244050,ENSP00000262426,ENSP00000284523,ENSP00000293379,ENSP00000297316,ENSP00000301921,ENSP00000308208,ENSP00000324532,ENSP00000328181,ENSP00000346839,ENSP00000355180,ENSP00000363081,ENSP00000375778,ENSP00000379350,ENSP00000452786	COL6A1,DKK1,FN1,FOXF1,ITGA5,ITGB1,ITGB3,LAMA3,LAMB3,MMP14,NOG,SNAI1,SOX17,SOX7,WNT3A
biological process	GO:0001706	endoderm formation	10	52	0.001	ENSP00000293379,ENSP00000297316,ENSP00000301921,ENSP00000308208,ENSP00000324532,ENSP00000328181,ENSP00000346839,ENSP00000355180,ENSP00000363081,ENSP00000375778	COL6A1,DKK1,FN1,ITGA5,LAMA3,LAMB3,MMP14,NOG,SOX17,SOX7
biological process	GO:0006024	glycosaminoglycan biosynthetic process	14	101	0.001	ENSP00000243776,ENSP00000254190,ENSP00000259241,ENSP00000261799,ENSP00000287590,ENSP00000307911,ENSP00000312506,ENSP00000319501,ENSP00000321874,ENSP00000347041,ENSP00000361818,ENSP00000363827,ENSP00000368678,ENSP00000369055	AGRN,B3GNT3,B3GNT7,B4GALT1,CHPF,CHST2,CHSY1,CSPG4,FMOD,HS6ST1,HSPG2,PDGFRB,SDC4,UGDH
biological process	GO:0015833	peptide transport	82	1416	0.001	ENSP00000172229,ENSP00000205636,ENSP00000222247,ENSP00000225964,ENSP00000227880,ENSP00000230050,ENSP00000245934,ENSP00000251047,ENSP00000253796,ENSP00000258739,ENSP00000261735,ENSP00000262225,ENSP00000262613,ENSP00000263864,ENSP00000277541,ENSP00000286091,ENSP00000287820,ENSP00000292879,ENSP00000297265,ENSP00000299705,ENSP00000299767,ENSP00000302620,ENSP00000303145,ENSP00000303366,ENSP00000306010…	AGXT,ARF4,ATP6V0E1,AUP1,BCAP31,CALR,CD63,CHMP4C,CLTB,CMTM6,COL1A1,DAB2,ERP29,EXOC3L1,FGG,GATA3,HID1,HSP90B1,KDELR1,KDELR2,KRT18,LMAN1,LMAN2,MACF1,MMP12,NGFR,NOTCH1,PDIA4,PIPOX,PNP,PPARG,RAB25,RAB8B,RAMP2,RPL10A,RPL12,RPL18A,RPL26,RPL29,RPL30,RPL31,RPL34,RPL36A,RPL37A,RPL38,RPL39,RPL4,RPL7,RPL9,RPLP0,RPLP1,RPS10,RPS12,RPS13,RPS15A,RPS20,RPS21,RPS25,RPS27,RPS28,RPS3A,RPS6,RPS8,RPSA,SEC61G,SERP1,SLC…
biological process	GO:0030336	negative regulation of cell migration	23	237	0.001	ENSP00000216117,ENSP00000220772,ENSP00000223095,ENSP00000228945,ENSP00000233813,ENSP00000249749,ENSP00000254958,ENSP00000262041,ENSP00000262613,ENSP00000277541,ENSP00000287820,ENSP00000320866,ENSP00000328181,ENSP00000351022,ENSP00000359045,ENSP00000361097,ENSP00000361554,ENSP00000362299,ENSP00000363500,ENSP00000379683,ENSP00000381185,ENSP00000401853,ENSP00000444198	ARHGAP4,ARHGDIB,BCL2,CALR,CITED2,CLIC4,CYP19A1,DLL4,ENG,HMOX1,HYAL2,IGFBP5,JAG1,MEOX2,MMRN2,NOG,NOTCH1,PPARG,SERPINE1,SFRP1,SLC9A3R1,TIE1,TPM1
biological process	GO:0003203	endocardial cushion morphogenesis	8	32	0.0011	ENSP00000240328,ENSP00000244050,ENSP00000277541,ENSP00000297494,ENSP00000299441,ENSP00000328181,ENSP00000361943,ENSP00000362299	DCHS1,ENG,HEYL,NOG,NOS3,NOTCH1,SNAI1,TBX2
biological process	GO:0007219	Notch signaling pathway	15	116	0.0011	ENSP00000227451,ENSP00000232424,ENSP00000240328,ENSP00000244050,ENSP00000249749,ENSP00000254958,ENSP00000263388,ENSP00000277541,ENSP00000294785,ENSP00000302620,ENSP00000349041,ENSP00000354394,ENSP00000355124,ENSP00000361943,ENSP00000397157	AGXT,DLL4,DTX4,HES1,HEYL,JAG1,KRT19,NCSTN,NOTCH1,NOTCH3,NRARP,PERP,SNAI1,STAT1,TBX2
biological process	GO:0030162	regulation of proteolysis	50	742	0.0011	ENSP00000155926,ENSP00000172229,ENSP00000217131,ENSP00000217169,ENSP00000218230,ENSP00000219454,ENSP00000220166,ENSP00000222543,ENSP00000223095,ENSP00000229239,ENSP00000230895,ENSP00000234590,ENSP00000241261,ENSP00000245907,ENSP00000250457,ENSP00000261313,ENSP00000262768,ENSP00000263212,ENSP00000265462,ENSP00000266085,ENSP00000273258,ENSP00000274289,ENSP00000278407,ENSP00000280155,ENSP00000284523…	A2M,ADRA2A,ANXA8,ARL6IP5,BCAP31,BIRC7,C3,CAMK2N1,CD55,CLEC3B,CST2,CST6,CTSH,CTSZ,DAB2,DAP,EFNA1,EGLN3,ENO1,FN1,GAPDH,GAS6,GIG25,IFI6,MMP14,NGFR,PCSK1N,PEBP1,PERP,PINK1,PLK2,PPARG,PPM1F,PRDX5,PTGS2,RPS27L,SERPINE1,SERPINE2,SERPING1,SFN,SLPI,SOX7,SPOCK1,TFPI2,TIMP2,TIMP3,TNFSF10,TRIB2,WFDC1,WNT3A
biological process	GO:0060055	angiogenesis involved in wound healing	6	15	0.0011	ENSP00000264036,ENSP00000310036,ENSP00000369014,ENSP00000369055,ENSP00000377055,ENSP00000452786	B4GALT1,CD34,ITGB3,MCAM,NDNF,PRCP
biological process	GO:0071705	nitrogen compound transport	94	1690	0.0011	ENSP00000019317,ENSP00000172229,ENSP00000205636,ENSP00000219833,ENSP00000221742,ENSP00000222247,ENSP00000225964,ENSP00000227880,ENSP00000230050,ENSP00000245934,ENSP00000251047,ENSP00000253122,ENSP00000253796,ENSP00000258739,ENSP00000261735,ENSP00000262225,ENSP00000262613,ENSP00000263864,ENSP00000273258,ENSP00000277541,ENSP00000286091,ENSP00000287820,ENSP00000292879,ENSP00000297265,ENSP00000299705…	AGXT,ARF4,ARL6IP5,ATP6V0E1,AUP1,BCAP31,CALR,CD63,CHMP4C,CLTB,CMTM6,COL1A1,DAB2,ERP29,EXOC3L1,FGG,FOLR1,GATA3,HBB,HID1,HSP90B1,KDELR1,KDELR2,KRT18,LMAN1,LMAN2,MACF1,MMP12,NGFR,NOTCH1,PDIA4,PIPOX,PNP,PPARG,PSAP,RAB25,RAB8B,RALBP1,RAMP2,RPL10A,RPL12,RPL18A,RPL26,RPL29,RPL30,RPL31,RPL34,RPL36A,RPL37A,RPL38,RPL39,RPL4,RPL7,RPL9,RPLP0,RPLP1,RPS10,RPS12,RPS13,RPS15A,RPS20,RPS21,RPS25,RPS27,RPS28,RPS3A,R…
biological process	GO:0017015	regulation of transforming growth factor beta receptor signaling pathway	14	103	0.0012	ENSP00000238682,ENSP00000248706,ENSP00000288840,ENSP00000305919,ENSP00000313391,ENSP00000324173,ENSP00000325527,ENSP00000357980,ENSP00000362299,ENSP00000377284,ENSP00000386043,ENSP00000413720,ENSP00000441543,ENSP00000444198	CDKN1C,CITED2,DAB2,ENG,FBN1,FOLR1,HSPA5,HTRA1,HTRA4,LTBP1,RASL11B,SMAD6,TGFB3,UBC
biological process	GO:0032269	negative regulation of cellular protein metabolic process	63	1014	0.0012	ENSP00000014914,ENSP00000155926,ENSP00000172229,ENSP00000215631,ENSP00000217131,ENSP00000217169,ENSP00000218230,ENSP00000219454,ENSP00000220772,ENSP00000222543,ENSP00000223095,ENSP00000229239,ENSP00000233813,ENSP00000244745,ENSP00000245907,ENSP00000256104,ENSP00000261313,ENSP00000262613,ENSP00000262768,ENSP00000263212,ENSP00000264033,ENSP00000265462,ENSP00000266085,ENSP00000278407,ENSP00000279488…	A2M,ANXA2,ANXA8,ATRAID,BIRC7,C3,CALR,CAMK2N1,CBL,CD55,CDKN1C,CRKL,CST2,CST6,CTSZ,DKK1,DUSP6,EFNA1,ENG,FABP4,GADD45B,GAPDH,GAS6,GIG25,GPRC5A,HEXIM1,HYAL2,IFI6,IGFBP5,ISG15,MEX3D,MYADM,NGFR,NOG,PCSK1N,PEBP1,PER1,PINK1,PNKP,PPM1F,PPP1R14A,PPP1R15B,PRDX5,PRKCZ,PTGS2,SERPINE1,SERPINE2,SERPING1,SFN,SFRP1,SH3BP5,SLC9A3R1,SLPI,SMAD6,SOX4,SPOCK1,TFPI2,TIMP2,TIMP3,TRIB2,TSPO,UBASH3B,WFDC1
biological process	GO:0098609	cell-cell adhesion	33	416	0.0012	ENSP00000070846,ENSP00000246006,ENSP00000257770,ENSP00000261590,ENSP00000261769,ENSP00000262426,ENSP00000278927,ENSP00000284273,ENSP00000284523,ENSP00000287008,ENSP00000293379,ENSP00000296387,ENSP00000299106,ENSP00000299441,ENSP00000310036,ENSP00000331831,ENSP00000336829,ENSP00000344115,ENSP00000353475,ENSP00000353608,ENSP00000356991,ENSP00000361929,ENSP00000362095,ENSP00000369129,ENSP00000379350…	BCL2,CD34,CD93,CDH1,CDH5,CERCAM,CLDN19,CLDN4,CLDN5,CLDN7,DCHS1,DSC3,DSG2,DSP,ESAM,FGG,FOXF1,GAS6,ICAM2,ITGA5,ITGB1,ITGB3,JAM3,NT5E,PCDH1,PECAM1,PERP,PKP2,PVR,PVRL4,SRPX2,UBASH3B,WNT3A
biological process	GO:0001885	endothelial cell development	9	43	0.0013	ENSP00000223127,ENSP00000285018,ENSP00000304592,ENSP00000341815,ENSP00000347665,ENSP00000357005,ENSP00000362299,ENSP00000363500,ENSP00000375649	CLIC4,COL18A1,ENG,F11R,FASN,MYADM,PLOD3,SOX18,WNT7A
biological process	GO:0008593	regulation of Notch signaling pathway	13	91	0.0013	ENSP00000232424,ENSP00000249749,ENSP00000254958,ENSP00000263388,ENSP00000277541,ENSP00000308208,ENSP00000337972,ENSP00000340292,ENSP00000349041,ENSP00000349490,ENSP00000360764,ENSP00000370698,ENSP00000481109	DLK1,DLL4,EGFL7,GDPD5,HES1,IL6ST,JAG1,MFNG,MMP14,NOTCH1,NOTCH3,NRARP,SGK223
biological process	GO:0014070	response to organic cyclic compound	56	873	0.0013	ENSP00000219454,ENSP00000220772,ENSP00000225964,ENSP00000227507,ENSP00000233813,ENSP00000238682,ENSP00000248071,ENSP00000253796,ENSP00000261590,ENSP00000261769,ENSP00000261799,ENSP00000262426,ENSP00000262643,ENSP00000264033,ENSP00000274368,ENSP00000276571,ENSP00000277541,ENSP00000279488,ENSP00000285018,ENSP00000285379,ENSP00000287820,ENSP00000296522,ENSP00000299767,ENSP00000301263,ENSP00000302620…	ACTB,ADM,AGXT,AOC1,AREG,ARNT2,ARPC1B,BCL2,CA2,CALR,CBL,CCND1,CCNE1,CDH1,CLDN4,COL1A1,CRH,CRHBP,DSG2,DUSP6,EGLN2,ENDOG,ENG,FHL2,FOLR1,FOXF1,HID1,HPGD,HSD11B2,HSP90B1,HSPA5,IGFBP5,INSIG1,KLF2,LDHA,LY6D,MMP14,NOTCH1,NR2F1,NRIP1,OXTR,PAPPA,PDGFRB,PER1,PPARG,PTGES,PTGS2,RAMP2,RORB,SFRP1,STAT1,TGFB3,TOMM20,TSPO,WFDC1,WNT7A
biological process	GO:0022008	neurogenesis	86	1519	0.0013	ENSP00000062104,ENSP00000172229,ENSP00000204961,ENSP00000217131,ENSP00000220772,ENSP00000225927,ENSP00000231721,ENSP00000232424,ENSP00000234091,ENSP00000244745,ENSP00000245932,ENSP00000249749,ENSP00000254958,ENSP00000259241,ENSP00000261416,ENSP00000261483,ENSP00000261731,ENSP00000261769,ENSP00000262613,ENSP00000262768,ENSP00000263388,ENSP00000274289,ENSP00000277541,ENSP00000281043,ENSP00000284523…	ADM,ADRA2C,AGRN,AREG,ARF4,ARHGAP4,ASCL2,B2M,BCL2,BNIP3,CALR,CCSAP,CD9,CDH1,CLN5,CRABP2,CRKL,CSPG4,CTSZ,DCHS1,DKK1,DLL4,DVL3,EFNA1,EFNB1,FN1,FOLR1,FZD1,FZD4,GAS6,GATA3,GDPD5,GRB2,HES1,HEXB,HEYL,HS6ST1,HSPA5,ID2,IL6ST,ITGB1,JAG1,JAM3,LAMA2,LAMB2,LAMC3,LDB1,LHX5,MACF1,MAN2A1,MMP14,MYCL,MYCN,NAGLU,NDN,NDNF,NDRG1,NGFR,NNAT,NOG,NOTCH1,NOTCH3,NTN4,PLK2,PLXNA2,PPARG,PRKCZ,RORB,S100A6,S1PR1,SDC4,SEMA3B,SE…
biological process	GO:0032270	positive regulation of cellular protein metabolic process	85	1496	0.0013	ENSP00000155926,ENSP00000172229,ENSP00000215631,ENSP00000217169,ENSP00000220166,ENSP00000226760,ENSP00000227507,ENSP00000230895,ENSP00000232424,ENSP00000234590,ENSP00000238682,ENSP00000241261,ENSP00000243786,ENSP00000244745,ENSP00000245907,ENSP00000245934,ENSP00000250457,ENSP00000252506,ENSP00000261735,ENSP00000261799,ENSP00000261937,ENSP00000262768,ENSP00000262947,ENSP00000263212,ENSP00000263923…	ADRA2A,ADRA2C,ANXA2,APLNR,AREG,ARL6IP5,BCAP31,BCL2,BIRC7,C19orf10,C3,CCND1,CCR1,CLEC3B,CRH,CRKL,CSPG4,CTSH,DAB2,DAP,DKK1,DUSP6,DVL3,EFNA1,EGLN3,ENG,ENO1,ERP29,FBN1,FCGR2B,FGG,FLT1,FLT4,FN1,FZD1,FZD4,GADD45B,GADD45G,GAS6,GATA3,HES1,HSPA5,IL6ST,INHA,INHBB,ITGA5,ITGB3,KDR,KIAA1462,KISS1,KRT17,MAGED1,MAP3K11,MMP14,NGFR,NOTCH1,PABPC1,PDGFRB,PERP,PILRB,PINK1,PLK2,PPARG,PPM1F,PRKCZ,PSAP,PTGS2,RPL26,RPLP…
biological process	GO:0050679	positive regulation of epithelial cell proliferation	19	178	0.0013	ENSP00000216117,ENSP00000220772,ENSP00000227507,ENSP00000261937,ENSP00000262947,ENSP00000263923,ENSP00000277541,ENSP00000284523,ENSP00000285018,ENSP00000328181,ENSP00000349041,ENSP00000357980,ENSP00000360764,ENSP00000364526,ENSP00000369055,ENSP00000391800,ENSP00000452786,ENSP00000458585,ENSP00000475344	APLN,APLNR,B4GALT1,C19orf10,CCND1,EGFL7,FLT4,HMOX1,HTRA1,ITGB3,KDR,KIAA1462,MMP12,NOG,NOTCH1,NRARP,SFRP1,WNT3A,WNT7A
biological process	GO:0051346	negative regulation of hydrolase activity	34	438	0.0013	ENSP00000172229,ENSP00000217169,ENSP00000218230,ENSP00000219454,ENSP00000222543,ENSP00000223095,ENSP00000229239,ENSP00000245907,ENSP00000261313,ENSP00000262225,ENSP00000262768,ENSP00000262940,ENSP00000265462,ENSP00000266085,ENSP00000278407,ENSP00000297494,ENSP00000301242,ENSP00000307540,ENSP00000311313,ENSP00000323929,ENSP00000331831,ENSP00000340989,ENSP00000342082,ENSP00000342513,ENSP00000356438…	A2M,ANXA8,BIRC7,C3,CST2,CST6,F11R,GAPDH,GAS6,GIG25,IFI6,NGFR,NOS3,PCSK1N,PEBP1,PPP1R14A,PRDX5,PRKCZ,PTGS2,RASA4,RCC2,SERPINE1,SERPINE2,SERPING1,SFN,SH3BP4,SLPI,SPOCK1,TFPI2,TIMP2,TIMP3,TMBIM6,TMED2,WFDC1
biological process	GO:0080134	regulation of response to stress	76	1299	0.0013	ENSP00000215631,ENSP00000217169,ENSP00000219454,ENSP00000220772,ENSP00000223095,ENSP00000226760,ENSP00000234590,ENSP00000244050,ENSP00000245907,ENSP00000252506,ENSP00000256104,ENSP00000257770,ENSP00000261402,ENSP00000261735,ENSP00000261937,ENSP00000262426,ENSP00000262746,ENSP00000263864,ENSP00000273258,ENSP00000274289,ENSP00000274368,ENSP00000276571,ENSP00000278407,ENSP00000280155,ENSP00000284273…	A2M,ADRA2A,ANXA2,ARL6IP5,BCAP31,BCL6B,BIRC7,C3,CD34,CD55,CD9,CDH5,CRH,CRHBP,CYP19A1,DKK1,DNASE1L3,DVL3,ENDOG,ENO1,ERP29,FABP4,FCGR2B,FGG,FLT4,FOXF1,FZD1,FZD4,GADD45B,GADD45G,GATA3,HEXIM1,HSP90B1,HSPA5,HTRA1,HYAL2,ICAM2,IDO1,IFNGR2,IL6ST,INSIG1,LGR4,MAP3K11,MMP12,NOS3,NT5E,NUAK1,P4HB,PER1,PINK1,PLK2,POMC,PPARG,PPP1R15B,PRDX1,PSAP,PTGS2,PVR,PYCR1,RPL26,SEMA4C,SERPINE1,SERPINE2,SERPING1,SFRP1,SNAI1,…
biological process	GO:1903531	negative regulation of secretion by cell	19	178	0.0013	ENSP00000216117,ENSP00000220772,ENSP00000243786,ENSP00000261735,ENSP00000262426,ENSP00000263864,ENSP00000273077,ENSP00000274368,ENSP00000276571,ENSP00000277541,ENSP00000280155,ENSP00000295228,ENSP00000310036,ENSP00000331831,ENSP00000346839,ENSP00000351497,ENSP00000368516,ENSP00000386069,ENSP00000389277	ADRA2A,ADRA2C,CD34,CRH,CRHBP,ERP29,FCGR2B,FN1,FOXF1,GAS6,HMOX1,INHA,INHBB,LGR4,NOTCH1,PNKD,SFRP1,TMBIM6,VAMP8
biological process	GO:0001558	regulation of cell growth	32	402	0.0014	ENSP00000219454,ENSP00000220562,ENSP00000220772,ENSP00000231721,ENSP00000233813,ENSP00000234590,ENSP00000275525,ENSP00000284523,ENSP00000287820,ENSP00000295113,ENSP00000297316,ENSP00000301464,ENSP00000305919,ENSP00000308208,ENSP00000308452,ENSP00000326737,ENSP00000340989,ENSP00000346839,ENSP00000354573,ENSP00000356000,ENSP00000356634,ENSP00000357669,ENSP00000357980,ENSP00000359045,ENSP00000364212…	ARHGAP4,BCL2,CDA,CRABP2,EGLN2,ENO1,EXTL3,FN1,FRZB,HTRA1,HTRA4,HYAL2,IGFBP1,IGFBP5,IGFBP6,KRT17,MACF1,MMP14,NPR1,PAPPA2,PLXNA2,PPARG,SEMA3G,SERPINE2,SFN,SFRP1,SH3BP4,SOX17,SPOCK1,TNFRSF12A,WFDC1,WNT3A
biological process	GO:0002064	epithelial cell development	19	179	0.0014	ENSP00000223127,ENSP00000254958,ENSP00000262613,ENSP00000264716,ENSP00000277541,ENSP00000285018,ENSP00000304592,ENSP00000340989,ENSP00000341815,ENSP00000347665,ENSP00000354376,ENSP00000357005,ENSP00000362299,ENSP00000363500,ENSP00000367817,ENSP00000369055,ENSP00000375649,ENSP00000388325,ENSP00000420213	B4GALT1,CLIC4,COL18A1,ENG,F11R,FASN,FLNB,FOSL2,JAG1,LAMB2,MYADM,NOTCH1,PLOD3,PODXL,RAB25,SFN,SLC9A3R1,SOX18,WNT7A
biological process	GO:0002682	regulation of immune system process	80	1391	0.0014	ENSP00000166139,ENSP00000204961,ENSP00000207549,ENSP00000216117,ENSP00000220166,ENSP00000220772,ENSP00000221847,ENSP00000223095,ENSP00000225964,ENSP00000232424,ENSP00000234091,ENSP00000238682,ENSP00000243786,ENSP00000245907,ENSP00000252590,ENSP00000254301,ENSP00000254958,ENSP00000262426,ENSP00000263379,ENSP00000263864,ENSP00000270590,ENSP00000277541,ENSP00000278407,ENSP00000284273,ENSP00000284523…	A2M,ACTB,ARPC1B,B2M,BCL2,C3,CA2,CALR,CCR1,CD276,CD34,CD55,COL17A1,COL1A1,CSF3R,CTSH,CYP19A1,DNASE1L3,EBI3,EFNB1,FBN1,FCGR2B,FGG,FOXF1,FSTL3,GAS6,GATA3,GPR32,GRB2,HCAR2,HES1,HEXIM1,HLA-G,HLX,HMOX1,HSP90B1,HTRA1,ICAM2,ID2,IDO1,IFNGR2,IL27RA,IL6ST,INHA,ISG15,ITGB1,ITPKB,JAG1,JAM3,LDB1,LGALS3,LGR4,MMP12,MMP14,NOTCH1,NPDC1,NRARP,PDCD1LG2,PILRB,PLVAP,PNP,POMC,PPARG,PRKCZ,PVR,RBP4,SDC4,SERPINE1,SERPING1…
biological process	GO:0015031	protein transport	80	1391	0.0014	ENSP00000172229,ENSP00000205636,ENSP00000222247,ENSP00000225964,ENSP00000227880,ENSP00000230050,ENSP00000245934,ENSP00000251047,ENSP00000253796,ENSP00000258739,ENSP00000261735,ENSP00000262225,ENSP00000263864,ENSP00000277541,ENSP00000286091,ENSP00000287820,ENSP00000292879,ENSP00000297265,ENSP00000299705,ENSP00000299767,ENSP00000302620,ENSP00000303145,ENSP00000303366,ENSP00000306010,ENSP00000309415…	AGXT,ARF4,ATP6V0E1,AUP1,BCAP31,CALR,CD63,CHMP4C,CLTB,CMTM6,COL1A1,DAB2,ERP29,FGG,GATA3,HID1,HSP90B1,KDELR1,KDELR2,KRT18,LMAN1,LMAN2,MACF1,MMP12,NGFR,NOTCH1,PDIA4,PIPOX,PNP,PPARG,RAB25,RAB8B,RAMP2,RPL10A,RPL12,RPL18A,RPL26,RPL29,RPL30,RPL31,RPL34,RPL36A,RPL37A,RPL38,RPL39,RPL4,RPL7,RPL9,RPLP0,RPLP1,RPS10,RPS12,RPS13,RPS15A,RPS20,RPS21,RPS25,RPS27,RPS28,RPS3A,RPS6,RPS8,RPSA,SEC61G,SERP1,SLC15A3,SRS…
biological process	GO:0031399	regulation of protein modification process	96	1747	0.0014	ENSP00000014914,ENSP00000155926,ENSP00000215631,ENSP00000217169,ENSP00000220772,ENSP00000226760,ENSP00000227507,ENSP00000232424,ENSP00000238682,ENSP00000243786,ENSP00000244745,ENSP00000245907,ENSP00000245934,ENSP00000252506,ENSP00000256104,ENSP00000261402,ENSP00000261735,ENSP00000261799,ENSP00000261937,ENSP00000262613,ENSP00000262643,ENSP00000262746,ENSP00000262768,ENSP00000262947,ENSP00000263212…	ACTB,ADRA2A,ADRA2C,ANXA2,APLNR,AREG,ARL6IP5,BCL2,BIRC7,C19orf10,C3,CAMK2N1,CBL,CCND1,CCNE1,CCR1,CDKN1C,CRH,CRKL,CSPG4,DAB2,DKK1,DUSP6,DVL3,EFNA1,ENG,ERP29,FABP4,FBN1,FCGR2B,FGG,FLT1,FLT4,FN1,FZD1,FZD4,GADD45B,GADD45G,GAS6,GATA3,GPRC5A,GRB2,HES1,HEXIM1,HSP90B1,HSPA5,HYAL2,IL6ST,INHA,INHBB,ISG15,ITGA5,ITGB3,ITPKB,KDR,KIAA1462,KISS1,MAGED1,MAP3K11,MYADM,NOG,NOTCH1,NUAK1,PDGFRB,PER1,PILRB,PINK1,PNKP,…
biological process	GO:0043408	regulation of MAPK cascade	48	712	0.0014	ENSP00000155926,ENSP00000215631,ENSP00000217169,ENSP00000220772,ENSP00000238682,ENSP00000243786,ENSP00000252506,ENSP00000261735,ENSP00000261799,ENSP00000261937,ENSP00000262613,ENSP00000262746,ENSP00000262768,ENSP00000262947,ENSP00000263923,ENSP00000266085,ENSP00000273258,ENSP00000277541,ENSP00000279488,ENSP00000280155,ENSP00000282397,ENSP00000285018,ENSP00000295228,ENSP00000296140,ENSP00000306844…	ADRA2A,ADRA2C,ARL6IP5,BIRC7,C19orf10,CAMK2N1,CCR1,CRKL,CSPG4,DKK1,DUSP6,DVL3,EFNA1,ERP29,FCGR2B,FGG,FLT1,FLT4,FN1,FZD4,GADD45B,GADD45G,GAS6,GRB2,HYAL2,INHA,INHBB,KDR,KIAA1462,KISS1,MAGED1,MAP3K11,NOTCH1,PDGFRB,PER1,PINK1,PRDX1,PRKCZ,PSAP,SEMA4C,SFRP1,SLC9A3R1,TGFB3,TIMP2,TIMP3,TRIB2,UBC,WNT7A
biological process	GO:0045861	negative regulation of proteolysis	29	349	0.0014	ENSP00000172229,ENSP00000217131,ENSP00000217169,ENSP00000218230,ENSP00000219454,ENSP00000222543,ENSP00000223095,ENSP00000229239,ENSP00000245907,ENSP00000261313,ENSP00000262768,ENSP00000265462,ENSP00000266085,ENSP00000278407,ENSP00000307540,ENSP00000311313,ENSP00000323929,ENSP00000331831,ENSP00000340989,ENSP00000342082,ENSP00000342513,ENSP00000356030,ENSP00000356438,ENSP00000357392,ENSP00000364219…	A2M,ANXA8,BIRC7,C3,CAMK2N1,CD55,CST2,CST6,CTSZ,EFNA1,GAPDH,GAS6,GIG25,IFI6,NGFR,PCSK1N,PEBP1,PRDX5,PTGS2,SERPINE1,SERPINE2,SERPING1,SFN,SLPI,SPOCK1,TFPI2,TIMP2,TIMP3,WFDC1
biological process	GO:0071363	cellular response to growth factor stimulus	36	477	0.0014	ENSP00000172229,ENSP00000220772,ENSP00000225964,ENSP00000238682,ENSP00000243786,ENSP00000249749,ENSP00000253796,ENSP00000261799,ENSP00000261937,ENSP00000263923,ENSP00000264033,ENSP00000277541,ENSP00000282397,ENSP00000285018,ENSP00000288840,ENSP00000295633,ENSP00000296130,ENSP00000296522,ENSP00000324173,ENSP00000325527,ENSP00000328181,ENSP00000331831,ENSP00000332643,ENSP00000344115,ENSP00000346300…	CBL,CDH5,CLDN5,CLEC3B,COL1A1,CRKL,DLL4,ENG,F11R,FBN1,FLT1,FLT4,FMOD,FSTL1,GAS6,GATA3,GRB2,HEYL,HPGD,HSPA5,HYAL2,INHA,KDR,NDN,NGFR,NOG,NOTCH1,PDGFRB,PDGFRL,PRKCZ,RAMP2,SFRP1,SMAD6,TGFB3,UBC,WNT7A
biological process	GO:0097237	cellular response to toxic substance	20	195	0.0014	ENSP00000216117,ENSP00000248071,ENSP00000251595,ENSP00000262746,ENSP00000263923,ENSP00000265462,ENSP00000297494,ENSP00000322421,ENSP00000333994,ENSP00000342026,ENSP00000349960,ENSP00000356438,ENSP00000356864,ENSP00000357625,ENSP00000363641,ENSP00000364204,ENSP00000368646,ENSP00000383365,ENSP00000384212,ENSP00000473185	ACTB,BNIP3,HBA1,HBA2,HBB,HMOX1,IL18BP,KDR,KLF2,MGST3,NOS3,PINK1,PRDX1,PRDX4,PRDX5,PRDX6,PTGS2,SEPW1,TXN,TXNRD2
biological process	GO:0001934	positive regulation of protein phosphorylation	59	941	0.0015	ENSP00000215631,ENSP00000217169,ENSP00000227507,ENSP00000232424,ENSP00000238682,ENSP00000243786,ENSP00000245907,ENSP00000252506,ENSP00000261735,ENSP00000261799,ENSP00000261937,ENSP00000262768,ENSP00000262947,ENSP00000263923,ENSP00000273258,ENSP00000276571,ENSP00000277541,ENSP00000279488,ENSP00000280155,ENSP00000282397,ENSP00000284523,ENSP00000285018,ENSP00000287934,ENSP00000293379,ENSP00000295228…	ADRA2A,ADRA2C,ANXA2,APLNR,AREG,ARL6IP5,BCL2,BIRC7,C19orf10,C3,CCND1,CCR1,CRH,CRKL,CSPG4,DAB2,DKK1,DUSP6,DVL3,EFNA1,ENG,ERP29,FBN1,FCGR2B,FGG,FLT1,FLT4,FZD1,FZD4,GADD45B,GADD45G,GAS6,HES1,IL6ST,INHA,INHBB,ITGA5,ITGB3,KDR,KIAA1462,KISS1,MAGED1,MAP3K11,NOTCH1,PDGFRB,PILRB,PINK1,PRKCZ,PSAP,PTGS2,RPLP1,SDC4,SEMA4C,TGFB3,TIMP2,TXN,UBC,WNT3A,WNT7A
biological process	GO:0006886	intracellular protein transport	54	836	0.0015	ENSP00000172229,ENSP00000222247,ENSP00000230050,ENSP00000245934,ENSP00000253796,ENSP00000258739,ENSP00000261735,ENSP00000262225,ENSP00000292879,ENSP00000299767,ENSP00000302620,ENSP00000303145,ENSP00000309415,ENSP00000309830,ENSP00000311430,ENSP00000312734,ENSP00000317721,ENSP00000318646,ENSP00000320866,ENSP00000329471,ENSP00000339795,ENSP00000345957,ENSP00000346037,ENSP00000346050,ENSP00000346067…	AGXT,AUP1,BCAP31,CALR,CLTB,ERP29,HID1,HSP90B1,KDELR1,KDELR2,MMP12,NGFR,PIPOX,RAB8B,RAMP2,RPL10A,RPL12,RPL18A,RPL26,RPL29,RPL30,RPL31,RPL34,RPL36A,RPL37A,RPL38,RPL39,RPL4,RPL7,RPL9,RPLP0,RPLP1,RPS10,RPS12,RPS13,RPS15A,RPS20,RPS21,RPS25,RPS27,RPS28,RPS3A,RPS6,RPS8,RPSA,SEC61G,SRSF5,SYMPK,TMED10,TMED2,TOMM20,TSPO,U2AF1L4,UBC
biological process	GO:0045668	negative regulation of osteoblast differentiation	9	44	0.0015	ENSP00000220772,ENSP00000233813,ENSP00000234091,ENSP00000277541,ENSP00000280614,ENSP00000288840,ENSP00000328181,ENSP00000366093,ENSP00000379097	AREG,CCRN4L,ID2,IGFBP5,NOG,NOTCH1,RORB,SFRP1,SMAD6
biological process	GO:0003014	renal system process	14	107	0.0016	ENSP00000226760,ENSP00000262613,ENSP00000264036,ENSP00000310036,ENSP00000312126,ENSP00000316786,ENSP00000331831,ENSP00000333994,ENSP00000357669,ENSP00000381185,ENSP00000401853,ENSP00000409544,ENSP00000436607,ENSP00000484552	ADCY4,ADM,BCL2,CD34,CLDN4,GAS6,GJA5,HBB,HSD11B2,HYAL2,MCAM,NPR1,SLC9A3R1,WFS1
biological process	GO:0003171	atrioventricular valve development	7	25	0.0016	ENSP00000244745,ENSP00000277541,ENSP00000288840,ENSP00000299441,ENSP00000357392,ENSP00000361943,ENSP00000484552	DCHS1,EFNA1,GJA5,HEYL,NOTCH1,SMAD6,SOX4
biological process	GO:0006735	NADH regeneration	7	25	0.0016	ENSP00000229239,ENSP00000229270,ENSP00000234590,ENSP00000290573,ENSP00000320171,ENSP00000362413,ENSP00000378669	ALDOA,ENO1,GAPDH,HK2,PGK1,PKM,TPI1
biological process	GO:0046496	nicotinamide nucleotide metabolic process	14	107	0.0016	ENSP00000229239,ENSP00000229270,ENSP00000234590,ENSP00000257770,ENSP00000265462,ENSP00000290573,ENSP00000320171,ENSP00000354532,ENSP00000356438,ENSP00000362413,ENSP00000378669,ENSP00000378782,ENSP00000445175,ENSP00000465930	ALDOA,ENO1,GALK1,GAPDH,HK2,LDHA,NT5E,PGK1,PKM,PNP,PRDX5,PTGS2,QPRT,TPI1
biological process	GO:0061621	canonical glycolysis	7	25	0.0016	ENSP00000229239,ENSP00000229270,ENSP00000234590,ENSP00000290573,ENSP00000320171,ENSP00000362413,ENSP00000378669	ALDOA,ENO1,GAPDH,HK2,PGK1,PKM,TPI1
biological process	GO:0061718	glucose catabolic process to pyruvate	7	25	0.0016	ENSP00000229239,ENSP00000229270,ENSP00000234590,ENSP00000290573,ENSP00000320171,ENSP00000362413,ENSP00000378669	ALDOA,ENO1,GAPDH,HK2,PGK1,PKM,TPI1
biological process	GO:0072006	nephron development	15	121	0.0016	ENSP00000232424,ENSP00000254958,ENSP00000261799,ENSP00000263388,ENSP00000277541,ENSP00000299441,ENSP00000310036,ENSP00000328181,ENSP00000361943,ENSP00000367817,ENSP00000368516,ENSP00000368632,ENSP00000381185,ENSP00000388325,ENSP00000457421	BCL2,CD34,DCHS1,GATA3,HES1,HEYL,JAG1,LAMB2,LGR4,NOG,NOTCH1,NOTCH3,PDGFRB,PECAM1,PODXL
biological process	GO:0045184	establishment of protein localization	83	1467	0.0017	ENSP00000172229,ENSP00000205636,ENSP00000222247,ENSP00000225964,ENSP00000227880,ENSP00000230050,ENSP00000245934,ENSP00000251047,ENSP00000253796,ENSP00000258739,ENSP00000261735,ENSP00000262225,ENSP00000263864,ENSP00000277541,ENSP00000286091,ENSP00000287820,ENSP00000290573,ENSP00000292879,ENSP00000297265,ENSP00000299705,ENSP00000299767,ENSP00000302620,ENSP00000303145,ENSP00000303366,ENSP00000306010…	AGXT,ARF4,ATP6V0E1,AUP1,BCAP31,CALR,CD63,CHMP4C,CLTB,CMTM6,COL1A1,DAB2,ERP29,FGG,GATA3,HID1,HK2,HSP90B1,KDELR1,KDELR2,KRT18,LMAN1,LMAN2,MACF1,MMP12,NGFR,NOTCH1,PDIA4,PINK1,PIPOX,PNP,PPARG,RAB25,RAB8B,RAMP2,RCC2,RPL10A,RPL12,RPL18A,RPL26,RPL29,RPL30,RPL31,RPL34,RPL36A,RPL37A,RPL38,RPL39,RPL4,RPL7,RPL9,RPLP0,RPLP1,RPS10,RPS12,RPS13,RPS15A,RPS20,RPS21,RPS25,RPS27,RPS28,RPS3A,RPS6,RPS8,RPSA,SEC61G,SE…
biological process	GO:0045937	positive regulation of phosphate metabolic process	64	1052	0.0017	ENSP00000215631,ENSP00000217169,ENSP00000227507,ENSP00000232424,ENSP00000234590,ENSP00000238682,ENSP00000243786,ENSP00000245907,ENSP00000245934,ENSP00000252506,ENSP00000261735,ENSP00000261799,ENSP00000261937,ENSP00000262768,ENSP00000262947,ENSP00000263923,ENSP00000273258,ENSP00000276571,ENSP00000277541,ENSP00000279488,ENSP00000280155,ENSP00000282397,ENSP00000284523,ENSP00000285018,ENSP00000287934…	ADRA2A,ADRA2C,ANXA2,APLN,APLNR,AREG,ARL6IP5,BCL2,BIRC7,C19orf10,C3,CCND1,CCR1,CRH,CRKL,CSPG4,DAB2,DKK1,DUSP6,DVL3,EFNA1,ENG,ENO1,ERP29,FBN1,FCGR2B,FGG,FLT1,FLT4,FZD1,FZD4,GADD45B,GADD45G,GAS6,GUCA2A,HES1,IL6ST,INHA,INHBB,ITGA5,ITGB3,KDR,KIAA1462,KISS1,MAGED1,MAP3K11,NOS3,NOTCH1,PDGFRB,PILRB,PINK1,PRKCZ,PSAP,PTGS2,RPLP1,SDC4,SEMA4C,SYMPK,TGFB3,TIMP2,TXN,UBC,WNT3A,WNT7A
biological process	GO:0000028	ribosomal small subunit assembly	6	17	0.0018	ENSP00000309830,ENSP00000331019,ENSP00000346067,ENSP00000357555,ENSP00000472469,ENSP00000481646	RPL38,RPS10,RPS27,RPS27L,RPS28,RPSA
biological process	GO:0061384	heart trabecula morphogenesis	8	35	0.0018	ENSP00000249749,ENSP00000277541,ENSP00000284984,ENSP00000305416,ENSP00000328181,ENSP00000360522,ENSP00000362299,ENSP00000386665	ADAMTS1,DLL4,ENG,FHL2,NOG,NOTCH1,RBP4,S1PR1
biological process	GO:1902531	regulation of intracellular signal transduction	96	1764	0.0018	ENSP00000019317,ENSP00000155926,ENSP00000201647,ENSP00000202677,ENSP00000215631,ENSP00000217169,ENSP00000220772,ENSP00000226760,ENSP00000228945,ENSP00000232424,ENSP00000233813,ENSP00000234590,ENSP00000238682,ENSP00000241261,ENSP00000243786,ENSP00000244050,ENSP00000252506,ENSP00000261402,ENSP00000261735,ENSP00000261799,ENSP00000261937,ENSP00000262613,ENSP00000262746,ENSP00000262768,ENSP00000262940…	A2M,ADRA2A,ADRA2C,ADRB1,APLNR,ARHGAP4,ARHGDIB,ARL6IP5,BCAP31,BCL2,BIRC7,C19orf10,CALR,CAMK2N1,CBL,CCR1,CRH,CRKL,CSPG4,DKK1,DUSP6,DVL3,EFNA1,ENG,ENO1,EPS8L1,ERP29,FCGR2B,FGG,FHL2,FLT1,FLT4,FN1,FZD4,GADD45B,GADD45G,GAS6,GATA3,GRB2,HES1,HEXIM1,HINT1,HYAL2,IGFBP5,IL6ST,INHA,INHBB,ITGB1,ITPKB,KDR,KIAA1462,KISS1,MAGED1,MAP3K11,MC1R,MYADM,NOTCH1,NPR1,NUAK1,P4HB,PDGFRB,PER1,PINK1,PLEKHG1,PRDX1,PRKCZ,PSAP…
biological process	GO:0003183	mitral valve morphogenesis	5	10	0.0019	ENSP00000244745,ENSP00000277541,ENSP00000288840,ENSP00000299441,ENSP00000357392	DCHS1,EFNA1,NOTCH1,SMAD6,SOX4
biological process	GO:0010595	positive regulation of endothelial cell migration	13	96	0.0019	ENSP00000216117,ENSP00000261937,ENSP00000263923,ENSP00000274289,ENSP00000285018,ENSP00000297494,ENSP00000320866,ENSP00000356438,ENSP00000362095,ENSP00000364526,ENSP00000368632,ENSP00000406367,ENSP00000452786	CALR,FLT4,GATA3,GPR124,HMOX1,ITGB3,KDR,KIAA1462,NOS3,PLK2,PTGS2,SRPX2,WNT7A
biological process	GO:0010038	response to metal ion	28	339	0.002	ENSP00000166139,ENSP00000216117,ENSP00000227507,ENSP00000234091,ENSP00000256104,ENSP00000261769,ENSP00000262940,ENSP00000274368,ENSP00000285379,ENSP00000290776,ENSP00000320866,ENSP00000324173,ENSP00000332449,ENSP00000334872,ENSP00000336829,ENSP00000342385,ENSP00000352358,ENSP00000356438,ENSP00000357625,ENSP00000361725,ENSP00000363500,ENSP00000377995,ENSP00000379563,ENSP00000381185,ENSP00000404854…	AOC1,B2M,BCL2,BNIP3,CA2,CALR,CCND1,CDH1,CLIC4,CPNE2,CRHBP,CRIP1,ENDOG,FABP4,FGG,FSTL3,HMOX1,HSPA5,ID2,ITPKB,MT1F,MT1X,NDRG1,PTGES,PTGS2,RASA4,TRPV6,TSPO
biological process	GO:0040013	negative regulation of locomotion	25	286	0.002	ENSP00000216117,ENSP00000220772,ENSP00000223095,ENSP00000228945,ENSP00000233813,ENSP00000249749,ENSP00000254958,ENSP00000262041,ENSP00000262613,ENSP00000277541,ENSP00000284523,ENSP00000287820,ENSP00000320866,ENSP00000328181,ENSP00000351022,ENSP00000359045,ENSP00000361097,ENSP00000361554,ENSP00000362299,ENSP00000363500,ENSP00000368632,ENSP00000379683,ENSP00000381185,ENSP00000401853,ENSP00000444198	ARHGAP4,ARHGDIB,BCL2,CALR,CITED2,CLIC4,CYP19A1,DLL4,ENG,GATA3,HMOX1,HYAL2,IGFBP5,JAG1,MEOX2,MMRN2,NOG,NOTCH1,PPARG,SERPINE1,SFRP1,SLC9A3R1,TIE1,TPM1,WNT3A
biological process	GO:0046939	nucleotide phosphorylation	10	58	0.002	ENSP00000229239,ENSP00000229270,ENSP00000234590,ENSP00000290573,ENSP00000320171,ENSP00000323511,ENSP00000362413,ENSP00000378669,ENSP00000445175,ENSP00000465930	ALDOA,ENO1,GALK1,GAPDH,HK2,LDHA,PGK1,PKM,PNKP,TPI1
biological process	GO:0051651	maintenance of location in cell	12	83	0.002	ENSP00000258739,ENSP00000273550,ENSP00000290573,ENSP00000316029,ENSP00000324173,ENSP00000329471,ENSP00000344741,ENSP00000363641,ENSP00000364204,ENSP00000366525,ENSP00000379563,ENSP00000420213	FLNB,FTH1,FTL,HK2,HSPA5,INSIG1,KDELR1,KDELR2,PINK1,TLN1,TSPO,TXN
biological process	GO:0070848	response to growth factor	37	507	0.002	ENSP00000172229,ENSP00000220772,ENSP00000225964,ENSP00000238682,ENSP00000243786,ENSP00000249749,ENSP00000253796,ENSP00000261799,ENSP00000261937,ENSP00000263923,ENSP00000264033,ENSP00000277541,ENSP00000279488,ENSP00000282397,ENSP00000285018,ENSP00000288840,ENSP00000295633,ENSP00000296130,ENSP00000296522,ENSP00000324173,ENSP00000325527,ENSP00000328181,ENSP00000331831,ENSP00000332643,ENSP00000344115…	CBL,CDH5,CLDN5,CLEC3B,COL1A1,CRKL,DLL4,DUSP6,ENG,F11R,FBN1,FLT1,FLT4,FMOD,FSTL1,GAS6,GATA3,GRB2,HEYL,HPGD,HSPA5,HYAL2,INHA,KDR,NDN,NGFR,NOG,NOTCH1,PDGFRB,PDGFRL,PRKCZ,RAMP2,SFRP1,SMAD6,TGFB3,UBC,WNT7A
biological process	GO:0051048	negative regulation of secretion	20	203	0.0021	ENSP00000216117,ENSP00000220772,ENSP00000243786,ENSP00000261735,ENSP00000262426,ENSP00000263864,ENSP00000273077,ENSP00000274368,ENSP00000276571,ENSP00000277541,ENSP00000280155,ENSP00000295228,ENSP00000310036,ENSP00000324270,ENSP00000331831,ENSP00000346839,ENSP00000351497,ENSP00000368516,ENSP00000386069,ENSP00000389277	ADRA2A,ADRA2C,CD34,CRH,CRHBP,ERP29,FCGR2B,FN1,FOXF1,GAS6,HMOX1,INHA,INHBB,LGR4,NOTCH1,OXTR,PNKD,SFRP1,TMBIM6,VAMP8
biological process	GO:0051128	regulation of cellular component organization	119	2306	0.0021	ENSP00000005260,ENSP00000172229,ENSP00000201647,ENSP00000207549,ENSP00000217131,ENSP00000219454,ENSP00000220562,ENSP00000220772,ENSP00000223095,ENSP00000228945,ENSP00000231721,ENSP00000233813,ENSP00000234590,ENSP00000238682,ENSP00000241261,ENSP00000244050,ENSP00000245907,ENSP00000245932,ENSP00000246080,ENSP00000249014,ENSP00000251047,ENSP00000254301,ENSP00000261416,ENSP00000261799,ENSP00000262613…	AFAP1,AGRN,ALDOA,ANXA2,APLN,ARHGAP4,ARHGDIB,ARPC1B,ASAP3,B2M,BAIAP2L1,BCL2,BNIP3,C3,CALR,CAPG,CBL,CCSAP,CD63,CDA,CDC42EP1,CDC42EP2,CHMP4C,CLDN5,CLDN7,CLIC4,CRABP2,CRKL,CTSZ,DAB2,DKK1,DOCK5,DVL3,EFNA1,EGLN2,ENDOG,ENO1,EPS8L1,EXTL3,F11R,FCGR2B,FGG,FN1,FRZB,FZD1,FZD4,GAS6,GATA3,GRB2,HEXB,HK2,HSPA5,HSPG2,HTRA1,HTRA4,HYAL2,IGFBP1,IGFBP5,IGFBP6,INSIG1,JAM3,KDR,KRT17,LCAT,LDB1,LGALS3,LMAN1,LMAN2,MACF1,M…
biological process	GO:0072009	nephron epithelium development	13	97	0.0021	ENSP00000232424,ENSP00000254958,ENSP00000277541,ENSP00000299441,ENSP00000310036,ENSP00000328181,ENSP00000361943,ENSP00000367817,ENSP00000368516,ENSP00000368632,ENSP00000381185,ENSP00000388325,ENSP00000457421	BCL2,CD34,DCHS1,GATA3,HES1,HEYL,JAG1,LAMB2,LGR4,NOG,NOTCH1,PECAM1,PODXL
biological process	GO:2001235	positive regulation of apoptotic signaling pathway	18	171	0.0021	ENSP00000220166,ENSP00000220772,ENSP00000241261,ENSP00000262613,ENSP00000266085,ENSP00000295228,ENSP00000300289,ENSP00000326737,ENSP00000340989,ENSP00000355996,ENSP00000357625,ENSP00000364204,ENSP00000364847,ENSP00000371267,ENSP00000381185,ENSP00000392330,ENSP00000401853,ENSP00000463784	BCAP31,BCL2,BNIP3,CTSH,G0S2,HYAL2,INHBB,MAGED1,PDIA3,PINK1,RPL26,SFN,SFRP1,SLC9A3R1,TIMP3,TNFRSF12A,TNFSF10,YWHAQ
biological process	GO:0003180	aortic valve morphogenesis	6	18	0.0022	ENSP00000254958,ENSP00000277541,ENSP00000288840,ENSP00000297494,ENSP00000357392,ENSP00000368632	EFNA1,GATA3,JAG1,NOS3,NOTCH1,SMAD6
biological process	GO:0048545	response to steroid hormone	27	324	0.0022	ENSP00000225964,ENSP00000227507,ENSP00000238682,ENSP00000253796,ENSP00000261590,ENSP00000262643,ENSP00000276571,ENSP00000277541,ENSP00000285379,ENSP00000287820,ENSP00000302620,ENSP00000316786,ENSP00000320866,ENSP00000324270,ENSP00000325819,ENSP00000330658,ENSP00000356438,ENSP00000362299,ENSP00000366093,ENSP00000379097,ENSP00000379563,ENSP00000381185,ENSP00000383063,ENSP00000386665,ENSP00000409544…	ADM,AGXT,AREG,BCL2,CA2,CALR,CCND1,CCNE1,CLDN4,COL1A1,CRH,DSG2,EGLN2,ENG,FHL2,HSD11B2,NOTCH1,NR2F1,NRIP1,OXTR,PAPPA,PPARG,PTGS2,RAMP2,RORB,TGFB3,TSPO
biological process	GO:0048660	regulation of smooth muscle cell proliferation	15	126	0.0022	ENSP00000216117,ENSP00000233813,ENSP00000234091,ENSP00000238682,ENSP00000261799,ENSP00000263388,ENSP00000284984,ENSP00000287820,ENSP00000296522,ENSP00000305416,ENSP00000351022,ENSP00000354394,ENSP00000356438,ENSP00000357669,ENSP00000391800	ADAMTS1,APLN,HMOX1,HPGD,ID2,IGFBP5,NOTCH3,NPR1,PDGFRB,PPARG,PTGS2,S1PR1,STAT1,TGFB3,TPM1
biological process	GO:0072012	glomerulus vasculature development	6	18	0.0022	ENSP00000232424,ENSP00000261799,ENSP00000263388,ENSP00000277541,ENSP00000310036,ENSP00000457421	CD34,HES1,NOTCH1,NOTCH3,PDGFRB,PECAM1
biological process	GO:0022409	positive regulation of cell-cell adhesion	22	238	0.0023	ENSP00000166139,ENSP00000204961,ENSP00000221847,ENSP00000232424,ENSP00000257527,ENSP00000284523,ENSP00000320084,ENSP00000336829,ENSP00000338157,ENSP00000347948,ENSP00000354532,ENSP00000355870,ENSP00000356030,ENSP00000367817,ENSP00000367830,ENSP00000368632,ENSP00000370698,ENSP00000376345,ENSP00000380855,ENSP00000411152,ENSP00000412927,ENSP00000444198	ADAM19,CD276,CD55,CITED2,EBI3,EFNB1,FGG,FSTL3,GATA3,GRB2,HES1,HLA-G,HLX,IL6ST,ITPKB,PDCD1LG2,PNP,PODXL,PRKCZ,TNFRSF14,WNT3A,ZBTB16
biological process	GO:0042542	response to hydrogen peroxide	14	112	0.0023	ENSP00000216117,ENSP00000225964,ENSP00000248071,ENSP00000251595,ENSP00000261799,ENSP00000322421,ENSP00000333994,ENSP00000354394,ENSP00000356156,ENSP00000357625,ENSP00000379097,ENSP00000381185,ENSP00000384212,ENSP00000445175	AREG,BCL2,BNIP3,COL1A1,HBA1,HBA2,HBB,HMOX1,IL18BP,KLF2,LDHA,PDGFRB,PPP1R15B,STAT1
biological process	GO:0048710	regulation of astrocyte differentiation	7	27	0.0023	ENSP00000232424,ENSP00000234091,ENSP00000277541,ENSP00000281043,ENSP00000328181,ENSP00000370698,ENSP00000415786	HES1,ID2,IL6ST,MYCN,NOG,NOTCH1,SERPINE2
biological process	GO:0051049	regulation of transport	94	1732	0.0023	ENSP00000062104,ENSP00000070846,ENSP00000172229,ENSP00000207549,ENSP00000216117,ENSP00000220772,ENSP00000223095,ENSP00000226760,ENSP00000229239,ENSP00000238682,ENSP00000243457,ENSP00000243786,ENSP00000244745,ENSP00000245907,ENSP00000254301,ENSP00000261735,ENSP00000261769,ENSP00000261799,ENSP00000262426,ENSP00000262613,ENSP00000263864,ENSP00000264033,ENSP00000273077,ENSP00000273258,ENSP00000274368…	ACTB,ADRA2A,ADRA2C,ADRBK1,ANXA2,APLN,APLNR,ARL6IP5,B2M,BCAP31,BCL2,C3,CA2,CALR,CASQ1,CBL,CCR1,CD34,CD63,CDH1,CLIC4,CRH,CRHBP,CYP19A1,DAB2,DKK1,ERP29,FCGR2B,FGG,FN1,FOXF1,GABRE,GAPDH,GAS6,GATA3,GJA5,GLRX,HCAR2,HK2,HMOX1,HYAL2,INHA,INHBB,INSIG1,ITGB3,KCNJ2,KCNK12,KCNK17,KCNK5,KISS1,LGALS3,LGR4,LMAN2,MMP12,NGFR,NNAT,NOS3,NOTCH1,NPR1,OXTR,PDGFRB,PER1,PINK1,PKP2,PNKD,POMC,PPARG,PRKCZ,PRSS8,PTGS2,RAB25…
biological process	GO:0072595	maintenance of protein localization in organelle	8	37	0.0023	ENSP00000258739,ENSP00000290573,ENSP00000324173,ENSP00000329471,ENSP00000344741,ENSP00000363641,ENSP00000364204,ENSP00000379563	HK2,HSPA5,INSIG1,KDELR1,KDELR2,PINK1,TSPO,TXN
biological process	GO:0018401	peptidyl-proline hydroxylation to 4-hydroxy-L-proline	4	5	0.0024	ENSP00000250457,ENSP00000263556,ENSP00000327801,ENSP00000469686	EGLN2,EGLN3,P4HA1,P4HB
biological process	GO:0030195	negative regulation of blood coagulation	9	48	0.0024	ENSP00000223095,ENSP00000278407,ENSP00000284273,ENSP00000297494,ENSP00000310036,ENSP00000336829,ENSP00000346032,ENSP00000371958,ENSP00000415786	ANXA2,CD34,CD9,FGG,NOS3,SERPINE1,SERPINE2,SERPING1,UBASH3B
biological process	GO:0042327	positive regulation of phosphorylation	60	984	0.0024	ENSP00000215631,ENSP00000217169,ENSP00000227507,ENSP00000232424,ENSP00000238682,ENSP00000243786,ENSP00000245907,ENSP00000252506,ENSP00000261735,ENSP00000261799,ENSP00000261937,ENSP00000262768,ENSP00000262947,ENSP00000263923,ENSP00000273258,ENSP00000276571,ENSP00000277541,ENSP00000279488,ENSP00000280155,ENSP00000282397,ENSP00000284523,ENSP00000285018,ENSP00000287934,ENSP00000293379,ENSP00000295228…	ADRA2A,ADRA2C,ANXA2,APLN,APLNR,AREG,ARL6IP5,BCL2,BIRC7,C19orf10,C3,CCND1,CCR1,CRH,CRKL,CSPG4,DAB2,DKK1,DUSP6,DVL3,EFNA1,ENG,ERP29,FBN1,FCGR2B,FGG,FLT1,FLT4,FZD1,FZD4,GADD45B,GADD45G,GAS6,HES1,IL6ST,INHA,INHBB,ITGA5,ITGB3,KDR,KIAA1462,KISS1,MAGED1,MAP3K11,NOTCH1,PDGFRB,PILRB,PINK1,PRKCZ,PSAP,PTGS2,RPLP1,SDC4,SEMA4C,TGFB3,TIMP2,TXN,UBC,WNT3A,WNT7A
biological process	GO:0019221	cytokine-mediated signaling pathway	44	655	0.0026	ENSP00000172229,ENSP00000216117,ENSP00000216223,ENSP00000221847,ENSP00000227507,ENSP00000252590,ENSP00000263379,ENSP00000264033,ENSP00000290219,ENSP00000296140,ENSP00000299767,ENSP00000305416,ENSP00000310405,ENSP00000326737,ENSP00000327801,ENSP00000332643,ENSP00000342513,ENSP00000346032,ENSP00000346300,ENSP00000346839,ENSP00000347948,ENSP00000354394,ENSP00000355652,ENSP00000356438,ENSP00000362195…	ACKR2,ANXA2,B2M,BCL2,CBL,CCND1,CCR1,CRKL,CSF2RB,CSF3R,CXCR6,EBI3,FN1,GATA3,GRB2,HLA-G,HMOX1,HSP90B1,IFI6,IFITM2,IFNGR2,IL11RA,IL18BP,IL27RA,IL2RB,IL6ST,ISG15,ITGB1,KRT18,KRT8,NDN,NGFR,P4HB,PLVAP,POMC,PTGS2,RHOU,RPLP0,S1PR1,STAT1,TNFRSF12A,TNFRSF14,UBC,XCR1
biological process	GO:0030510	regulation of BMP signaling pathway	12	86	0.0026	ENSP00000166139,ENSP00000220772,ENSP00000232424,ENSP00000277541,ENSP00000287934,ENSP00000288840,ENSP00000325527,ENSP00000328181,ENSP00000357980,ENSP00000362299,ENSP00000363081,ENSP00000482760	DKK1,ENG,FBN1,FSTL3,FZD1,HES1,HTRA1,NOG,NOTCH1,PCSK6,SFRP1,SMAD6
biological process	GO:0097435	supramolecular fiber organization	30	383	0.0026	ENSP00000005260,ENSP00000070846,ENSP00000167586,ENSP00000223127,ENSP00000225964,ENSP00000233143,ENSP00000245932,ENSP00000261799,ENSP00000263556,ENSP00000264828,ENSP00000267205,ENSP00000279249,ENSP00000284617,ENSP00000299767,ENSP00000308452,ENSP00000346032,ENSP00000347041,ENSP00000351022,ENSP00000352272,ENSP00000352455,ENSP00000355124,ENSP00000357057,ENSP00000367950,ENSP00000369129,ENSP00000378669…	ALDOA,ANXA2,ARPC1B,BAIAP2L1,BCL2,CASQ1,CCSAP,CDC42EP2,COL1A1,COL5A3,DSP,FMOD,HSP90B1,ITGB1,KRT14,KRT17,KRT19,KRT8,MFAP5,MYOZ1,P4HA1,PDGFRB,PKP2,PLOD3,RHOF,SHROOM1,TMSB10,TPM1,TPPP3,VASP
biological process	GO:0019320	hexose catabolic process	9	49	0.0027	ENSP00000229239,ENSP00000229270,ENSP00000234590,ENSP00000290573,ENSP00000297785,ENSP00000320171,ENSP00000362413,ENSP00000378669,ENSP00000465930	ALDH1A1,ALDOA,ENO1,GALK1,GAPDH,HK2,PGK1,PKM,TPI1
biological process	GO:0019538	protein metabolic process	196	4194	0.0027	ENSP00000062104,ENSP00000166139,ENSP00000172229,ENSP00000204961,ENSP00000215906,ENSP00000216223,ENSP00000217131,ENSP00000217169,ENSP00000218230,ENSP00000220166,ENSP00000220562,ENSP00000220772,ENSP00000222247,ENSP00000223127,ENSP00000223357,ENSP00000226760,ENSP00000227451,ENSP00000227507,ENSP00000228936,ENSP00000229239,ENSP00000230050,ENSP00000233813,ENSP00000236671,ENSP00000237530,ENSP00000243776…	A2M,ACTB,ADAM19,ADAMTS1,ADRBK1,AEBP1,ALAS2,ALPK3,ANXA2,APOL6,APOLD1,AQPEP,ARF4,ART4,ASPHD2,AUP1,B2M,B3GNT3,B3GNT7,B4GALT1,BCL2,BIRC7,BNIP3,C3,CALR,CALU,CBL,CCND1,CCNE1,CD55,CHMP4C,CHPF,CHSY1,CLN5,CPVL,CPZ,CRKL,CSF2RB,CSPG4,CSRP2BP,CTSD,CTSH,CTSL,CTSZ,DIO2,DMWD,DSP,DTX4,DUSP6,EEF1G,EFNB1,EGLN2,EGLN3,EIF1,ENG,EP400,EPHB4,EXTL3,FBN1,FGG,FLT1,FLT4,FN1,FSTL1,FSTL3,GALNT2,GALNT6,GAPDH,GAS6,GATA3,GFPT2,…
biological process	GO:0030514	negative regulation of BMP signaling pathway	9	49	0.0027	ENSP00000166139,ENSP00000220772,ENSP00000277541,ENSP00000287934,ENSP00000288840,ENSP00000325527,ENSP00000328181,ENSP00000357980,ENSP00000363081	DKK1,FBN1,FSTL3,FZD1,HTRA1,NOG,NOTCH1,SFRP1,SMAD6
biological process	GO:0034109	homotypic cell-cell adhesion	8	38	0.0027	ENSP00000070846,ENSP00000261590,ENSP00000284273,ENSP00000284523,ENSP00000331831,ENSP00000336829,ENSP00000369129,ENSP00000452786	DSG2,DSP,FGG,GAS6,ITGB3,PKP2,UBASH3B,WNT3A
biological process	GO:0035904	aorta development	9	49	0.0027	ENSP00000232424,ENSP00000240328,ENSP00000244745,ENSP00000249749,ENSP00000254958,ENSP00000261799,ENSP00000288840,ENSP00000362299,ENSP00000386043	DLL4,ENG,HES1,JAG1,LTBP1,PDGFRB,SMAD6,SOX4,TBX2
biological process	GO:0035909	aorta morphogenesis	7	28	0.0027	ENSP00000232424,ENSP00000240328,ENSP00000244745,ENSP00000249749,ENSP00000254958,ENSP00000261799,ENSP00000362299	DLL4,ENG,HES1,JAG1,PDGFRB,SOX4,TBX2
biological process	GO:1903672	positive regulation of sprouting angiogenesis	8	38	0.0027	ENSP00000216117,ENSP00000263923,ENSP00000274289,ENSP00000293379,ENSP00000356438,ENSP00000362095,ENSP00000364526,ENSP00000475344	APLNR,HMOX1,ITGA5,KDR,KIAA1462,PLK2,PTGS2,SRPX2
biological process	GO:2000352	negative regulation of endothelial cell apoptotic process	7	28	0.0027	ENSP00000223095,ENSP00000253796,ENSP00000263923,ENSP00000331831,ENSP00000336829,ENSP00000368632,ENSP00000369014	FGG,GAS6,GATA3,KDR,NDNF,RAMP2,SERPINE1
biological process	GO:0034620	cellular response to unfolded protein	14	115	0.0028	ENSP00000220562,ENSP00000226760,ENSP00000227507,ENSP00000262947,ENSP00000275525,ENSP00000299767,ENSP00000316029,ENSP00000320866,ENSP00000323313,ENSP00000324173,ENSP00000366098,ENSP00000389277,ENSP00000420076,ENSP00000438689	ACADVL,C19orf10,CALR,CCND1,EXTL3,HSP90B1,HSPA5,IGFBP1,PDIA5,SERP1,TLN1,TMBIM6,WFS1,YIF1A
biological process	GO:0050866	negative regulation of cell activation	18	177	0.0029	ENSP00000216117,ENSP00000220772,ENSP00000234091,ENSP00000243786,ENSP00000254301,ENSP00000262426,ENSP00000284273,ENSP00000297494,ENSP00000336829,ENSP00000349041,ENSP00000351497,ENSP00000355870,ENSP00000361818,ENSP00000371958,ENSP00000380855,ENSP00000412927,ENSP00000415786,ENSP00000430950	CD9,FCGR2B,FGG,FOXF1,HLA-G,HLX,HMOX1,ID2,IDO1,INHA,LGALS3,NOS3,NRARP,PDCD1LG2,SDC4,SERPINE2,SFRP1,UBASH3B
biological process	GO:0002683	negative regulation of immune system process	32	425	0.003	ENSP00000166139,ENSP00000216117,ENSP00000220772,ENSP00000232424,ENSP00000234091,ENSP00000238682,ENSP00000243786,ENSP00000254301,ENSP00000262426,ENSP00000263379,ENSP00000277541,ENSP00000278407,ENSP00000284273,ENSP00000287820,ENSP00000323929,ENSP00000325527,ENSP00000338157,ENSP00000349041,ENSP00000351497,ENSP00000355870,ENSP00000356030,ENSP00000357980,ENSP00000361818,ENSP00000368516,ENSP00000379683…	A2M,CD55,CYP19A1,FBN1,FCGR2B,FOXF1,FSTL3,HES1,HLA-G,HLX,HMOX1,HTRA1,ID2,IDO1,IL27RA,INHA,ITPKB,LDB1,LGALS3,LGR4,MMP12,NOTCH1,NRARP,PDCD1LG2,PPARG,SDC4,SERPING1,SFRP1,TGFB3,TMBIM6,UBASH3B,ZBTB16
biological process	GO:0002262	myeloid cell homeostasis	13	102	0.0031	ENSP00000216117,ENSP00000222219,ENSP00000234091,ENSP00000243786,ENSP00000248071,ENSP00000262746,ENSP00000294785,ENSP00000299106,ENSP00000332369,ENSP00000368632,ENSP00000369757,ENSP00000375066,ENSP00000411152	ALAS2,DNASE2,GATA3,HCAR2,HMOX1,ID2,INHA,ITPKB,JAM3,KLF2,NCSTN,PRDX1,RPS6
biological process	GO:0006952	defense response	71	1234	0.0031	ENSP00000172229,ENSP00000207549,ENSP00000216117,ENSP00000223095,ENSP00000229239,ENSP00000242786,ENSP00000245907,ENSP00000254301,ENSP00000262428,ENSP00000262746,ENSP00000262776,ENSP00000263379,ENSP00000265462,ENSP00000270590,ENSP00000274368,ENSP00000276571,ENSP00000277541,ENSP00000278407,ENSP00000279249,ENSP00000287820,ENSP00000290219,ENSP00000295228,ENSP00000296140,ENSP00000299106,ENSP00000307911…	ACKR2,ADM,B2M,B4GALT1,BCL2,BNIP3,C3,CCR1,CD55,CD97,CDC42EP2,CHST2,COTL1,CRH,CRHBP,CSF3R,CXCR6,DEAF1,F11R,FCGR2B,FLNB,FN1,GAPDH,GATA3,GIG25,GPR32,GRB2,HEXIM1,HLA-G,HMGB3,HMOX1,HSPG2,HYAL2,IDO1,IFI6,IFITM2,IFNGR2,IL27RA,INHBB,ISG15,ITGB1,JAM3,KRT6A,LGALS3,LGALS3BP,LGR4,NGFR,NOTCH1,NRROS,PLAC8,PPARG,PRCP,PRDX1,PRDX5,PRG2,PRKCZ,PSG3,PTGES,PTGS2,RPL30,RPL39,SCUBE1,SERPINE1,SERPING1,SLPI,STAB1,STAT1,TN…
biological process	GO:0046907	intracellular transport	78	1390	0.0031	ENSP00000172229,ENSP00000205636,ENSP00000217131,ENSP00000222247,ENSP00000230050,ENSP00000245934,ENSP00000251047,ENSP00000253796,ENSP00000258739,ENSP00000261735,ENSP00000262225,ENSP00000262613,ENSP00000264033,ENSP00000292879,ENSP00000297265,ENSP00000299705,ENSP00000299767,ENSP00000301072,ENSP00000302620,ENSP00000303145,ENSP00000306010,ENSP00000309415,ENSP00000309830,ENSP00000311430,ENSP00000312734…	AGXT,ANXA8,AREG,ARF4,AUP1,BCAP31,CALR,CBL,CD55,CD63,CHMP4C,CLN5,CLTB,CMTM6,CTSZ,ERGIC1,ERP29,FOLR1,GAS6,HID1,HSP90B1,KDELR1,KDELR2,LMAN1,MMP12,NGFR,NPC2,PIPOX,PRKCZ,RAB8B,RAMP2,RPL10A,RPL12,RPL18A,RPL26,RPL29,RPL30,RPL31,RPL34,RPL36A,RPL37A,RPL38,RPL39,RPL4,RPL7,RPL9,RPLP0,RPLP1,RPS10,RPS12,RPS13,RPS15A,RPS20,RPS21,RPS25,RPS27,RPS28,RPS3A,RPS6,RPS8,RPSA,SEC61G,SLC9A3R1,SRSF5,SYMPK,SYT8,TMED10,TME…
biological process	GO:0090066	regulation of anatomical structure size	34	464	0.0031	ENSP00000005260,ENSP00000216117,ENSP00000223127,ENSP00000231721,ENSP00000245932,ENSP00000249014,ENSP00000262613,ENSP00000263867,ENSP00000276440,ENSP00000279249,ENSP00000280155,ENSP00000284523,ENSP00000285018,ENSP00000297494,ENSP00000324270,ENSP00000326737,ENSP00000333994,ENSP00000336829,ENSP00000346839,ENSP00000354573,ENSP00000356000,ENSP00000356438,ENSP00000357669,ENSP00000358301,ENSP00000359045…	ADM,ADRA2A,ADRA2C,ADRB1,APLN,ARHGAP4,ARPC1B,BAIAP2L1,CAPG,CDC42EP1,CDC42EP2,CRABP2,DOCK5,FGG,FN1,GJA5,GRB2,HBB,HMOX1,MACF1,MYADM,NOS3,NPR1,OXTR,PLOD3,PLXNA2,PTGS2,SEMA3G,SLC12A4,SLC9A3R1,TNFRSF12A,VASP,WNT3A,WNT7A
biological process	GO:0010721	negative regulation of cell development	25	298	0.0032	ENSP00000172229,ENSP00000217131,ENSP00000231721,ENSP00000232424,ENSP00000234091,ENSP00000254958,ENSP00000263388,ENSP00000274289,ENSP00000277541,ENSP00000281043,ENSP00000284523,ENSP00000285018,ENSP00000295113,ENSP00000320866,ENSP00000325527,ENSP00000328181,ENSP00000332293,ENSP00000357392,ENSP00000359045,ENSP00000364585,ENSP00000378401,ENSP00000379563,ENSP00000381185,ENSP00000452780,ENSP00000481109	ARHGAP4,ASCL2,B2M,BCL2,CALR,CTSZ,EFNA1,FBN1,FRZB,HES1,ID2,JAG1,MYCN,NGFR,NOG,NOTCH1,NOTCH3,PLK2,RCC2,SEMA3G,SGK223,SPOCK1,TSPO,WNT3A,WNT7A
biological process	GO:0010755	regulation of plasminogen activation	5	12	0.0032	ENSP00000217131,ENSP00000223095,ENSP00000234590,ENSP00000296130,ENSP00000415786	CLEC3B,CTSZ,ENO1,SERPINE1,SERPINE2
biological process	GO:0034113	heterotypic cell-cell adhesion	7	29	0.0032	ENSP00000070846,ENSP00000261590,ENSP00000293379,ENSP00000369129,ENSP00000379350,ENSP00000397157,ENSP00000452786	DSG2,DSP,ITGA5,ITGB1,ITGB3,PERP,PKP2
biological process	GO:0035967	cellular response to topologically incorrect protein	15	132	0.0032	ENSP00000220562,ENSP00000226760,ENSP00000227507,ENSP00000248958,ENSP00000262947,ENSP00000275525,ENSP00000299767,ENSP00000316029,ENSP00000320866,ENSP00000323313,ENSP00000324173,ENSP00000366098,ENSP00000389277,ENSP00000420076,ENSP00000438689	ACADVL,C19orf10,CALR,CCND1,EXTL3,HSP90B1,HSPA5,IGFBP1,PDIA5,SDF2L1,SERP1,TLN1,TMBIM6,WFS1,YIF1A
biological process	GO:0007389	pattern specification process	31	409	0.0033	ENSP00000204961,ENSP00000220772,ENSP00000232424,ENSP00000240328,ENSP00000244050,ENSP00000246080,ENSP00000249749,ENSP00000254190,ENSP00000262041,ENSP00000262225,ENSP00000262426,ENSP00000277541,ENSP00000279488,ENSP00000284523,ENSP00000285018,ENSP00000288840,ENSP00000297316,ENSP00000299441,ENSP00000328181,ENSP00000338157,ENSP00000341815,ENSP00000346300,ENSP00000349041,ENSP00000349490,ENSP00000356000…	CHSY1,CITED2,CRKL,DCHS1,DKK1,DLL4,DUSP6,EFNB1,ENG,FOLR1,FOXF1,HES1,LDB1,MEOX2,MFNG,NOG,NOTCH1,NRARP,PCSK6,PLXNA2,SFRP1,SMAD6,SNAI1,SOX17,SOX18,TBX2,TCF15,TMED2,WNT3A,WNT7A,ZBTB16
biological process	GO:0007492	endoderm development	11	76	0.0033	ENSP00000277541,ENSP00000293379,ENSP00000297316,ENSP00000301921,ENSP00000308208,ENSP00000324532,ENSP00000328181,ENSP00000346839,ENSP00000355180,ENSP00000363081,ENSP00000375778	COL6A1,DKK1,FN1,ITGA5,LAMA3,LAMB3,MMP14,NOG,NOTCH1,SOX17,SOX7
biological process	GO:0030968	endoplasmic reticulum unfolded protein response	13	103	0.0033	ENSP00000220562,ENSP00000226760,ENSP00000227507,ENSP00000262947,ENSP00000275525,ENSP00000299767,ENSP00000316029,ENSP00000320866,ENSP00000323313,ENSP00000324173,ENSP00000366098,ENSP00000420076,ENSP00000438689	ACADVL,C19orf10,CALR,CCND1,EXTL3,HSP90B1,HSPA5,IGFBP1,PDIA5,SERP1,TLN1,WFS1,YIF1A
biological process	GO:0035050	embryonic heart tube development	11	76	0.0033	ENSP00000232424,ENSP00000240328,ENSP00000262225,ENSP00000277541,ENSP00000284523,ENSP00000297316,ENSP00000341815,ENSP00000362299,ENSP00000377284,ENSP00000444198,ENSP00000484552	CITED2,ENG,FOLR1,GJA5,HES1,NOTCH1,SOX17,SOX18,TBX2,TMED2,WNT3A
biological process	GO:0042744	hydrogen peroxide catabolic process	6	20	0.0033	ENSP00000251595,ENSP00000262746,ENSP00000265462,ENSP00000322421,ENSP00000333994,ENSP00000342026	HBA1,HBA2,HBB,PRDX1,PRDX5,PRDX6
biological process	GO:0072593	reactive oxygen species metabolic process	13	103	0.0033	ENSP00000251595,ENSP00000262746,ENSP00000265462,ENSP00000297494,ENSP00000309714,ENSP00000322421,ENSP00000328625,ENSP00000333994,ENSP00000342026,ENSP00000357625,ENSP00000365926,ENSP00000368646,ENSP00000381185	BCL2,BNIP3,HBA1,HBA2,HBB,NOS3,NRROS,PRDX1,PRDX4,PRDX5,PRDX6,RFK,SH3PXD2B
biological process	GO:0033554	cellular response to stress	85	1553	0.0034	ENSP00000216117,ENSP00000217169,ENSP00000220562,ENSP00000220772,ENSP00000222543,ENSP00000226760,ENSP00000227507,ENSP00000230895,ENSP00000234091,ENSP00000240328,ENSP00000244745,ENSP00000248071,ENSP00000248958,ENSP00000250457,ENSP00000257696,ENSP00000261402,ENSP00000262746,ENSP00000262947,ENSP00000263620,ENSP00000264033,ENSP00000265462,ENSP00000273258,ENSP00000274289,ENSP00000275525,ENSP00000277541…	ACADVL,ADM,AOC1,ARID3A,ARL6IP5,AUP1,BCL2,BIRC7,BNIP3,C19orf10,CA2,CALR,CBL,CCND1,CITED2,COX4I2,CRIP1,CRKL,DAP,EGLN2,EGLN3,ENDOG,EXTL3,FOLR1,GAS6,GRB2,HILPDA,HK2,HMOX1,HSP90B1,HSPA5,HSPA6,ID2,IGFBP1,IL18BP,INHBB,INSIG1,INTS3,ISG15,JAM3,KLF2,LAMB2,MAP3K11,MC1R,MORF4L1,MORF4L2,NDNF,NDRG1,NOS3,NOTCH1,NUAK1,NUAK2,P4HB,PDIA3,PDIA4,PDIA5,PGK1,PIK3C2B,PINK1,PLK2,PNKP,PPARG,PPP1R15B,PRDX1,PRDX5,PTGS2,PYCR…
biological process	GO:0006979	response to oxidative stress	29	373	0.0035	ENSP00000216117,ENSP00000225964,ENSP00000248071,ENSP00000251595,ENSP00000261799,ENSP00000262746,ENSP00000265462,ENSP00000273258,ENSP00000297494,ENSP00000301904,ENSP00000308208,ENSP00000322421,ENSP00000323511,ENSP00000333994,ENSP00000342026,ENSP00000351022,ENSP00000354394,ENSP00000356156,ENSP00000356438,ENSP00000357625,ENSP00000361725,ENSP00000364204,ENSP00000379097,ENSP00000381185,ENSP00000383365…	AREG,ARL6IP5,BCL2,BNIP3,COL1A1,ENDOG,HBA1,HBA2,HBB,HMOX1,HYAL2,IL18BP,KLF2,LDHA,MMP14,NOS3,PDGFRB,PINK1,PNKP,PPP1R15B,PRDX1,PRDX5,PRDX6,PTGS2,PYCR1,SCARA3,STAT1,TPM1,TXNRD2
biological process	GO:0016052	carbohydrate catabolic process	13	104	0.0035	ENSP00000216392,ENSP00000229239,ENSP00000229270,ENSP00000234590,ENSP00000261416,ENSP00000290573,ENSP00000297785,ENSP00000320171,ENSP00000349687,ENSP00000362413,ENSP00000378669,ENSP00000445175,ENSP00000465930	ALDH1A1,ALDOA,ENO1,GALK1,GAPDH,GM2A,HEXB,HK2,LDHA,PGK1,PKM,PYGL,TPI1
biological process	GO:0032526	response to retinoic acid	13	104	0.0035	ENSP00000199936,ENSP00000220166,ENSP00000225964,ENSP00000261799,ENSP00000284523,ENSP00000287820,ENSP00000342385,ENSP00000360522,ENSP00000361554,ENSP00000362464,ENSP00000363081,ENSP00000366093,ENSP00000434034	COL1A1,CTSH,DKK1,FZD4,GJB3,HSD17B2,PDGFRB,PPARG,PTGES,RBP4,RORB,TIE1,WNT3A
biological process	GO:0032507	maintenance of protein location in cell	10	64	0.0036	ENSP00000258739,ENSP00000290573,ENSP00000316029,ENSP00000324173,ENSP00000329471,ENSP00000344741,ENSP00000363641,ENSP00000364204,ENSP00000379563,ENSP00000420213	FLNB,HK2,HSPA5,INSIG1,KDELR1,KDELR2,PINK1,TLN1,TSPO,TXN
biological process	GO:0048754	branching morphogenesis of an epithelial tube	15	134	0.0036	ENSP00000217131,ENSP00000220166,ENSP00000222145,ENSP00000249749,ENSP00000262426,ENSP00000277541,ENSP00000281043,ENSP00000299441,ENSP00000308208,ENSP00000349041,ENSP00000362299,ENSP00000363500,ENSP00000369055,ENSP00000379097,ENSP00000381185	AREG,B4GALT1,BCL2,CLIC4,CTSH,CTSZ,DCHS1,DLL4,ENG,FOXF1,MMP14,MYCN,NOTCH1,NRARP,RASIP1
biological process	GO:0001952	regulation of cell-matrix adhesion	13	105	0.0037	ENSP00000220772,ENSP00000223095,ENSP00000254958,ENSP00000263212,ENSP00000263923,ENSP00000308208,ENSP00000354573,ENSP00000357801,ENSP00000361818,ENSP00000364585,ENSP00000367830,ENSP00000381185,ENSP00000392466	BCL2,JAG1,KDR,LDB1,MACF1,MMP14,PPM1F,PRKCZ,RCC2,S100A10,SDC4,SERPINE1,SFRP1
biological process	GO:0036498	IRE1-mediated unfolded protein response	9	52	0.0037	ENSP00000220562,ENSP00000226760,ENSP00000262947,ENSP00000316029,ENSP00000323313,ENSP00000324173,ENSP00000366098,ENSP00000420076,ENSP00000438689	ACADVL,C19orf10,EXTL3,HSPA5,PDIA5,SERP1,TLN1,WFS1,YIF1A
biological process	GO:0048638	regulation of developmental growth	25	302	0.0037	ENSP00000220772,ENSP00000231721,ENSP00000240328,ENSP00000277541,ENSP00000279488,ENSP00000284523,ENSP00000300026,ENSP00000309714,ENSP00000319231,ENSP00000326737,ENSP00000328181,ENSP00000346839,ENSP00000354573,ENSP00000355870,ENSP00000356000,ENSP00000358301,ENSP00000359045,ENSP00000360522,ENSP00000365145,ENSP00000368678,ENSP00000370242,ENSP00000381185,ENSP00000399700,ENSP00000420076,ENSP00000482841	ADRB1,AGRN,ARHGAP4,BCL2,CRABP2,DUSP6,FN1,FOXS1,HLX,MACF1,NOG,NOTCH1,PHLDA2,PLAC8,PLXNA2,PPIB,RBP4,SEMA3G,SERP1,SFRP1,SH3PXD2B,TBX2,TNFRSF12A,WNT3A,WWC3
biological process	GO:0060537	muscle tissue development	24	284	0.0037	ENSP00000070846,ENSP00000234091,ENSP00000240328,ENSP00000249749,ENSP00000261590,ENSP00000261799,ENSP00000262041,ENSP00000277541,ENSP00000284523,ENSP00000305416,ENSP00000320866,ENSP00000328181,ENSP00000351022,ENSP00000355870,ENSP00000357057,ENSP00000360522,ENSP00000361943,ENSP00000362299,ENSP00000369129,ENSP00000379350,ENSP00000386665,ENSP00000420213,ENSP00000456609,ENSP00000484552	CALR,CASQ1,DLL4,DSG2,DSP,ENG,FHL2,FLNB,GJA5,HEYL,HLX,ID2,ITGB1,MEOX2,NOG,NOTCH1,PDGFRB,PKP2,RBP4,S1PR1,STRA6,TBX2,TPM1,WNT3A
biological process	GO:0070997	neuron death	9	52	0.0037	ENSP00000172229,ENSP00000229239,ENSP00000262041,ENSP00000264033,ENSP00000324173,ENSP00000349076,ENSP00000357625,ENSP00000361725,ENSP00000381185	ATN1,BCL2,BNIP3,CBL,ENDOG,GAPDH,HSPA5,MEOX2,NGFR
biological process	GO:0019058	viral life cycle	17	166	0.0038	ENSP00000263864,ENSP00000293379,ENSP00000297265,ENSP00000312262,ENSP00000331831,ENSP00000346067,ENSP00000347948,ENSP00000356030,ENSP00000356991,ENSP00000357005,ENSP00000379350,ENSP00000395704,ENSP00000401853,ENSP00000402060,ENSP00000441543,ENSP00000444408,ENSP00000452786	ADRBK1,CD55,CHMP4C,CXCR6,F11R,GAS6,HYAL2,ITGA5,ITGB1,ITGB3,PVR,PVRL4,RPSA,SLC1A5,TNFRSF14,UBC,VAMP8
biological process	GO:0030216	keratinocyte differentiation	23	267	0.0038	ENSP00000070846,ENSP00000167586,ENSP00000252242,ENSP00000254958,ENSP00000261590,ENSP00000264716,ENSP00000277541,ENSP00000308452,ENSP00000319730,ENSP00000329243,ENSP00000340989,ENSP00000353608,ENSP00000353742,ENSP00000355124,ENSP00000357737,ENSP00000363500,ENSP00000369129,ENSP00000369317,ENSP00000373487,ENSP00000397157,ENSP00000420213,ENSP00000449404,ENSP00000482760	CLIC4,DSC3,DSG2,DSP,FLNB,FOSL2,JAG1,KRT14,KRT17,KRT18,KRT19,KRT5,KRT6A,KRT7,KRT8,KRTAP26-1,NOTCH1,PCSK6,PERP,PKP2,PRSS8,SFN,SPRR2G
biological process	GO:0045598	regulation of fat cell differentiation	14	120	0.0039	ENSP00000155926,ENSP00000220772,ENSP00000232424,ENSP00000234091,ENSP00000254958,ENSP00000280614,ENSP00000284523,ENSP00000287820,ENSP00000295113,ENSP00000309714,ENSP00000338157,ENSP00000344741,ENSP00000356438,ENSP00000368632	CCRN4L,FRZB,GATA3,HES1,ID2,INSIG1,JAG1,PPARG,PTGS2,SFRP1,SH3PXD2B,TRIB2,WNT3A,ZBTB16
biological process	GO:0090050	positive regulation of cell migration involved in sprouting angiogenesis	6	21	0.0039	ENSP00000216117,ENSP00000263923,ENSP00000274289,ENSP00000356438,ENSP00000362095,ENSP00000364526	HMOX1,KDR,KIAA1462,PLK2,PTGS2,SRPX2
biological process	GO:0009108	coenzyme biosynthetic process	17	167	0.004	ENSP00000229239,ENSP00000229270,ENSP00000234590,ENSP00000261326,ENSP00000290573,ENSP00000304592,ENSP00000316924,ENSP00000320171,ENSP00000354532,ENSP00000356438,ENSP00000359380,ENSP00000362413,ENSP00000365926,ENSP00000378669,ENSP00000378782,ENSP00000445175,ENSP00000465930	ACSS1,ALDOA,ENO1,FASN,GALK1,GAPDH,HK2,LDHA,MOCOS,PGK1,PKM,PNP,PTGS2,QPRT,RFK,SCD,TPI1
biological process	GO:1903530	regulation of secretion by cell	44	672	0.004	ENSP00000062104,ENSP00000207549,ENSP00000216117,ENSP00000220772,ENSP00000229239,ENSP00000238682,ENSP00000243786,ENSP00000244745,ENSP00000261735,ENSP00000262426,ENSP00000263864,ENSP00000273077,ENSP00000274368,ENSP00000276571,ENSP00000277541,ENSP00000280155,ENSP00000295228,ENSP00000310036,ENSP00000312262,ENSP00000312734,ENSP00000324270,ENSP00000331831,ENSP00000336829,ENSP00000346839,ENSP00000351497…	ADRA2A,ADRA2C,ADRBK1,APLN,CD34,CRH,CRHBP,CYP19A1,ERP29,FCGR2B,FGG,FN1,FOXF1,GAPDH,GAS6,GATA3,GJA5,HCAR2,HMOX1,HYAL2,INHA,INHBB,KISS1,LGR4,MMP12,NNAT,NOTCH1,OXTR,PINK1,PNKD,POMC,PRKCZ,RAB8B,RBP4,SDC4,SERP1,SFRP1,SOX4,SYT8,TGFB3,TMBIM6,TRPV6,UNC13D,VAMP8
biological process	GO:0003073	regulation of systemic arterial blood pressure	12	92	0.0041	ENSP00000217131,ENSP00000276571,ENSP00000297494,ENSP00000316786,ENSP00000324270,ENSP00000331831,ENSP00000351022,ENSP00000358301,ENSP00000362299,ENSP00000377055,ENSP00000436607,ENSP00000484552	ADM,ADRB1,CRH,CTSZ,ENG,GAS6,GJA5,HSD11B2,NOS3,OXTR,PRCP,TPM1
biological process	GO:0019471	4-hydroxyproline metabolic process	5	13	0.0041	ENSP00000250457,ENSP00000263556,ENSP00000327801,ENSP00000368646,ENSP00000469686	EGLN2,EGLN3,P4HA1,P4HB,PRDX4
biological process	GO:1903587	regulation of blood vessel endothelial cell proliferation involved in sprouting angiogenesis	5	13	0.0041	ENSP00000172229,ENSP00000216117,ENSP00000249749,ENSP00000364526,ENSP00000475344	APLNR,DLL4,HMOX1,KIAA1462,NGFR
biological process	GO:0001101	response to acid chemical	26	323	0.0042	ENSP00000199936,ENSP00000220166,ENSP00000220772,ENSP00000225964,ENSP00000248071,ENSP00000261799,ENSP00000263923,ENSP00000284523,ENSP00000287820,ENSP00000342385,ENSP00000347665,ENSP00000355180,ENSP00000355566,ENSP00000356438,ENSP00000360522,ENSP00000361554,ENSP00000362464,ENSP00000363081,ENSP00000364204,ENSP00000366093,ENSP00000371958,ENSP00000377284,ENSP00000386862,ENSP00000389277,ENSP00000434034…	CD9,COL18A1,COL1A1,COL6A1,CTSH,DKK1,FOLR1,FZD4,GJB3,HSD17B2,KDR,KLF2,KRT8,PDGFRB,PINK1,PPARG,PTGES,PTGS2,RBP4,RORB,SFRP1,SH3BP4,TIE1,TMBIM6,TOMM20,WNT3A
biological process	GO:0007548	sex differentiation	22	252	0.0042	ENSP00000166139,ENSP00000220772,ENSP00000227507,ENSP00000241261,ENSP00000243786,ENSP00000259806,ENSP00000261799,ENSP00000264033,ENSP00000284984,ENSP00000285018,ENSP00000295228,ENSP00000297494,ENSP00000308208,ENSP00000360522,ENSP00000368516,ENSP00000368632,ENSP00000368646,ENSP00000379683,ENSP00000381185,ENSP00000383063,ENSP00000434034,ENSP00000456609	ADAMTS1,BCL2,CBL,CCND1,CYP19A1,FOXF2,FSTL3,FZD4,GATA3,INHA,INHBB,LGR4,MMP14,NOS3,NRIP1,PDGFRB,PRDX4,RBP4,SFRP1,STRA6,TNFSF10,WNT7A
biological process	GO:0045927	positive regulation of growth	22	252	0.0042	ENSP00000220562,ENSP00000220772,ENSP00000226760,ENSP00000240328,ENSP00000263212,ENSP00000275525,ENSP00000277541,ENSP00000284523,ENSP00000300026,ENSP00000308208,ENSP00000308452,ENSP00000309714,ENSP00000326737,ENSP00000340989,ENSP00000346839,ENSP00000354573,ENSP00000355870,ENSP00000365145,ENSP00000368678,ENSP00000381185,ENSP00000420076,ENSP00000482841	AGRN,BCL2,CRABP2,EXTL3,FN1,FOXS1,HLX,IGFBP1,KRT17,MACF1,MMP14,NOTCH1,PPIB,PPM1F,SERP1,SFN,SFRP1,SH3PXD2B,TBX2,TNFRSF12A,WFS1,WNT3A
biological process	GO:0060325	face morphogenesis	7	31	0.0042	ENSP00000225964,ENSP00000238682,ENSP00000262424,ENSP00000328181,ENSP00000363081,ENSP00000385477,ENSP00000456609	CLDN5,COL1A1,CRISPLD2,DKK1,NOG,STRA6,TGFB3
biological process	GO:0009913	epidermal cell differentiation	25	306	0.0043	ENSP00000070846,ENSP00000167586,ENSP00000232424,ENSP00000252242,ENSP00000254958,ENSP00000261590,ENSP00000262613,ENSP00000264716,ENSP00000277541,ENSP00000308452,ENSP00000319730,ENSP00000329243,ENSP00000340989,ENSP00000353608,ENSP00000353742,ENSP00000355124,ENSP00000357737,ENSP00000363500,ENSP00000369129,ENSP00000369317,ENSP00000373487,ENSP00000397157,ENSP00000420213,ENSP00000449404,ENSP00000482760	CLIC4,DSC3,DSG2,DSP,FLNB,FOSL2,HES1,JAG1,KRT14,KRT17,KRT18,KRT19,KRT5,KRT6A,KRT7,KRT8,KRTAP26-1,NOTCH1,PCSK6,PERP,PKP2,PRSS8,SFN,SLC9A3R1,SPRR2G
biological process	GO:0030856	regulation of epithelial cell differentiation	15	137	0.0043	ENSP00000223095,ENSP00000227507,ENSP00000232424,ENSP00000254958,ENSP00000277541,ENSP00000281043,ENSP00000295113,ENSP00000324277,ENSP00000340989,ENSP00000344115,ENSP00000345344,ENSP00000354394,ENSP00000368632,ENSP00000380494,ENSP00000385477	APOLD1,CCND1,CDH5,CLDN5,CTSL,FRZB,GATA3,HES1,JAG1,MYCL,MYCN,NOTCH1,SERPINE1,SFN,STAT1
biological process	GO:0044265	cellular macromolecule catabolic process	52	842	0.0043	ENSP00000217131,ENSP00000220166,ENSP00000222219,ENSP00000222247,ENSP00000226760,ENSP00000230050,ENSP00000248958,ENSP00000264033,ENSP00000280614,ENSP00000297265,ENSP00000299767,ENSP00000309830,ENSP00000311430,ENSP00000313007,ENSP00000318646,ENSP00000324173,ENSP00000339795,ENSP00000345344,ENSP00000345957,ENSP00000346037,ENSP00000346050,ENSP00000346067,ENSP00000354739,ENSP00000355315,ENSP00000357555…	AUP1,BNIP3,CBL,CCRN4L,CHMP4C,CPVL,CTSH,CTSL,CTSZ,DNASE1L3,DNASE2,ENDOG,HECTD3,HSP90B1,HSPA5,ISG15,PABPC1,PCYOX1,PINK1,RPL10A,RPL12,RPL18A,RPL26,RPL29,RPL30,RPL31,RPL34,RPL36A,RPL37A,RPL38,RPL39,RPL4,RPL7,RPL9,RPLP0,RPLP1,RPS10,RPS12,RPS13,RPS15A,RPS20,RPS21,RPS25,RPS27,RPS28,RPS3A,RPS6,RPS8,RPSA,SDF2L1,UBC,WFS1
biological process	GO:0050880	regulation of blood vessel size	15	137	0.0043	ENSP00000216117,ENSP00000223127,ENSP00000276440,ENSP00000280155,ENSP00000297494,ENSP00000324270,ENSP00000333994,ENSP00000336829,ENSP00000356438,ENSP00000357669,ENSP00000358301,ENSP00000386069,ENSP00000391800,ENSP00000436607,ENSP00000484552	ADM,ADRA2A,ADRA2C,ADRB1,APLN,DOCK5,FGG,GJA5,HBB,HMOX1,NOS3,NPR1,OXTR,PLOD3,PTGS2
biological process	GO:0060070	canonical Wnt signaling pathway	12	93	0.0043	ENSP00000220772,ENSP00000227507,ENSP00000244745,ENSP00000284523,ENSP00000285018,ENSP00000287934,ENSP00000297316,ENSP00000316054,ENSP00000367301,ENSP00000368516,ENSP00000368632,ENSP00000434034	CCND1,DVL3,FZD1,FZD4,GATA3,LGR4,NDP,SFRP1,SOX17,SOX4,WNT3A,WNT7A
biological process	GO:0061045	negative regulation of wound healing	10	66	0.0043	ENSP00000219454,ENSP00000223095,ENSP00000278407,ENSP00000284273,ENSP00000297494,ENSP00000310036,ENSP00000336829,ENSP00000346032,ENSP00000371958,ENSP00000415786	ANXA2,CD34,CD9,FGG,NOS3,SERPINE1,SERPINE2,SERPING1,UBASH3B,WFDC1
biological process	GO:0061053	somite development	11	79	0.0043	ENSP00000220772,ENSP00000246080,ENSP00000262041,ENSP00000262225,ENSP00000262426,ENSP00000284523,ENSP00000295113,ENSP00000328181,ENSP00000349041,ENSP00000356000,ENSP00000363081	DKK1,FOXF1,FRZB,MEOX2,NOG,NRARP,PLXNA2,SFRP1,TCF15,TMED2,WNT3A
biological process	GO:0003229	ventricular cardiac muscle tissue development	9	54	0.0045	ENSP00000070846,ENSP00000234091,ENSP00000249749,ENSP00000261590,ENSP00000277541,ENSP00000328181,ENSP00000351022,ENSP00000362299,ENSP00000369129	DLL4,DSG2,DSP,ENG,ID2,NOG,NOTCH1,PKP2,TPM1
biological process	GO:0007167	enzyme linked receptor protein signaling pathway	45	698	0.0045	ENSP00000005260,ENSP00000172229,ENSP00000204961,ENSP00000225964,ENSP00000238682,ENSP00000243786,ENSP00000261799,ENSP00000261937,ENSP00000263923,ENSP00000264033,ENSP00000275525,ENSP00000282397,ENSP00000284273,ENSP00000288840,ENSP00000295228,ENSP00000295633,ENSP00000296522,ENSP00000306010,ENSP00000312506,ENSP00000328181,ENSP00000331831,ENSP00000332643,ENSP00000333157,ENSP00000344115,ENSP00000347041…	ACTB,AREG,ARF4,ARPC1B,ATP6V0E1,BAIAP2L1,CBL,CDH5,CITED2,CLDN5,COL1A1,CSPG4,EFNA1,EFNB1,ENG,EPHB4,F11R,FLT1,FLT4,FMOD,FSTL1,GAS6,GH2,GRB2,HPGD,IGFBP1,IL6ST,INHA,INHBB,ITGB3,KDR,LTBP1,MPZL1,NDN,NGFR,NOG,NPR1,PDGFRB,PDGFRL,PILRB,PRKCZ,SMAD6,TGFB3,UBASH3B,UBC
biological process	GO:0014706	striated muscle tissue development	23	271	0.0045	ENSP00000070846,ENSP00000234091,ENSP00000240328,ENSP00000249749,ENSP00000261590,ENSP00000261799,ENSP00000262041,ENSP00000277541,ENSP00000284523,ENSP00000305416,ENSP00000320866,ENSP00000328181,ENSP00000351022,ENSP00000355870,ENSP00000357057,ENSP00000360522,ENSP00000361943,ENSP00000362299,ENSP00000369129,ENSP00000379350,ENSP00000386665,ENSP00000420213,ENSP00000484552	CALR,CASQ1,DLL4,DSG2,DSP,ENG,FHL2,FLNB,GJA5,HEYL,HLX,ID2,ITGB1,MEOX2,NOG,NOTCH1,PDGFRB,PKP2,RBP4,S1PR1,TBX2,TPM1,WNT3A
biological process	GO:0003181	atrioventricular valve morphogenesis	6	22	0.0046	ENSP00000244745,ENSP00000277541,ENSP00000288840,ENSP00000299441,ENSP00000357392,ENSP00000361943	DCHS1,EFNA1,HEYL,NOTCH1,SMAD6,SOX4
biological process	GO:0010469	regulation of signaling receptor activity	39	577	0.0046	ENSP00000014914,ENSP00000053867,ENSP00000221847,ENSP00000223095,ENSP00000238682,ENSP00000239316,ENSP00000241261,ENSP00000243786,ENSP00000254301,ENSP00000254958,ENSP00000264033,ENSP00000274368,ENSP00000276571,ENSP00000279249,ENSP00000280155,ENSP00000284523,ENSP00000285018,ENSP00000295228,ENSP00000319231,ENSP00000325527,ENSP00000328181,ENSP00000331831,ENSP00000333157,ENSP00000349493,ENSP00000351497…	ADM,ADRA2A,ADRA2C,APLN,AREG,CBL,CDC42EP2,CGB2,CRH,CRHBP,CSH2,DKK1,EBI3,FBN1,FCGR2B,GAS6,GH2,GPRC5A,GRN,GUCA2A,HEYL,IL18BP,INHA,INHBB,INSL4,ITGB1,JAG1,LGALS3,NDP,NOG,PHLDA2,PINK1,POMC,SEMA3B,SERPINE1,TGFB3,TNFSF10,WNT3A,WNT7A
biological process	GO:0030728	ovulation	6	22	0.0046	ENSP00000284984,ENSP00000296522,ENSP00000297494,ENSP00000352295,ENSP00000356438,ENSP00000383063	ADAMTS1,CGB2,HPGD,NOS3,NRIP1,PTGS2
biological process	GO:0030879	mammary gland development	14	123	0.0046	ENSP00000227507,ENSP00000233813,ENSP00000234091,ENSP00000238682,ENSP00000240328,ENSP00000262426,ENSP00000284523,ENSP00000290573,ENSP00000304592,ENSP00000324270,ENSP00000369055,ENSP00000379097,ENSP00000379683,ENSP00000391800	APLN,AREG,B4GALT1,CCND1,CYP19A1,FASN,FOXF1,HK2,ID2,IGFBP5,OXTR,TBX2,TGFB3,WNT3A
biological process	GO:0045892	negative regulation of transcription, DNA-templated	67	1169	0.0046	ENSP00000220772,ENSP00000223357,ENSP00000226760,ENSP00000227507,ENSP00000230895,ENSP00000232424,ENSP00000234091,ENSP00000234590,ENSP00000238647,ENSP00000240328,ENSP00000244050,ENSP00000248071,ENSP00000249749,ENSP00000256104,ENSP00000256495,ENSP00000262426,ENSP00000262643,ENSP00000263212,ENSP00000263388,ENSP00000265462,ENSP00000277541,ENSP00000287820,ENSP00000287934,ENSP00000293805,ENSP00000297316…	AEBP1,ASCL2,ATN1,BCL6B,BHLHE40,CALR,CCND1,CCNE1,CDKN1C,CITED2,DAB2,DAP,DEAF1,DKK1,DLL4,EFNA1,ENG,ENO1,FABP4,FHL2,FOXF1,FOXS1,FZD1,GAS6,GATA3,HES1,HEXIM1,HEYL,ID2,IRF2BPL,KLF2,LDB1,LGR4,MAFK,MAGED1,MMP12,MORF4L1,MORF4L2,NOG,NOTCH1,NOTCH3,NR2F1,NRARP,NRIP1,PER1,PFDN5,PPARG,PPM1F,PRDX5,RORB,SFRP1,SIN3B,SNAI1,SOX17,SOX18,SOX7,STAT1,TBX2,TMBIM6,TRIM29,TXN,UBC,WFS1,WWC3,YWHAQ,ZBTB16,ZNF366
biological process	GO:0048644	muscle organ morphogenesis	11	80	0.0046	ENSP00000070846,ENSP00000246080,ENSP00000249749,ENSP00000277541,ENSP00000287934,ENSP00000305416,ENSP00000328181,ENSP00000351022,ENSP00000362299,ENSP00000369129,ENSP00000420076	DLL4,DSP,ENG,FZD1,NOG,NOTCH1,PKP2,S1PR1,SERP1,TCF15,TPM1
biological process	GO:0061311	cell surface receptor signaling pathway involved in heart development	6	22	0.0046	ENSP00000244050,ENSP00000249749,ENSP00000254958,ENSP00000277541,ENSP00000284523,ENSP00000328181	DLL4,JAG1,NOG,NOTCH1,SNAI1,WNT3A
biological process	GO:0090090	negative regulation of canonical Wnt signaling pathway	14	123	0.0046	ENSP00000220772,ENSP00000262613,ENSP00000275525,ENSP00000277541,ENSP00000287934,ENSP00000295113,ENSP00000297316,ENSP00000301464,ENSP00000313391,ENSP00000316054,ENSP00000328181,ENSP00000363081,ENSP00000387310,ENSP00000447942	DAB2,DKK1,DVL3,FRZB,FZD1,IGFBP1,IGFBP6,NOG,NOTCH1,NOTUM,PFDN5,SFRP1,SLC9A3R1,SOX17
biological process	GO:0007568	aging	22	255	0.0047	ENSP00000167586,ENSP00000223095,ENSP00000233813,ENSP00000234091,ENSP00000237530,ENSP00000238682,ENSP00000240328,ENSP00000261799,ENSP00000262768,ENSP00000275525,ENSP00000278407,ENSP00000320866,ENSP00000356438,ENSP00000361725,ENSP00000362299,ENSP00000363081,ENSP00000376345,ENSP00000379563,ENSP00000381185,ENSP00000401853,ENSP00000420076,ENSP00000436607	ADM,BCL2,CALR,DKK1,ENDOG,ENG,GRB2,HYAL2,ID2,IGFBP1,IGFBP5,KRT14,PDGFRB,PTGS2,RPN2,SERP1,SERPINE1,SERPING1,TBX2,TGFB3,TIMP2,TSPO
biological process	GO:0051145	smooth muscle cell differentiation	7	32	0.0047	ENSP00000232424,ENSP00000253796,ENSP00000262426,ENSP00000277541,ENSP00000362299,ENSP00000436607,ENSP00000454945	ADM,ENG,FOXF1,HES1,NOTCH1,RAMP2,TMEM204
biological process	GO:1900026	positive regulation of substrate adhesion-dependent cell spreading	7	32	0.0047	ENSP00000207549,ENSP00000276440,ENSP00000320866,ENSP00000336829,ENSP00000346300,ENSP00000357801,ENSP00000375649	CALR,CRKL,DOCK5,FGG,MYADM,S100A10,UNC13D
biological process	GO:0043583	ear development	19	204	0.0048	ENSP00000225927,ENSP00000232424,ENSP00000238682,ENSP00000246080,ENSP00000254958,ENSP00000261799,ENSP00000262613,ENSP00000277541,ENSP00000284523,ENSP00000295113,ENSP00000299441,ENSP00000309830,ENSP00000328181,ENSP00000344741,ENSP00000352601,ENSP00000361818,ENSP00000368632,ENSP00000381185,ENSP00000456609	BCL2,DCHS1,FRZB,GATA3,HES1,INSIG1,JAG1,LRP10,NAGLU,NOG,NOTCH1,PDGFRB,RPL38,SDC4,SLC9A3R1,STRA6,TCF15,TGFB3,WNT3A
biological process	GO:0061005	cell differentiation involved in kidney development	8	43	0.0048	ENSP00000232424,ENSP00000254958,ENSP00000277541,ENSP00000310036,ENSP00000354394,ENSP00000367817,ENSP00000368516,ENSP00000388325	CD34,HES1,JAG1,LAMB2,LGR4,NOTCH1,PODXL,STAT1
biological process	GO:0071840	cellular component organization or biogenesis	239	5342	0.0048	ENSP00000005260,ENSP00000070846,ENSP00000167586,ENSP00000172229,ENSP00000204961,ENSP00000216117,ENSP00000216223,ENSP00000217131,ENSP00000222219,ENSP00000223095,ENSP00000223127,ENSP00000225927,ENSP00000225964,ENSP00000229239,ENSP00000231721,ENSP00000232424,ENSP00000233143,ENSP00000234091,ENSP00000238682,ENSP00000243457,ENSP00000244050,ENSP00000245907,ENSP00000245932,ENSP00000248071,ENSP00000249014…	A2M,ACTB,ADAM19,ADM,ADRA2A,AGRN,AGXT,ALDOA,ANXA2,ANXA6,ANXA8,AREG,ARF4,ARHGAP4,ARPC1B,B4GALT1,BAIAP2L1,BCL2,BNIP3,C1QTNF6,C3,CALR,CAPG,CASQ1,CBL,CCNE1,CCRN4L,CCSAP,CD34,CD9,CDA,CDC42EP1,CDC42EP2,CDH1,CDH5,CHMP4C,CLDN19,CLDN5,CLIC4,CLN5,CLTB,COL17A1,COL18A1,COL1A1,COL5A3,COL6A1,COL6A2,CORO6,CRABP2,CRISPLD2,CSRP2BP,CTSL,CTSZ,DAB2,DKK1,DNASE1L3,DNASE2,DSG2,DSP,DVL3,DYSF,EFNA1,EFNB1,EGFL6,ENDOG,ENG,E…
biological process	GO:0001837	epithelial to mesenchymal transition	10	68	0.0051	ENSP00000220772,ENSP00000244050,ENSP00000254958,ENSP00000259806,ENSP00000277541,ENSP00000328181,ENSP00000357392,ENSP00000357705,ENSP00000361943,ENSP00000362299	EFNA1,ENG,FOXF2,HEYL,JAG1,NOG,NOTCH1,S100A4,SFRP1,SNAI1
biological process	GO:0006937	regulation of muscle contraction	16	156	0.0051	ENSP00000070846,ENSP00000234590,ENSP00000243457,ENSP00000261590,ENSP00000276440,ENSP00000280155,ENSP00000312262,ENSP00000324270,ENSP00000346550,ENSP00000351022,ENSP00000356438,ENSP00000357057,ENSP00000369129,ENSP00000371331,ENSP00000386069,ENSP00000484552	ADRA2A,ADRA2C,ADRBK1,ANXA6,CASQ1,DOCK5,DSG2,DSP,ENO1,GJA5,KCNJ2,OXTR,PKP2,PTGS2,TNNI2,TPM1
biological process	GO:0030111	regulation of Wnt signaling pathway	24	293	0.0051	ENSP00000220772,ENSP00000225964,ENSP00000227507,ENSP00000244745,ENSP00000262613,ENSP00000275525,ENSP00000277541,ENSP00000284523,ENSP00000285018,ENSP00000287934,ENSP00000295113,ENSP00000297316,ENSP00000301464,ENSP00000301921,ENSP00000313391,ENSP00000316054,ENSP00000328181,ENSP00000349041,ENSP00000354573,ENSP00000363081,ENSP00000368516,ENSP00000377284,ENSP00000387310,ENSP00000447942	CCND1,COL1A1,DAB2,DKK1,DVL3,FOLR1,FRZB,FZD1,IGFBP1,IGFBP6,LGR4,MACF1,NOG,NOTCH1,NOTUM,NRARP,PFDN5,SFRP1,SLC9A3R1,SOX17,SOX4,SOX7,WNT3A,WNT7A
biological process	GO:0048699	generation of neurons	78	1422	0.0051	ENSP00000062104,ENSP00000172229,ENSP00000204961,ENSP00000217131,ENSP00000220772,ENSP00000225927,ENSP00000231721,ENSP00000232424,ENSP00000234091,ENSP00000244745,ENSP00000245932,ENSP00000249749,ENSP00000254958,ENSP00000259241,ENSP00000261483,ENSP00000261731,ENSP00000261769,ENSP00000262613,ENSP00000262768,ENSP00000263388,ENSP00000274289,ENSP00000277541,ENSP00000281043,ENSP00000284523,ENSP00000284617…	ADM,ADRA2C,AGRN,AREG,ARF4,ARHGAP4,ASCL2,B2M,BCL2,CALR,CCSAP,CDH1,CLN5,CRABP2,CRKL,CTSZ,DKK1,DLL4,DVL3,EFNA1,EFNB1,FN1,FOLR1,FZD1,FZD4,GAS6,GATA3,GDPD5,GRB2,HES1,HEYL,HS6ST1,HSPA5,ID2,IL6ST,ITGB1,JAG1,JAM3,LAMA2,LAMB2,LDB1,LHX5,MACF1,MAN2A1,MYCL,MYCN,NAGLU,NDN,NDNF,NGFR,NNAT,NOG,NOTCH1,NOTCH3,NTN4,PLK2,PLXNA2,PPARG,PRKCZ,RORB,S100A6,S1PR1,SDC4,SEMA3B,SEMA3G,SERPINE2,SFRP1,SGK223,SLC9A3R1,SOX4,SPOC…
biological process	GO:0048711	positive regulation of astrocyte differentiation	5	14	0.0051	ENSP00000232424,ENSP00000234091,ENSP00000277541,ENSP00000370698,ENSP00000415786	HES1,ID2,IL6ST,NOTCH1,SERPINE2
biological process	GO:0051459	regulation of corticotropin secretion	4	7	0.0051	ENSP00000274368,ENSP00000276571,ENSP00000312734,ENSP00000391800	APLN,CRH,CRHBP,RAB8B
biological process	GO:0060973	cell migration involved in heart development	5	14	0.0051	ENSP00000261799,ENSP00000277541,ENSP00000299441,ENSP00000362299,ENSP00000377284	DCHS1,ENG,FOLR1,NOTCH1,PDGFRB
biological process	GO:1900038	negative regulation of cellular response to hypoxia	4	7	0.0051	ENSP00000234590,ENSP00000310036,ENSP00000364204,ENSP00000389277	CD34,ENO1,PINK1,TMBIM6
biological process	GO:0006082	organic acid metabolic process	57	959	0.0052	ENSP00000075120,ENSP00000223127,ENSP00000228936,ENSP00000229239,ENSP00000229270,ENSP00000234590,ENSP00000243776,ENSP00000245907,ENSP00000250457,ENSP00000253122,ENSP00000253778,ENSP00000254190,ENSP00000261416,ENSP00000263556,ENSP00000273077,ENSP00000282903,ENSP00000287590,ENSP00000287820,ENSP00000290573,ENSP00000296522,ENSP00000297494,ENSP00000302620,ENSP00000304592,ENSP00000307911,ENSP00000312506…	ACADVL,ACSS1,AGXT,ALDOA,ART4,B3GNT3,B3GNT7,B4GALT1,C3,CHPF,CHST2,CHSY1,CRABP2,CSPG4,EGLN2,EGLN3,ENO1,FASN,FMOD,FOLR1,GALK1,GAPDH,GFPT2,GLO1,HEXB,HK2,HPGD,HYAL2,IDO1,IDO2,LDHA,MGST3,NDNF,NOS3,P4HA1,P4HB,PCYOX1,PGK1,PIPOX,PKM,PLOD2,PLOD3,PNKD,PNP,PPARG,PRDX4,PTGES,PTGS2,PYCR1,QPRT,SCD,SLC16A3,SLC2A3,SLC6A8,TPI1,UGDH,VARS
biological process	GO:0006928	movement of cell or subcellular component	75	1355	0.0052	ENSP00000070846,ENSP00000172229,ENSP00000204961,ENSP00000225964,ENSP00000232424,ENSP00000243457,ENSP00000244050,ENSP00000245932,ENSP00000254301,ENSP00000261416,ENSP00000261799,ENSP00000263923,ENSP00000270590,ENSP00000277541,ENSP00000278927,ENSP00000282397,ENSP00000284523,ENSP00000285018,ENSP00000293379,ENSP00000296140,ENSP00000297316,ENSP00000297494,ENSP00000299106,ENSP00000299441,ENSP00000305416…	ACTB,ARF4,ASAP3,ATP1A4,B4GALT1,CCR1,CD34,CD63,CLEC14A,COL1A1,CSF3R,CSPG4,DCHS1,EFNA1,EFNB1,ENG,EPHB4,ESAM,F11R,FLT1,FN1,FOLR1,GAS6,GATA3,GJA5,GPR124,GPR32,GRB2,HES1,HEXB,ITGA5,ITGB1,ITGB3,JAM3,KCNJ2,KDR,LAMA2,LAMB2,LGALS3,MMP12,MMP14,MMRN2,MYO7B,NDN,NDNF,NGFR,NOG,NOS3,NOTCH1,NTN4,PDGFRB,PECAM1,PIK3C2B,PKP2,PLXNA2,PODXL,PRKCZ,S1PR1,SDC4,SEMA3B,SEMA4C,SGK223,SLC16A3,SNAI1,SOX17,SOX18,SPOCK1,SRPX2,T…
biological process	GO:0034976	response to endoplasmic reticulum stress	21	240	0.0052	ENSP00000220562,ENSP00000226760,ENSP00000227507,ENSP00000248958,ENSP00000262947,ENSP00000275525,ENSP00000286091,ENSP00000299767,ENSP00000300289,ENSP00000316029,ENSP00000320866,ENSP00000323313,ENSP00000324173,ENSP00000327801,ENSP00000356156,ENSP00000366098,ENSP00000366748,ENSP00000381185,ENSP00000389277,ENSP00000420076,ENSP00000438689	ACADVL,AUP1,BCL2,C19orf10,CALR,CCND1,EXTL3,HSP90B1,HSPA5,IGFBP1,P4HB,PDIA3,PDIA4,PDIA5,PPP1R15B,SDF2L1,SERP1,TLN1,TMBIM6,WFS1,YIF1A
biological process	GO:0018126	protein hydroxylation	6	23	0.0053	ENSP00000223127,ENSP00000250457,ENSP00000263556,ENSP00000282903,ENSP00000327801,ENSP00000469686	EGLN2,EGLN3,P4HA1,P4HB,PLOD2,PLOD3
biological process	GO:0045185	maintenance of protein location	12	96	0.0053	ENSP00000258739,ENSP00000290573,ENSP00000316029,ENSP00000324173,ENSP00000325527,ENSP00000329471,ENSP00000344741,ENSP00000363641,ENSP00000364204,ENSP00000379563,ENSP00000386043,ENSP00000420213	FBN1,FLNB,HK2,HSPA5,INSIG1,KDELR1,KDELR2,LTBP1,PINK1,TLN1,TSPO,TXN
biological process	GO:0051893	regulation of focal adhesion assembly	9	56	0.0053	ENSP00000220772,ENSP00000263212,ENSP00000263923,ENSP00000308208,ENSP00000354573,ENSP00000357801,ENSP00000361818,ENSP00000364585,ENSP00000392466	KDR,LDB1,MACF1,MMP14,PPM1F,RCC2,S100A10,SDC4,SFRP1
biological process	GO:0043085	positive regulation of catalytic activity	76	1381	0.0055	ENSP00000019317,ENSP00000172229,ENSP00000202677,ENSP00000215631,ENSP00000217169,ENSP00000220166,ENSP00000220772,ENSP00000227507,ENSP00000228945,ENSP00000230895,ENSP00000238682,ENSP00000241261,ENSP00000249014,ENSP00000250457,ENSP00000252506,ENSP00000261735,ENSP00000261799,ENSP00000262768,ENSP00000262940,ENSP00000263212,ENSP00000273258,ENSP00000279249,ENSP00000279488,ENSP00000280155,ENSP00000282397…	A2M,ADAP1,ADRA2A,ADRA2C,ADRB1,AGAP6,AGRN,ALDH1A1,ARF4,ARHGAP4,ARHGDIB,ARL6IP5,ASAP3,BCAP31,BCL2,BIRC7,CCND1,CDC42EP1,CDC42EP2,CRKL,CSPG4,CTSH,DAP,DKK1,DUSP6,DVL3,EFNA1,EGLN3,ERP29,F11R,FBN1,FLT1,FN1,FZD4,GADD45B,GADD45G,GAS6,GM2A,GUCA2A,ITGB1,ITGB3,LPAR2,MAGED1,MAP3K11,NCSTN,NGFR,NOS3,PDGFRB,PERP,PILRB,PINK1,PNKP,PPARG,PPM1F,PRKCZ,PSAP,RALBP1,RALGAPA2,RASA4,RCC2,RFK,RPLP1,RPS27L,S100A10,S1PR1,SDC…
biological process	GO:0051046	regulation of secretion	46	728	0.0055	ENSP00000062104,ENSP00000207549,ENSP00000216117,ENSP00000220772,ENSP00000229239,ENSP00000238682,ENSP00000243786,ENSP00000244745,ENSP00000261735,ENSP00000262426,ENSP00000262613,ENSP00000263864,ENSP00000273077,ENSP00000274368,ENSP00000276571,ENSP00000277541,ENSP00000280155,ENSP00000295228,ENSP00000310036,ENSP00000312262,ENSP00000312734,ENSP00000324270,ENSP00000331831,ENSP00000336829,ENSP00000346839…	ADRA2A,ADRA2C,ADRBK1,APLN,CD34,CRH,CRHBP,CYP19A1,ERP29,FCGR2B,FGG,FN1,FOXF1,GAPDH,GAS6,GATA3,GJA5,HCAR2,HMOX1,HYAL2,INHA,INHBB,KISS1,LGR4,MMP12,NNAT,NOTCH1,NPR1,OXTR,PINK1,PNKD,POMC,PRKCZ,RAB8B,RBP4,SDC4,SERP1,SFRP1,SLC9A3R1,SOX4,SYT8,TGFB3,TMBIM6,TRPV6,UNC13D,VAMP8
biological process	GO:0090257	regulation of muscle system process	20	224	0.0055	ENSP00000070846,ENSP00000233813,ENSP00000234590,ENSP00000243457,ENSP00000261590,ENSP00000276440,ENSP00000277541,ENSP00000280155,ENSP00000297494,ENSP00000312262,ENSP00000324270,ENSP00000346550,ENSP00000351022,ENSP00000356438,ENSP00000357057,ENSP00000369129,ENSP00000370698,ENSP00000371331,ENSP00000386069,ENSP00000484552	ADRA2A,ADRA2C,ADRBK1,ANXA6,CASQ1,DOCK5,DSG2,DSP,ENO1,GJA5,IGFBP5,IL6ST,KCNJ2,NOS3,NOTCH1,OXTR,PKP2,PTGS2,TNNI2,TPM1
biological process	GO:0035148	tube formation	15	142	0.0056	ENSP00000220772,ENSP00000244745,ENSP00000245932,ENSP00000262225,ENSP00000277541,ENSP00000287934,ENSP00000306844,ENSP00000316054,ENSP00000328181,ENSP00000361818,ENSP00000367817,ENSP00000368632,ENSP00000371846,ENSP00000377284,ENSP00000436607	ADM,DEAF1,DVL3,FOLR1,FZD1,GATA3,NOG,NOTCH1,PODXL,SDC4,SEMA4C,SFRP1,SOX4,TMED2,VASP
biological process	GO:0001656	metanephros development	11	83	0.0057	ENSP00000220166,ENSP00000232424,ENSP00000234091,ENSP00000261799,ENSP00000310036,ENSP00000325527,ENSP00000354394,ENSP00000368516,ENSP00000368632,ENSP00000381185,ENSP00000388325	BCL2,CD34,CTSH,FBN1,GATA3,HES1,ID2,LAMB2,LGR4,PDGFRB,STAT1
biological process	GO:0050767	regulation of neurogenesis	46	730	0.0057	ENSP00000172229,ENSP00000217131,ENSP00000220772,ENSP00000231721,ENSP00000232424,ENSP00000234091,ENSP00000249749,ENSP00000254958,ENSP00000261483,ENSP00000262768,ENSP00000263388,ENSP00000274289,ENSP00000277541,ENSP00000281043,ENSP00000284523,ENSP00000285018,ENSP00000287820,ENSP00000287934,ENSP00000316054,ENSP00000320866,ENSP00000324173,ENSP00000326737,ENSP00000328181,ENSP00000332293,ENSP00000337972…	ADRA2C,ARHGAP4,ASCL2,B2M,BCL2,CALR,CRABP2,CRKL,CTSZ,DKK1,DLL4,DVL3,EFNA1,FN1,FZD1,FZD4,GATA3,GDPD5,HES1,HEYL,HSPA5,ID2,IL6ST,JAG1,MACF1,MAN2A1,MYCL,MYCN,NDNF,NGFR,NOG,NOTCH1,NOTCH3,PLK2,PLXNA2,PPARG,SEMA3G,SERPINE2,SFRP1,SGK223,SPOCK1,TIMP2,TNFRSF12A,TSPO,WNT3A,WNT7A
biological process	GO:1901888	regulation of cell junction assembly	11	83	0.0057	ENSP00000220772,ENSP00000244050,ENSP00000263212,ENSP00000263923,ENSP00000308208,ENSP00000354573,ENSP00000357801,ENSP00000361818,ENSP00000364585,ENSP00000385477,ENSP00000392466	CLDN5,KDR,LDB1,MACF1,MMP14,PPM1F,RCC2,S100A10,SDC4,SFRP1,SNAI1
biological process	GO:0043436	oxoacid metabolic process	56	943	0.0058	ENSP00000075120,ENSP00000223127,ENSP00000228936,ENSP00000229239,ENSP00000229270,ENSP00000234590,ENSP00000243776,ENSP00000245907,ENSP00000250457,ENSP00000253122,ENSP00000253778,ENSP00000254190,ENSP00000261416,ENSP00000263556,ENSP00000273077,ENSP00000282903,ENSP00000287590,ENSP00000287820,ENSP00000290573,ENSP00000296522,ENSP00000297494,ENSP00000302620,ENSP00000304592,ENSP00000307911,ENSP00000312506…	ACADVL,ACSS1,AGXT,ALDOA,ART4,B3GNT3,B3GNT7,B4GALT1,C3,CHPF,CHST2,CHSY1,CRABP2,CSPG4,EGLN2,EGLN3,ENO1,FASN,FMOD,FOLR1,GALK1,GAPDH,GFPT2,GLO1,HEXB,HK2,HPGD,HYAL2,IDO1,IDO2,LDHA,MGST3,NDNF,NOS3,P4HA1,P4HB,PCYOX1,PGK1,PIPOX,PKM,PLOD2,PLOD3,PNKD,PPARG,PRDX4,PTGES,PTGS2,PYCR1,QPRT,SCD,SLC16A3,SLC2A3,SLC6A8,TPI1,UGDH,VARS
biological process	GO:0051186	cofactor metabolic process	33	467	0.0058	ENSP00000075120,ENSP00000216117,ENSP00000229239,ENSP00000229270,ENSP00000234590,ENSP00000251595,ENSP00000257770,ENSP00000261326,ENSP00000262746,ENSP00000265462,ENSP00000290573,ENSP00000297494,ENSP00000304592,ENSP00000316924,ENSP00000317721,ENSP00000320171,ENSP00000322421,ENSP00000331901,ENSP00000332369,ENSP00000333994,ENSP00000342026,ENSP00000354532,ENSP00000356438,ENSP00000359380,ENSP00000362413…	ACSS1,ALAS2,ALDOA,EEF1G,ENO1,FASN,FOLR1,GALK1,GAPDH,GLO1,HBA1,HBA2,HBB,HK2,HMOX1,LDHA,MOCOS,NOS3,NT5E,PGK1,PIPOX,PKM,PNP,PRDX1,PRDX5,PRDX6,PTGS2,QPRT,RFK,SCD,SLC2A3,TPI1,TSPO
biological process	GO:2000116	regulation of cysteine-type endopeptidase activity	21	243	0.0058	ENSP00000172229,ENSP00000217169,ENSP00000220166,ENSP00000230895,ENSP00000241261,ENSP00000250457,ENSP00000263212,ENSP00000265462,ENSP00000273258,ENSP00000284523,ENSP00000287820,ENSP00000301921,ENSP00000307540,ENSP00000311313,ENSP00000331019,ENSP00000331831,ENSP00000340989,ENSP00000342513,ENSP00000356438,ENSP00000392330,ENSP00000397157	ARL6IP5,BCAP31,BIRC7,CST2,CST6,CTSH,DAP,EGLN3,GAS6,IFI6,NGFR,PERP,PPARG,PPM1F,PRDX5,PTGS2,RPS27L,SFN,SOX7,TNFSF10,WNT3A
biological process	GO:0002886	regulation of myeloid leukocyte mediated immunity	8	45	0.0059	ENSP00000207549,ENSP00000216117,ENSP00000245907,ENSP00000262426,ENSP00000263864,ENSP00000351497,ENSP00000378053,ENSP00000384092	C3,DNASE1L3,FCGR2B,FOXF1,HMOX1,POMC,UNC13D,VAMP8
biological process	GO:0016043	cellular component organization	231	5163	0.0059	ENSP00000005260,ENSP00000070846,ENSP00000167586,ENSP00000172229,ENSP00000204961,ENSP00000216117,ENSP00000216223,ENSP00000217131,ENSP00000222219,ENSP00000223095,ENSP00000223127,ENSP00000225927,ENSP00000225964,ENSP00000229239,ENSP00000231721,ENSP00000232424,ENSP00000233143,ENSP00000234091,ENSP00000238682,ENSP00000243457,ENSP00000244050,ENSP00000245907,ENSP00000245932,ENSP00000248071,ENSP00000249014…	A2M,ACTB,ADAM19,ADM,ADRA2A,AGRN,AGXT,ALDOA,ANXA2,ANXA6,ANXA8,AREG,ARF4,ARHGAP4,ARPC1B,B4GALT1,BAIAP2L1,BCL2,BNIP3,C1QTNF6,C3,CALR,CAPG,CASQ1,CBL,CCNE1,CCRN4L,CCSAP,CD34,CD9,CDA,CDC42EP1,CDC42EP2,CDH1,CDH5,CHMP4C,CLDN19,CLDN5,CLIC4,CLN5,CLTB,COL17A1,COL18A1,COL1A1,COL5A3,COL6A1,COL6A2,CORO6,CRABP2,CRISPLD2,CSRP2BP,CTSL,CTSZ,DAB2,DKK1,DNASE1L3,DNASE2,DSG2,DSP,DVL3,DYSF,EFNA1,EFNB1,EGFL6,ENDOG,ENG,E…
biological process	GO:0022408	negative regulation of cell-cell adhesion	16	159	0.0059	ENSP00000254301,ENSP00000254958,ENSP00000261769,ENSP00000284273,ENSP00000336829,ENSP00000349041,ENSP00000351497,ENSP00000355870,ENSP00000361818,ENSP00000367817,ENSP00000371958,ENSP00000375649,ENSP00000380855,ENSP00000412927,ENSP00000415786,ENSP00000430950	CD9,CDH1,FCGR2B,FGG,HLA-G,HLX,IDO1,JAG1,LGALS3,MYADM,NRARP,PDCD1LG2,PODXL,SDC4,SERPINE2,UBASH3B
biological process	GO:0030512	negative regulation of transforming growth factor beta receptor signaling pathway	10	70	0.0059	ENSP00000238682,ENSP00000248706,ENSP00000288840,ENSP00000305919,ENSP00000324173,ENSP00000325527,ENSP00000357980,ENSP00000362299,ENSP00000386043,ENSP00000441543	ENG,FBN1,HSPA5,HTRA1,HTRA4,LTBP1,RASL11B,SMAD6,TGFB3,UBC
biological process	GO:0006984	ER-nucleus signaling pathway	7	34	0.0061	ENSP00000226760,ENSP00000275525,ENSP00000299767,ENSP00000320866,ENSP00000324173,ENSP00000344741,ENSP00000356156	CALR,HSP90B1,HSPA5,IGFBP1,INSIG1,PPP1R15B,WFS1
biological process	GO:0009890	negative regulation of biosynthetic process	81	1501	0.0061	ENSP00000155926,ENSP00000220772,ENSP00000223357,ENSP00000226760,ENSP00000227507,ENSP00000229239,ENSP00000230895,ENSP00000232424,ENSP00000233813,ENSP00000234091,ENSP00000234590,ENSP00000238647,ENSP00000240328,ENSP00000243786,ENSP00000244050,ENSP00000248071,ENSP00000249749,ENSP00000256104,ENSP00000256495,ENSP00000262426,ENSP00000262643,ENSP00000263212,ENSP00000263388,ENSP00000265462,ENSP00000271638…	ACADVL,AEBP1,ASCL2,ATN1,BCL6B,BHLHE40,CALR,CCND1,CCNE1,CD34,CDKN1C,CITED2,DAB2,DAP,DEAF1,DKK1,DLL4,EFNA1,ENG,ENO1,FABP4,FHL2,FOXF1,FOXS1,FZD1,GAPDH,GAS6,GATA3,HES1,HEXIM1,HEYL,ID2,IGFBP5,INHA,INHBB,INSIG1,IRF2BPL,ITGB3,ITM2B,KLF2,LDB1,LGR4,LPCAT1,MAFK,MAGED1,MEX3D,MMP12,MORF4L1,MORF4L2,NOG,NOTCH1,NOTCH3,NR2F1,NRARP,NRIP1,PER1,PFDN5,PPARG,PPM1F,PRDX5,RORB,S100A11,SFRP1,SIN3B,SNAI1,SOX17,SOX18,SOX7…
biological process	GO:0031327	negative regulation of cellular biosynthetic process	80	1479	0.0061	ENSP00000155926,ENSP00000220772,ENSP00000223357,ENSP00000226760,ENSP00000227507,ENSP00000229239,ENSP00000230895,ENSP00000232424,ENSP00000233813,ENSP00000234091,ENSP00000234590,ENSP00000238647,ENSP00000240328,ENSP00000243786,ENSP00000244050,ENSP00000248071,ENSP00000249749,ENSP00000256104,ENSP00000256495,ENSP00000262426,ENSP00000262643,ENSP00000263212,ENSP00000263388,ENSP00000265462,ENSP00000271638…	ACADVL,AEBP1,ASCL2,ATN1,BCL6B,BHLHE40,CALR,CCND1,CCNE1,CD34,CDKN1C,CITED2,DAB2,DAP,DEAF1,DKK1,DLL4,EFNA1,ENG,ENO1,FABP4,FHL2,FOXF1,FOXS1,FZD1,GAPDH,GAS6,GATA3,HES1,HEXIM1,HEYL,ID2,IGFBP5,INHA,INHBB,INSIG1,IRF2BPL,ITM2B,KLF2,LDB1,LGR4,LPCAT1,MAFK,MAGED1,MEX3D,MMP12,MORF4L1,MORF4L2,NOG,NOTCH1,NOTCH3,NR2F1,NRARP,NRIP1,PER1,PFDN5,PPARG,PPM1F,PRDX5,RORB,S100A11,SFRP1,SIN3B,SNAI1,SOX17,SOX18,SOX7,STAT1…
biological process	GO:0051960	regulation of nervous system development	50	817	0.0061	ENSP00000172229,ENSP00000217131,ENSP00000220772,ENSP00000231721,ENSP00000232424,ENSP00000234091,ENSP00000249749,ENSP00000254958,ENSP00000261483,ENSP00000261731,ENSP00000262768,ENSP00000263388,ENSP00000274289,ENSP00000277541,ENSP00000281043,ENSP00000284523,ENSP00000285018,ENSP00000287820,ENSP00000287934,ENSP00000316054,ENSP00000320866,ENSP00000324173,ENSP00000324270,ENSP00000326737,ENSP00000328181…	ADRA2C,AGRN,ARHGAP4,ASCL2,B2M,BCL2,CALR,CRABP2,CRKL,CTSZ,DKK1,DLL4,DVL3,EFNA1,FN1,FZD1,FZD4,GATA3,GDPD5,HES1,HEYL,HSPA5,ID2,IL6ST,JAG1,LHX5,MACF1,MAN2A1,MYCL,MYCN,NDNF,NGFR,NOG,NOTCH1,NOTCH3,OXTR,PLK2,PLXNA2,PPARG,SEMA3G,SERPINE2,SFRP1,SGK223,SPOCK1,SRPX2,TIMP2,TNFRSF12A,TSPO,WNT3A,WNT7A
biological process	GO:0072175	epithelial tube formation	14	128	0.0061	ENSP00000220772,ENSP00000244745,ENSP00000245932,ENSP00000262225,ENSP00000287934,ENSP00000306844,ENSP00000316054,ENSP00000328181,ENSP00000361818,ENSP00000367817,ENSP00000368632,ENSP00000371846,ENSP00000377284,ENSP00000436607	ADM,DEAF1,DVL3,FOLR1,FZD1,GATA3,NOG,PODXL,SDC4,SEMA4C,SFRP1,SOX4,TMED2,VASP
biological process	GO:0002684	positive regulation of immune system process	53	882	0.0062	ENSP00000204961,ENSP00000207549,ENSP00000216117,ENSP00000221847,ENSP00000223095,ENSP00000232424,ENSP00000234091,ENSP00000245907,ENSP00000252590,ENSP00000254301,ENSP00000254958,ENSP00000262426,ENSP00000263379,ENSP00000263864,ENSP00000270590,ENSP00000278407,ENSP00000284523,ENSP00000285379,ENSP00000296140,ENSP00000299767,ENSP00000308208,ENSP00000320084,ENSP00000320866,ENSP00000328773,ENSP00000331831…	ACTB,ARPC1B,B2M,BCL2,C3,CA2,CALR,CCR1,CD276,CD55,EBI3,EFNB1,FCGR2B,FGG,FOXF1,GAS6,GATA3,GPR32,GRB2,HCAR2,HES1,HEXIM1,HLA-G,HLX,HMOX1,HSP90B1,ICAM2,ID2,IDO1,IL27RA,IL6ST,ISG15,ITPKB,JAG1,LGALS3,MMP12,MMP14,PDCD1LG2,PLVAP,PNP,POMC,PRKCZ,PVR,RBP4,SERPINE1,SERPING1,STAT1,TNFRSF14,UBC,UNC13D,VAMP8,WNT3A,ZBTB16
biological process	GO:0048872	homeostasis of number of cells	18	193	0.0062	ENSP00000216117,ENSP00000222219,ENSP00000234091,ENSP00000243786,ENSP00000248071,ENSP00000262746,ENSP00000265462,ENSP00000277541,ENSP00000294785,ENSP00000297494,ENSP00000299106,ENSP00000332369,ENSP00000368516,ENSP00000368632,ENSP00000369757,ENSP00000375066,ENSP00000381185,ENSP00000411152	ALAS2,BCL2,DNASE2,GATA3,HCAR2,HMOX1,ID2,INHA,ITPKB,JAM3,KLF2,LGR4,NCSTN,NOS3,NOTCH1,PRDX1,PRDX5,RPS6
biological process	GO:0051051	negative regulation of transport	32	450	0.0062	ENSP00000216117,ENSP00000220772,ENSP00000243786,ENSP00000254301,ENSP00000261735,ENSP00000262426,ENSP00000262613,ENSP00000263864,ENSP00000273077,ENSP00000273258,ENSP00000274368,ENSP00000276571,ENSP00000277541,ENSP00000280155,ENSP00000295228,ENSP00000297494,ENSP00000299759,ENSP00000310036,ENSP00000324270,ENSP00000331831,ENSP00000344741,ENSP00000346839,ENSP00000351497,ENSP00000356438,ENSP00000359353…	ADRA2A,ADRA2C,ARL6IP5,BCL2,CD34,CRH,CRHBP,ERP29,FCGR2B,FN1,FOXF1,GABRE,GAS6,HMOX1,INHA,INHBB,INSIG1,ITGB3,LGALS3,LGR4,NOS3,NOTCH1,OXTR,PNKD,PTGS2,RRAD,SERPINE2,SFRP1,SLC9A3R1,TMBIM6,TXN,VAMP8
biological process	GO:1903671	negative regulation of sprouting angiogenesis	6	24	0.0062	ENSP00000172229,ENSP00000248071,ENSP00000249749,ENSP00000262041,ENSP00000277541,ENSP00000361097	DLL4,KLF2,MEOX2,MMRN2,NGFR,NOTCH1
biological process	GO:0002694	regulation of leukocyte activation	33	470	0.0063	ENSP00000204961,ENSP00000207549,ENSP00000216117,ENSP00000220772,ENSP00000221847,ENSP00000232424,ENSP00000234091,ENSP00000243786,ENSP00000254301,ENSP00000262426,ENSP00000263379,ENSP00000263864,ENSP00000284523,ENSP00000308208,ENSP00000320084,ENSP00000331831,ENSP00000338157,ENSP00000347948,ENSP00000349041,ENSP00000351497,ENSP00000354532,ENSP00000355870,ENSP00000356030,ENSP00000361818,ENSP00000367830…	BCL2,CD276,CD55,EBI3,EFNB1,FCGR2B,FOXF1,GAS6,GATA3,GRB2,HES1,HLA-G,HLX,HMOX1,ID2,IDO1,IL27RA,IL6ST,INHA,ITPKB,LGALS3,MMP14,NRARP,PDCD1LG2,PNP,PRKCZ,SDC4,SFRP1,TNFRSF14,UNC13D,VAMP8,WNT3A,ZBTB16
biological process	GO:0022617	extracellular matrix disassembly	9	58	0.0064	ENSP00000262768,ENSP00000308208,ENSP00000309714,ENSP00000323929,ENSP00000345344,ENSP00000354080,ENSP00000357980,ENSP00000362299,ENSP00000458585	A2M,CTSL,ENG,HTRA1,MMP12,MMP14,SCUBE1,SH3PXD2B,TIMP2
biological process	GO:0045807	positive regulation of endocytosis	14	129	0.0064	ENSP00000223095,ENSP00000245907,ENSP00000264033,ENSP00000284523,ENSP00000287820,ENSP00000303366,ENSP00000313391,ENSP00000320866,ENSP00000331831,ENSP00000346032,ENSP00000351497,ENSP00000391800,ENSP00000447730,ENSP00000452780	ANXA2,APLN,B2M,C3,CALR,CBL,CD63,DAB2,FCGR2B,GAS6,LMAN2,PPARG,SERPINE1,WNT3A
biological process	GO:0097746	regulation of blood vessel diameter	14	129	0.0064	ENSP00000216117,ENSP00000223127,ENSP00000276440,ENSP00000280155,ENSP00000297494,ENSP00000324270,ENSP00000336829,ENSP00000356438,ENSP00000357669,ENSP00000358301,ENSP00000386069,ENSP00000391800,ENSP00000436607,ENSP00000484552	ADM,ADRA2A,ADRA2C,ADRB1,APLN,DOCK5,FGG,GJA5,HMOX1,NOS3,NPR1,OXTR,PLOD3,PTGS2
biological process	GO:0010720	positive regulation of cell development	34	491	0.0065	ENSP00000172229,ENSP00000207549,ENSP00000232424,ENSP00000234091,ENSP00000261483,ENSP00000262768,ENSP00000276440,ENSP00000277541,ENSP00000284523,ENSP00000287820,ENSP00000287934,ENSP00000316054,ENSP00000320866,ENSP00000324173,ENSP00000326737,ENSP00000336829,ENSP00000337972,ENSP00000344115,ENSP00000346300,ENSP00000346839,ENSP00000354573,ENSP00000357801,ENSP00000361943,ENSP00000363081,ENSP00000369014…	ADRA2C,BCL2,CALR,CDH5,CLDN5,CRABP2,CRKL,DKK1,DOCK5,DVL3,FGG,FN1,FZD1,FZD4,GDPD5,HES1,HEYL,HSPA5,ID2,IL6ST,MACF1,MAN2A1,MYADM,NDNF,NGFR,NOTCH1,PPARG,S100A10,SERPINE2,TIMP2,TNFRSF12A,TSPO,UNC13D,WNT3A
biological process	GO:0051641	cellular localization	110	2180	0.0065	ENSP00000070846,ENSP00000172229,ENSP00000205636,ENSP00000217131,ENSP00000222247,ENSP00000225964,ENSP00000230050,ENSP00000245934,ENSP00000251047,ENSP00000253796,ENSP00000258739,ENSP00000261735,ENSP00000261769,ENSP00000262225,ENSP00000262613,ENSP00000263864,ENSP00000264033,ENSP00000273550,ENSP00000284523,ENSP00000285018,ENSP00000290573,ENSP00000292879,ENSP00000297265,ENSP00000299441,ENSP00000299705…	AGRN,AGXT,ANXA2,ANXA8,AREG,ARF4,AUP1,BCAP31,CALR,CBL,CD55,CD63,CDH1,CHMP4C,CLN5,CLTB,CMTM6,COL1A1,CTSZ,DCHS1,ERGIC1,ERP29,EXOC3L1,F11R,FLNB,FOLR1,FTH1,FTL,GAS6,HID1,HK2,HSP90B1,HSPA5,INSIG1,KDELR1,KDELR2,KRT18,LMAN1,MACF1,MARVELD1,MEX3D,MMP12,MYADM,NGFR,NPC2,PINK1,PIPOX,PKP2,PLXNA2,PRKCZ,RAB8B,RAMP2,RCC2,RPL10A,RPL12,RPL18A,RPL26,RPL29,RPL30,RPL31,RPL34,RPL36A,RPL37A,RPL38,RPL39,RPL4,RPL7,RPL9,RP…
biological process	GO:2000351	regulation of endothelial cell apoptotic process	8	46	0.0065	ENSP00000223095,ENSP00000253796,ENSP00000263923,ENSP00000331831,ENSP00000336829,ENSP00000347665,ENSP00000368632,ENSP00000369014	COL18A1,FGG,GAS6,GATA3,KDR,NDNF,RAMP2,SERPINE1
biological process	GO:0032970	regulation of actin filament-based process	26	338	0.0067	ENSP00000005260,ENSP00000070846,ENSP00000220772,ENSP00000228945,ENSP00000238682,ENSP00000243457,ENSP00000245932,ENSP00000249014,ENSP00000261590,ENSP00000261799,ENSP00000263212,ENSP00000263867,ENSP00000279249,ENSP00000299106,ENSP00000305416,ENSP00000309714,ENSP00000338769,ENSP00000351022,ENSP00000357005,ENSP00000357801,ENSP00000361818,ENSP00000369129,ENSP00000375649,ENSP00000376345,ENSP00000389631…	ARHGDIB,ARPC1B,ASAP3,BAIAP2L1,CAPG,CDC42EP1,CDC42EP2,DSG2,DSP,F11R,GJA5,GRB2,JAM3,KCNJ2,MYADM,PDGFRB,PKP2,PPM1F,S100A10,S1PR1,SDC4,SFRP1,SH3PXD2B,TGFB3,TPM1,VASP
biological process	GO:0043410	positive regulation of MAPK cascade	35	512	0.0067	ENSP00000215631,ENSP00000217169,ENSP00000238682,ENSP00000252506,ENSP00000261735,ENSP00000261799,ENSP00000261937,ENSP00000262768,ENSP00000262947,ENSP00000263923,ENSP00000273258,ENSP00000277541,ENSP00000279488,ENSP00000280155,ENSP00000282397,ENSP00000285018,ENSP00000296140,ENSP00000306844,ENSP00000309597,ENSP00000312506,ENSP00000316054,ENSP00000331831,ENSP00000336829,ENSP00000346300,ENSP00000351497…	ADRA2A,ADRA2C,ARL6IP5,BIRC7,C19orf10,CCR1,CRKL,CSPG4,DKK1,DUSP6,DVL3,EFNA1,ERP29,FCGR2B,FGG,FLT1,FLT4,FZD4,GADD45B,GADD45G,GAS6,KDR,KIAA1462,KISS1,MAGED1,MAP3K11,NOTCH1,PDGFRB,PRKCZ,PSAP,SEMA4C,TGFB3,TIMP2,UBC,WNT7A
biological process	GO:0045607	regulation of inner ear auditory receptor cell differentiation	4	8	0.0067	ENSP00000232424,ENSP00000277541,ENSP00000281043,ENSP00000380494	HES1,MYCL,MYCN,NOTCH1
biological process	GO:0046887	positive regulation of hormone secretion	14	130	0.0067	ENSP00000062104,ENSP00000243786,ENSP00000244745,ENSP00000263864,ENSP00000276571,ENSP00000295228,ENSP00000312734,ENSP00000336829,ENSP00000356162,ENSP00000360522,ENSP00000375066,ENSP00000379683,ENSP00000391800,ENSP00000420076	APLN,CRH,CYP19A1,FGG,HCAR2,INHA,INHBB,KISS1,NNAT,RAB8B,RBP4,SERP1,SOX4,VAMP8
biological process	GO:0003018	vascular process in circulatory system	16	162	0.0068	ENSP00000216117,ENSP00000223127,ENSP00000253796,ENSP00000276440,ENSP00000280155,ENSP00000297494,ENSP00000324270,ENSP00000333994,ENSP00000336829,ENSP00000356438,ENSP00000357669,ENSP00000358301,ENSP00000386069,ENSP00000391800,ENSP00000436607,ENSP00000484552	ADM,ADRA2A,ADRA2C,ADRB1,APLN,DOCK5,FGG,GJA5,HBB,HMOX1,NOS3,NPR1,OXTR,PLOD3,PTGS2,RAMP2
biological process	GO:1901135	carbohydrate derivative metabolic process	62	1083	0.0068	ENSP00000216392,ENSP00000220562,ENSP00000223127,ENSP00000225927,ENSP00000229239,ENSP00000229270,ENSP00000234590,ENSP00000237530,ENSP00000243776,ENSP00000248958,ENSP00000253778,ENSP00000254190,ENSP00000257770,ENSP00000259241,ENSP00000261326,ENSP00000261416,ENSP00000261483,ENSP00000261799,ENSP00000287590,ENSP00000290573,ENSP00000296255,ENSP00000297785,ENSP00000304229,ENSP00000304592,ENSP00000307911…	ACSS1,ADCY4,ADM,AGRN,ALDH1A1,ALDOA,B3GNT3,B3GNT7,B4GALT1,CDA,CHPF,CHST2,CHSY1,COX4I2,COX7C,CSPG4,ENO1,EXTL3,FASN,FMOD,GALK1,GALNT2,GALNT6,GAPDH,GFPT2,GM2A,HEXB,HINT1,HK2,HS6ST1,HSPG2,HYAL2,LDHA,MAN2A1,MFNG,MGAT1,MGAT5,MOCOS,NAGLU,NDNF,NDUFV1,NPR1,NT5E,PCSK6,PDGFRB,PGK1,PIPOX,PKM,PLOD3,PNP,PSAP,PYGL,RFK,RPN1,RPN2,SCD,SDC4,SDF2L1,SERP1,TPI1,UGCG,UGDH
biological process	GO:0001817	regulation of cytokine production	40	615	0.0069	ENSP00000155926,ENSP00000216117,ENSP00000221847,ENSP00000223095,ENSP00000227451,ENSP00000229239,ENSP00000238682,ENSP00000243786,ENSP00000245907,ENSP00000248071,ENSP00000257696,ENSP00000261937,ENSP00000263379,ENSP00000280155,ENSP00000284523,ENSP00000295228,ENSP00000310036,ENSP00000312134,ENSP00000314420,ENSP00000320084,ENSP00000331831,ENSP00000346839,ENSP00000351497,ENSP00000354394,ENSP00000356438…	ADRA2A,B2M,C3,CD276,CD34,DTX4,EBI3,F11R,FCGR2B,FLT4,FN1,GAPDH,GAS6,GATA3,HILPDA,HLA-G,HMOX1,HYAL2,IDO1,IL27RA,IL6ST,INHA,INHBB,ISG15,KLF2,LGR4,MC1R,MMP12,PDCD1LG2,PER1,POMC,PRG2,PRKCZ,PTGS2,SERPINE1,STAT1,TGFB3,TRIB2,TSPO,WNT3A
biological process	GO:0001843	neural tube closure	11	86	0.0069	ENSP00000220772,ENSP00000245932,ENSP00000262225,ENSP00000287934,ENSP00000306844,ENSP00000316054,ENSP00000328181,ENSP00000361818,ENSP00000371846,ENSP00000377284,ENSP00000436607	ADM,DEAF1,DVL3,FOLR1,FZD1,NOG,SDC4,SEMA4C,SFRP1,TMED2,VASP
biological process	GO:0001892	embryonic placenta development	11	86	0.0069	ENSP00000232424,ENSP00000244050,ENSP00000259241,ENSP00000262225,ENSP00000332293,ENSP00000355124,ENSP00000367069,ENSP00000376345,ENSP00000436607,ENSP00000449404,ENSP00000479636	ADM,ASCL2,GRB2,HES1,HS6ST1,KRT19,KRT8,PLCD3,SNAI1,TMED2,ZFAT
biological process	GO:0042692	muscle cell differentiation	20	230	0.0069	ENSP00000232424,ENSP00000233813,ENSP00000240328,ENSP00000253796,ENSP00000261799,ENSP00000262426,ENSP00000277541,ENSP00000284523,ENSP00000306844,ENSP00000320866,ENSP00000351022,ENSP00000352272,ENSP00000355124,ENSP00000357057,ENSP00000362299,ENSP00000379350,ENSP00000386665,ENSP00000436607,ENSP00000449404,ENSP00000454945	ADM,CALR,CASQ1,ENG,FHL2,FOXF1,HES1,IGFBP5,ITGB1,KRT19,KRT8,MYOZ1,NOTCH1,PDGFRB,RAMP2,SEMA4C,TBX2,TMEM204,TPM1,WNT3A
biological process	GO:0048863	stem cell differentiation	14	131	0.0071	ENSP00000204961,ENSP00000220772,ENSP00000232424,ENSP00000240328,ENSP00000254958,ENSP00000277541,ENSP00000285018,ENSP00000287934,ENSP00000295113,ENSP00000297316,ENSP00000323929,ENSP00000341815,ENSP00000346839,ENSP00000377284	A2M,EFNB1,FN1,FOLR1,FRZB,FZD1,HES1,JAG1,NOTCH1,SFRP1,SOX17,SOX18,TBX2,WNT7A
biological process	GO:1900024	regulation of substrate adhesion-dependent cell spreading	8	47	0.0071	ENSP00000207549,ENSP00000276440,ENSP00000320866,ENSP00000336829,ENSP00000346300,ENSP00000357801,ENSP00000364585,ENSP00000375649	CALR,CRKL,DOCK5,FGG,MYADM,RCC2,S100A10,UNC13D
biological process	GO:0001841	neural tube formation	12	101	0.0072	ENSP00000220772,ENSP00000244745,ENSP00000245932,ENSP00000262225,ENSP00000287934,ENSP00000306844,ENSP00000316054,ENSP00000328181,ENSP00000361818,ENSP00000371846,ENSP00000377284,ENSP00000436607	ADM,DEAF1,DVL3,FOLR1,FZD1,NOG,SDC4,SEMA4C,SFRP1,SOX4,TMED2,VASP
biological process	GO:0009166	nucleotide catabolic process	12	101	0.0072	ENSP00000229239,ENSP00000229270,ENSP00000234590,ENSP00000257770,ENSP00000290573,ENSP00000304229,ENSP00000320171,ENSP00000354532,ENSP00000362413,ENSP00000378669,ENSP00000445175,ENSP00000465930	ALDOA,ENO1,GALK1,GAPDH,HINT1,HK2,LDHA,NT5E,PGK1,PKM,PNP,TPI1
biological process	GO:1903522	regulation of blood circulation	21	249	0.0072	ENSP00000070846,ENSP00000240328,ENSP00000243457,ENSP00000261590,ENSP00000276440,ENSP00000280155,ENSP00000297494,ENSP00000312262,ENSP00000324270,ENSP00000336829,ENSP00000351022,ENSP00000355580,ENSP00000356438,ENSP00000357057,ENSP00000357669,ENSP00000358301,ENSP00000369129,ENSP00000386069,ENSP00000391800,ENSP00000436607,ENSP00000484552	ADM,ADRA2A,ADRA2C,ADRB1,ADRBK1,APLN,CASQ1,DOCK5,DSG2,DSP,FGG,GJA5,KCNJ2,KCNK1,NOS3,NPR1,OXTR,PKP2,PTGS2,TBX2,TPM1
biological process	GO:0001501	skeletal system development	32	457	0.0075	ENSP00000220772,ENSP00000223357,ENSP00000225964,ENSP00000238682,ENSP00000243786,ENSP00000244050,ENSP00000244745,ENSP00000246080,ENSP00000254190,ENSP00000261416,ENSP00000262746,ENSP00000281043,ENSP00000285018,ENSP00000295113,ENSP00000299441,ENSP00000300026,ENSP00000308208,ENSP00000309714,ENSP00000309830,ENSP00000325527,ENSP00000328181,ENSP00000338157,ENSP00000344741,ENSP00000346032,ENSP00000356634…	AEBP1,ANXA2,CHSY1,COL1A1,DCHS1,DEAF1,DHRS3,ENG,FBN1,FRZB,GJA5,HEXB,HYAL2,INHA,INSIG1,MMP14,MYCN,NOG,PAPPA2,PPIB,PRDX1,RBP4,RPL38,SERP1,SFRP1,SH3PXD2B,SNAI1,SOX4,TCF15,TGFB3,WNT7A,ZBTB16
biological process	GO:0060021	roof of mouth development	11	87	0.0075	ENSP00000238682,ENSP00000240328,ENSP00000244050,ENSP00000259806,ENSP00000262041,ENSP00000284523,ENSP00000285018,ENSP00000287934,ENSP00000344741,ENSP00000385477,ENSP00000480439	CLDN5,DHRS3,FOXF2,FZD1,INSIG1,MEOX2,SNAI1,TBX2,TGFB3,WNT3A,WNT7A
biological process	GO:1903707	negative regulation of hemopoiesis	15	148	0.0075	ENSP00000166139,ENSP00000220772,ENSP00000232424,ENSP00000234091,ENSP00000243786,ENSP00000277541,ENSP00000284273,ENSP00000325527,ENSP00000338157,ENSP00000349041,ENSP00000351497,ENSP00000355870,ENSP00000392466,ENSP00000411152,ENSP00000412927	FBN1,FCGR2B,FSTL3,HES1,HLA-G,HLX,ID2,INHA,ITPKB,LDB1,NOTCH1,NRARP,SFRP1,UBASH3B,ZBTB16
biological process	GO:0035924	cellular response to vascular endothelial growth factor stimulus	7	36	0.0076	ENSP00000249749,ENSP00000253796,ENSP00000261799,ENSP00000261937,ENSP00000263923,ENSP00000277541,ENSP00000282397	DLL4,FLT1,FLT4,KDR,NOTCH1,PDGFRB,RAMP2
biological process	GO:0000904	cell morphogenesis involved in differentiation	34	498	0.0077	ENSP00000172229,ENSP00000204961,ENSP00000223127,ENSP00000232424,ENSP00000234091,ENSP00000245932,ENSP00000262613,ENSP00000277541,ENSP00000284523,ENSP00000285018,ENSP00000297316,ENSP00000328181,ENSP00000332643,ENSP00000340998,ENSP00000346839,ENSP00000347665,ENSP00000354360,ENSP00000354376,ENSP00000356000,ENSP00000357392,ENSP00000357709,ENSP00000363081,ENSP00000363500,ENSP00000368632,ENSP00000376345…	BCL2,CLIC4,COL18A1,DKK1,EFNA1,EFNB1,FLNB,FN1,FZD4,GATA3,GRB2,HES1,ID2,ITGB1,ITGB3,LAMA2,LAMB2,LAMC3,NDN,NGFR,NOG,NOTCH1,NTN4,PLOD3,PLXNA2,RAB25,RADIL,S100A6,SEMA3B,SLC9A3R1,SOX17,VASP,WNT3A,WNT7A
biological process	GO:0010468	regulation of gene expression	205	4533	0.0077	ENSP00000166139,ENSP00000172229,ENSP00000216117,ENSP00000217131,ENSP00000217169,ENSP00000220166,ENSP00000220772,ENSP00000222247,ENSP00000223095,ENSP00000223357,ENSP00000225964,ENSP00000226760,ENSP00000227507,ENSP00000229239,ENSP00000230050,ENSP00000230895,ENSP00000232424,ENSP00000233813,ENSP00000234091,ENSP00000234590,ENSP00000238647,ENSP00000238682,ENSP00000240328,ENSP00000243786,ENSP00000244050…	A2M,ACTB,ADAM19,AEBP1,AFF1,AGRN,APLN,ARF4,ARGLU1,ARID3A,ARNT2,ASCL2,ATN1,ATRAID,BCL2,BCL6B,BHLHE40,BIRC7,C19orf10,C3,CALR,CAMK2N1,CBL,CCND1,CCNE1,CCR1,CCRN4L,CD34,CD55,CDH1,CDKN1C,CITED2,CLEC3B,COL1A1,CRABP2,CRH,CRIP1,CRKL,CTSH,CTSZ,DAB2,DAP,DEAF1,DIO2,DKK1,DLL4,DVL3,EFNA1,EGLN2,EGLN3,EIF1,ENG,ENO1,ERP29,FABP4,FBN1,FHL2,FN1,FOSL2,FOXF1,FOXF2,FOXS1,FSTL1,FSTL3,FZD1,FZD4,GAPDH,GAS6,GATA3,GLO1,HES1,…
biological process	GO:0048546	digestive tract morphogenesis	8	48	0.0079	ENSP00000220772,ENSP00000234091,ENSP00000262426,ENSP00000277541,ENSP00000297316,ENSP00000355870,ENSP00000381185,ENSP00000456609	BCL2,FOXF1,HLX,ID2,NOTCH1,SFRP1,SOX17,STRA6
biological process	GO:0007179	transforming growth factor beta receptor signaling pathway	11	88	0.008	ENSP00000238682,ENSP00000264033,ENSP00000288840,ENSP00000296522,ENSP00000344115,ENSP00000347041,ENSP00000357005,ENSP00000362299,ENSP00000367830,ENSP00000385477,ENSP00000441543	CBL,CDH5,CLDN5,ENG,F11R,FMOD,HPGD,PRKCZ,SMAD6,TGFB3,UBC
biological process	GO:0007596	blood coagulation	23	288	0.0081	ENSP00000216968,ENSP00000222543,ENSP00000225964,ENSP00000251047,ENSP00000278407,ENSP00000280155,ENSP00000284273,ENSP00000284523,ENSP00000296511,ENSP00000323929,ENSP00000327431,ENSP00000331831,ENSP00000333994,ENSP00000336829,ENSP00000344903,ENSP00000354080,ENSP00000368632,ENSP00000371958,ENSP00000377055,ENSP00000386069,ENSP00000415786,ENSP00000452786,ENSP00000478026	A2M,ADRA2A,ADRA2C,ANXA5,ANXA8,CD9,COL1A1,FGG,GAS6,GATA3,HBB,HBG1,ITGB3,LMAN1,MAFK,PRCP,PROCR,SCUBE1,SERPINE2,SERPING1,TFPI2,UBASH3B,WNT3A
biological process	GO:0051249	regulation of lymphocyte activation	29	401	0.0081	ENSP00000204961,ENSP00000220772,ENSP00000221847,ENSP00000232424,ENSP00000234091,ENSP00000243786,ENSP00000254301,ENSP00000263379,ENSP00000284523,ENSP00000308208,ENSP00000320084,ENSP00000331831,ENSP00000338157,ENSP00000347948,ENSP00000349041,ENSP00000351497,ENSP00000354532,ENSP00000355870,ENSP00000356030,ENSP00000361818,ENSP00000367830,ENSP00000368632,ENSP00000370698,ENSP00000376345,ENSP00000380855…	BCL2,CD276,CD55,EBI3,EFNB1,FCGR2B,GAS6,GATA3,GRB2,HES1,HLA-G,HLX,ID2,IDO1,IL27RA,IL6ST,INHA,ITPKB,LGALS3,MMP14,NRARP,PDCD1LG2,PNP,PRKCZ,SDC4,SFRP1,TNFRSF14,WNT3A,ZBTB16
biological process	GO:0019229	regulation of vasoconstriction	9	61	0.0082	ENSP00000276440,ENSP00000280155,ENSP00000324270,ENSP00000336829,ENSP00000356438,ENSP00000386069,ENSP00000391800,ENSP00000436607,ENSP00000484552	ADM,ADRA2A,ADRA2C,APLN,DOCK5,FGG,GJA5,OXTR,PTGS2
biological process	GO:0031102	neuron projection regeneration	6	26	0.0082	ENSP00000299106,ENSP00000377284,ENSP00000379563,ENSP00000381185,ENSP00000388325,ENSP00000436607	ADM,BCL2,FOLR1,JAM3,LAMB2,TSPO
biological process	GO:0035051	cardiocyte differentiation	12	103	0.0082	ENSP00000232424,ENSP00000240328,ENSP00000254958,ENSP00000261799,ENSP00000277541,ENSP00000284523,ENSP00000297316,ENSP00000320866,ENSP00000341815,ENSP00000377284,ENSP00000379350,ENSP00000386665	CALR,FHL2,FOLR1,HES1,ITGB1,JAG1,NOTCH1,PDGFRB,SOX17,SOX18,TBX2,WNT3A
biological process	GO:0043534	blood vessel endothelial cell migration	6	26	0.0082	ENSP00000263923,ENSP00000341815,ENSP00000350896,ENSP00000353013,ENSP00000361097,ENSP00000379350	CLEC14A,EPHB4,ITGB1,KDR,MMRN2,SOX18
biological process	GO:0045992	negative regulation of embryonic development	6	26	0.0082	ENSP00000240328,ENSP00000244050,ENSP00000297316,ENSP00000349041,ENSP00000363081,ENSP00000368632	DKK1,GATA3,NRARP,SNAI1,SOX17,TBX2
biological process	GO:0010243	response to organonitrogen compound	52	876	0.0083	ENSP00000005260,ENSP00000172229,ENSP00000220772,ENSP00000225964,ENSP00000226760,ENSP00000227507,ENSP00000233813,ENSP00000241261,ENSP00000248071,ENSP00000248958,ENSP00000254958,ENSP00000261769,ENSP00000274368,ENSP00000275525,ENSP00000276571,ENSP00000277541,ENSP00000285379,ENSP00000287820,ENSP00000295228,ENSP00000299767,ENSP00000302620,ENSP00000303145,ENSP00000312126,ENSP00000314420,ENSP00000316786…	ACTB,ADCY4,ADM,AGXT,AOC1,AREG,ATP6V0E1,AUP1,BAIAP2L1,CA2,CCND1,CD9,CDH1,COL1A1,COL6A1,CRH,CRHBP,FBN1,FCGR2B,FOLR1,GH2,GRB2,HSD11B2,HSP90B1,HSPA5,IGFBP1,IGFBP5,INHBB,ITGB1,JAG1,KLF2,LDHA,MGST3,NGFR,NOTCH1,OXTR,PER1,PKM,PPARG,PRKCZ,PTGS2,SDF2L1,SFRP1,SH3BP4,SRSF5,STAT1,TMBIM6,TMED10,TNFSF10,TOMM20,TSPO,WFS1
biological process	GO:0070831	basement membrane assembly	3	3	0.0083	ENSP00000223127,ENSP00000253796,ENSP00000264144	LAMC2,PLOD3,RAMP2
biological process	GO:0072330	monocarboxylic acid biosynthetic process	18	200	0.0083	ENSP00000229239,ENSP00000229270,ENSP00000234590,ENSP00000290573,ENSP00000296522,ENSP00000302620,ENSP00000304592,ENSP00000312506,ENSP00000316924,ENSP00000320171,ENSP00000342385,ENSP00000356438,ENSP00000359380,ENSP00000362413,ENSP00000378669,ENSP00000430950,ENSP00000445175,ENSP00000465930	ACSS1,AGXT,ALDOA,CSPG4,ENO1,FASN,GALK1,GAPDH,HK2,HPGD,IDO1,LDHA,PGK1,PKM,PTGES,PTGS2,SCD,TPI1
biological process	GO:0042633	hair cycle	11	89	0.0085	ENSP00000167586,ENSP00000233813,ENSP00000244050,ENSP00000277541,ENSP00000308452,ENSP00000341815,ENSP00000356438,ENSP00000363081,ENSP00000368516,ENSP00000381185,ENSP00000392466	BCL2,DKK1,IGFBP5,KRT14,KRT17,LDB1,LGR4,NOTCH1,PTGS2,SNAI1,SOX18
biological process	GO:0045746	negative regulation of Notch signaling pathway	7	37	0.0085	ENSP00000249749,ENSP00000263388,ENSP00000308208,ENSP00000337972,ENSP00000340292,ENSP00000349041,ENSP00000360764	DLK1,DLL4,EGFL7,GDPD5,MMP14,NOTCH3,NRARP
biological process	GO:0045777	positive regulation of blood pressure	7	37	0.0085	ENSP00000234091,ENSP00000316786,ENSP00000324270,ENSP00000351022,ENSP00000357005,ENSP00000358301,ENSP00000362299	ADRB1,ENG,F11R,HSD11B2,ID2,OXTR,TPM1
biological process	GO:0048286	lung alveolus development	7	37	0.0085	ENSP00000233813,ENSP00000238682,ENSP00000259241,ENSP00000261483,ENSP00000261937,ENSP00000262426,ENSP00000456609	FLT4,FOXF1,HS6ST1,IGFBP5,MAN2A1,STRA6,TGFB3
biological process	GO:0051188	cofactor biosynthetic process	19	218	0.0085	ENSP00000229239,ENSP00000229270,ENSP00000234590,ENSP00000261326,ENSP00000290573,ENSP00000304592,ENSP00000316924,ENSP00000320171,ENSP00000332369,ENSP00000354532,ENSP00000356438,ENSP00000359380,ENSP00000362413,ENSP00000365926,ENSP00000378669,ENSP00000378782,ENSP00000379563,ENSP00000445175,ENSP00000465930	ACSS1,ALAS2,ALDOA,ENO1,FASN,GALK1,GAPDH,HK2,LDHA,MOCOS,PGK1,PKM,PNP,PTGS2,QPRT,RFK,SCD,TPI1,TSPO
biological process	GO:0007160	cell-matrix adhesion	13	119	0.0086	ENSP00000244333,ENSP00000264828,ENSP00000270233,ENSP00000299106,ENSP00000310036,ENSP00000336829,ENSP00000340937,ENSP00000346839,ENSP00000364585,ENSP00000379350,ENSP00000381185,ENSP00000447730,ENSP00000452786	BCAM,BCL2,CD34,CD63,COL17A1,COL5A3,FGG,FN1,ITGB1,ITGB3,JAM3,LYPD3,RCC2
biological process	GO:0046660	female sex differentiation	12	104	0.0086	ENSP00000220772,ENSP00000243786,ENSP00000284984,ENSP00000295228,ENSP00000297494,ENSP00000308208,ENSP00000360522,ENSP00000379683,ENSP00000381185,ENSP00000383063,ENSP00000434034,ENSP00000456609	ADAMTS1,BCL2,CYP19A1,FZD4,INHA,INHBB,MMP14,NOS3,NRIP1,RBP4,SFRP1,STRA6
biological process	GO:1904705	regulation of vascular smooth muscle cell proliferation	8	49	0.0086	ENSP00000216117,ENSP00000233813,ENSP00000238682,ENSP00000284984,ENSP00000287820,ENSP00000296522,ENSP00000351022,ENSP00000391800	ADAMTS1,APLN,HMOX1,HPGD,IGFBP5,PPARG,TGFB3,TPM1
biological process	GO:0031099	regeneration	15	151	0.0087	ENSP00000216117,ENSP00000227507,ENSP00000275525,ENSP00000277541,ENSP00000285018,ENSP00000287820,ENSP00000299106,ENSP00000320171,ENSP00000331831,ENSP00000377284,ENSP00000379563,ENSP00000381185,ENSP00000388325,ENSP00000436607,ENSP00000452123	ADM,BCL2,CCND1,FOLR1,GAS6,HMOX1,IGFBP1,JAM3,LAMB2,NOTCH1,PKM,PPARG,SRSF5,TSPO,WNT7A
biological process	GO:0061314	Notch signaling involved in heart development	4	9	0.0087	ENSP00000244050,ENSP00000249749,ENSP00000254958,ENSP00000277541	DLL4,JAG1,NOTCH1,SNAI1
biological process	GO:0002042	cell migration involved in sprouting angiogenesis	5	17	0.0088	ENSP00000263923,ENSP00000350896,ENSP00000353013,ENSP00000361097,ENSP00000379350	CLEC14A,EPHB4,ITGB1,KDR,MMRN2
biological process	GO:0032693	negative regulation of interleukin-10 production	5	17	0.0088	ENSP00000155926,ENSP00000312134,ENSP00000351497,ENSP00000380855,ENSP00000430950	FCGR2B,IDO1,PDCD1LG2,PRG2,TRIB2
biological process	GO:0001838	embryonic epithelial tube formation	13	120	0.0091	ENSP00000220772,ENSP00000244745,ENSP00000245932,ENSP00000262225,ENSP00000287934,ENSP00000306844,ENSP00000316054,ENSP00000328181,ENSP00000361818,ENSP00000368632,ENSP00000371846,ENSP00000377284,ENSP00000436607	ADM,DEAF1,DVL3,FOLR1,FZD1,GATA3,NOG,SDC4,SEMA4C,SFRP1,SOX4,TMED2,VASP
biological process	GO:0007043	cell-cell junction assembly	10	76	0.0092	ENSP00000070846,ENSP00000253796,ENSP00000296387,ENSP00000316029,ENSP00000343676,ENSP00000344115,ENSP00000357005,ENSP00000371958,ENSP00000385477,ENSP00000484552	CD9,CDH5,CLDN19,CLDN5,F11R,GJA4,GJA5,PKP2,RAMP2,TLN1
biological process	GO:0032101	regulation of response to external stimulus	45	732	0.0092	ENSP00000219454,ENSP00000223095,ENSP00000245907,ENSP00000256104,ENSP00000257770,ENSP00000261799,ENSP00000262426,ENSP00000263212,ENSP00000263864,ENSP00000263923,ENSP00000277541,ENSP00000278407,ENSP00000284273,ENSP00000284523,ENSP00000287820,ENSP00000293805,ENSP00000296140,ENSP00000297494,ENSP00000299106,ENSP00000305416,ENSP00000310036,ENSP00000314420,ENSP00000320866,ENSP00000323929,ENSP00000331831…	A2M,ANXA2,BCL6B,C3,CALR,CCR1,CD34,CD55,CD9,CDH5,CYP19A1,DNASE1L3,FABP4,FCGR2B,FGG,FOXF1,GAS6,GATA3,GPR124,HTRA1,HYAL2,IDO1,IL6ST,JAM3,KDR,MMP12,NOS3,NOTCH1,NT5E,PDGFRB,PER1,PLXNA2,POMC,PPARG,PPM1F,PTGS2,S1PR1,SERPINE1,SERPINE2,SERPING1,STAT1,UBASH3B,VAMP8,WFDC1,WNT3A
biological process	GO:0048260	positive regulation of receptor-mediated endocytosis	8	50	0.0096	ENSP00000223095,ENSP00000264033,ENSP00000284523,ENSP00000313391,ENSP00000346032,ENSP00000391800,ENSP00000447730,ENSP00000452780	ANXA2,APLN,B2M,CBL,CD63,DAB2,SERPINE1,WNT3A
biological process	GO:0001756	somitogenesis	9	63	0.0097	ENSP00000220772,ENSP00000246080,ENSP00000262041,ENSP00000262225,ENSP00000262426,ENSP00000284523,ENSP00000349041,ENSP00000356000,ENSP00000363081	DKK1,FOXF1,MEOX2,NRARP,PLXNA2,SFRP1,TCF15,TMED2,WNT3A
biological process	GO:0006986	response to unfolded protein	15	153	0.0097	ENSP00000220562,ENSP00000226760,ENSP00000227507,ENSP00000262947,ENSP00000275525,ENSP00000299767,ENSP00000310219,ENSP00000316029,ENSP00000320866,ENSP00000323313,ENSP00000324173,ENSP00000366098,ENSP00000389277,ENSP00000420076,ENSP00000438689	ACADVL,C19orf10,CALR,CCND1,EXTL3,HSP90B1,HSPA5,HSPA6,IGFBP1,PDIA5,SERP1,TLN1,TMBIM6,WFS1,YIF1A
biological process	GO:0031401	positive regulation of protein modification process	64	1149	0.0099	ENSP00000215631,ENSP00000217169,ENSP00000226760,ENSP00000227507,ENSP00000232424,ENSP00000238682,ENSP00000243786,ENSP00000244745,ENSP00000245907,ENSP00000245934,ENSP00000252506,ENSP00000261735,ENSP00000261799,ENSP00000261937,ENSP00000262768,ENSP00000262947,ENSP00000263923,ENSP00000273258,ENSP00000276571,ENSP00000277541,ENSP00000279488,ENSP00000280155,ENSP00000282397,ENSP00000284523,ENSP00000285018…	ADRA2A,ADRA2C,ANXA2,APLNR,AREG,ARL6IP5,BCL2,BIRC7,C19orf10,C3,CCND1,CCR1,CRH,CRKL,CSPG4,DAB2,DKK1,DUSP6,DVL3,EFNA1,ENG,ERP29,FBN1,FCGR2B,FGG,FLT1,FLT4,FZD1,FZD4,GADD45B,GADD45G,GAS6,GATA3,HES1,HSPA5,IL6ST,INHA,INHBB,ITGA5,ITGB3,KDR,KIAA1462,KISS1,MAGED1,MAP3K11,NOTCH1,PDGFRB,PILRB,PINK1,PRKCZ,PSAP,PTGS2,RPLP1,SDC4,SEMA4C,SOX4,SYMPK,TGFB3,TIMP2,TXN,UBC,WFS1,WNT3A,WNT7A
biological process	GO:0003002	regionalization	24	313	0.0101	ENSP00000220772,ENSP00000232424,ENSP00000244050,ENSP00000246080,ENSP00000249749,ENSP00000254190,ENSP00000262041,ENSP00000262225,ENSP00000262426,ENSP00000277541,ENSP00000279488,ENSP00000284523,ENSP00000285018,ENSP00000288840,ENSP00000297316,ENSP00000328181,ENSP00000338157,ENSP00000346300,ENSP00000349041,ENSP00000356000,ENSP00000363081,ENSP00000392466,ENSP00000444198,ENSP00000482760	CHSY1,CITED2,CRKL,DKK1,DLL4,DUSP6,FOXF1,HES1,LDB1,MEOX2,NOG,NOTCH1,NRARP,PCSK6,PLXNA2,SFRP1,SMAD6,SNAI1,SOX17,TCF15,TMED2,WNT3A,WNT7A,ZBTB16
biological process	GO:0019318	hexose metabolic process	15	154	0.0102	ENSP00000229239,ENSP00000229270,ENSP00000233813,ENSP00000234590,ENSP00000261483,ENSP00000290573,ENSP00000297785,ENSP00000320171,ENSP00000325527,ENSP00000360522,ENSP00000362413,ENSP00000369055,ENSP00000378669,ENSP00000420076,ENSP00000465930	ALDH1A1,ALDOA,B4GALT1,ENO1,FBN1,GALK1,GAPDH,HK2,IGFBP5,MAN2A1,PGK1,PKM,RBP4,SERP1,TPI1
biological process	GO:0003272	endocardial cushion formation	5	18	0.0107	ENSP00000244050,ENSP00000277541,ENSP00000299441,ENSP00000361943,ENSP00000362299	DCHS1,ENG,HEYL,NOTCH1,SNAI1
biological process	GO:0006897	endocytosis	34	510	0.0107	ENSP00000019317,ENSP00000207549,ENSP00000245907,ENSP00000246006,ENSP00000251595,ENSP00000253796,ENSP00000262776,ENSP00000299767,ENSP00000301904,ENSP00000309415,ENSP00000312262,ENSP00000312946,ENSP00000313391,ENSP00000320866,ENSP00000322421,ENSP00000331831,ENSP00000333994,ENSP00000346990,ENSP00000349960,ENSP00000351497,ENSP00000352601,ENSP00000363827,ENSP00000371394,ENSP00000371958,ENSP00000376345…	ACKR2,ACTB,ADM,ADRBK1,APOBR,ARPC1B,C3,CALR,CD9,CD93,CLTB,DAB2,FCGR2B,FOLR1,GAS6,GRB2,HBA1,HBA2,HBB,HSP90B1,HSPG2,ITGB1,ITGB3,LGALS3BP,LRP10,PECAM1,RALBP1,RAMP2,SCARA3,SCARA5,SH3BP4,STAB1,SYT8,UNC13D
biological process	GO:0010544	negative regulation of platelet activation	5	18	0.0107	ENSP00000284273,ENSP00000297494,ENSP00000336829,ENSP00000371958,ENSP00000415786	CD9,FGG,NOS3,SERPINE2,UBASH3B
biological process	GO:0010558	negative regulation of macromolecule biosynthetic process	76	1425	0.0107	ENSP00000155926,ENSP00000220772,ENSP00000223357,ENSP00000226760,ENSP00000227507,ENSP00000229239,ENSP00000230895,ENSP00000232424,ENSP00000233813,ENSP00000234091,ENSP00000234590,ENSP00000238647,ENSP00000240328,ENSP00000243786,ENSP00000244050,ENSP00000248071,ENSP00000249749,ENSP00000256104,ENSP00000256495,ENSP00000262426,ENSP00000262643,ENSP00000263212,ENSP00000263388,ENSP00000265462,ENSP00000271638…	AEBP1,ASCL2,ATN1,BCL6B,BHLHE40,CALR,CCND1,CCNE1,CDKN1C,CITED2,DAB2,DAP,DEAF1,DKK1,DLL4,EFNA1,ENG,ENO1,FABP4,FHL2,FOXF1,FOXS1,FZD1,GAPDH,GAS6,GATA3,HES1,HEXIM1,HEYL,ID2,IGFBP5,INHA,INHBB,IRF2BPL,ITGB3,ITM2B,KLF2,LDB1,LGR4,MAFK,MAGED1,MEX3D,MMP12,MORF4L1,MORF4L2,NOG,NOTCH1,NOTCH3,NR2F1,NRARP,NRIP1,PER1,PFDN5,PPARG,PPM1F,PRDX5,RORB,S100A11,SFRP1,SIN3B,SNAI1,SOX17,SOX18,SOX7,STAT1,TBX2,TMBIM6,TRIB2,T…
biological process	GO:0014014	negative regulation of gliogenesis	7	39	0.0107	ENSP00000232424,ENSP00000234091,ENSP00000277541,ENSP00000281043,ENSP00000328181,ENSP00000332293,ENSP00000379563	ASCL2,HES1,ID2,MYCN,NOG,NOTCH1,TSPO
biological process	GO:0030178	negative regulation of Wnt signaling pathway	15	155	0.0107	ENSP00000220772,ENSP00000227507,ENSP00000262613,ENSP00000275525,ENSP00000277541,ENSP00000287934,ENSP00000295113,ENSP00000297316,ENSP00000301464,ENSP00000313391,ENSP00000316054,ENSP00000328181,ENSP00000363081,ENSP00000387310,ENSP00000447942	CCND1,DAB2,DKK1,DVL3,FRZB,FZD1,IGFBP1,IGFBP6,NOG,NOTCH1,NOTUM,PFDN5,SFRP1,SLC9A3R1,SOX17
biological process	GO:0031103	axon regeneration	5	18	0.0107	ENSP00000299106,ENSP00000377284,ENSP00000379563,ENSP00000381185,ENSP00000388325	BCL2,FOLR1,JAM3,LAMB2,TSPO
biological process	GO:1904035	regulation of epithelial cell apoptotic process	10	78	0.0107	ENSP00000216117,ENSP00000223095,ENSP00000226760,ENSP00000253796,ENSP00000263923,ENSP00000331831,ENSP00000336829,ENSP00000347665,ENSP00000368632,ENSP00000369014	COL18A1,FGG,GAS6,GATA3,HMOX1,KDR,NDNF,RAMP2,SERPINE1,WFS1
biological process	GO:1904706	negative regulation of vascular smooth muscle cell proliferation	5	18	0.0107	ENSP00000216117,ENSP00000238682,ENSP00000287820,ENSP00000351022,ENSP00000391800	APLN,HMOX1,PPARG,TGFB3,TPM1
biological process	GO:0007178	transmembrane receptor protein serine/threonine kinase signaling pathway	17	189	0.0108	ENSP00000238682,ENSP00000243786,ENSP00000264033,ENSP00000288840,ENSP00000295228,ENSP00000295633,ENSP00000296522,ENSP00000328181,ENSP00000344115,ENSP00000347041,ENSP00000357005,ENSP00000362299,ENSP00000367830,ENSP00000385477,ENSP00000386043,ENSP00000441543,ENSP00000444198	CBL,CDH5,CITED2,CLDN5,ENG,F11R,FMOD,FSTL1,HPGD,INHA,INHBB,LTBP1,NOG,PRKCZ,SMAD6,TGFB3,UBC
biological process	GO:0010817	regulation of hormone levels	34	511	0.0108	ENSP00000062104,ENSP00000199936,ENSP00000217131,ENSP00000218230,ENSP00000220772,ENSP00000243786,ENSP00000244745,ENSP00000263864,ENSP00000274368,ENSP00000276571,ENSP00000280155,ENSP00000295228,ENSP00000297785,ENSP00000312734,ENSP00000316786,ENSP00000325674,ENSP00000336829,ENSP00000356162,ENSP00000360522,ENSP00000368632,ENSP00000375066,ENSP00000379563,ENSP00000379683,ENSP00000384092,ENSP00000384564…	ADM,ADRA2A,ADRA2C,ALDH1A1,APLN,CRABP2,CRH,CRHBP,CTSZ,CYP19A1,DHRS3,DIO2,EXOC3L1,FGG,FZD4,GATA3,HCAR2,HSD11B2,HSD17B2,INHA,INHBB,KISS1,NNAT,PCSK1N,PCSK6,POMC,RAB8B,RBP4,SELM,SERP1,SFRP1,SOX4,TSPO,VAMP8
biological process	GO:0035966	response to topologically incorrect protein	16	172	0.0108	ENSP00000220562,ENSP00000226760,ENSP00000227507,ENSP00000248958,ENSP00000262947,ENSP00000275525,ENSP00000299767,ENSP00000310219,ENSP00000316029,ENSP00000320866,ENSP00000323313,ENSP00000324173,ENSP00000366098,ENSP00000389277,ENSP00000420076,ENSP00000438689	ACADVL,C19orf10,CALR,CCND1,EXTL3,HSP90B1,HSPA5,HSPA6,IGFBP1,PDIA5,SDF2L1,SERP1,TLN1,TMBIM6,WFS1,YIF1A
biological process	GO:0050873	brown fat cell differentiation	6	28	0.0108	ENSP00000256104,ENSP00000356438,ENSP00000357625,ENSP00000358301,ENSP00000375778,ENSP00000399700	ADRB1,BNIP3,FABP4,LAMB3,PLAC8,PTGS2
biological process	GO:0060317	cardiac epithelial to mesenchymal transition	6	28	0.0108	ENSP00000244050,ENSP00000254958,ENSP00000277541,ENSP00000357392,ENSP00000361943,ENSP00000362299	EFNA1,ENG,HEYL,JAG1,NOTCH1,SNAI1
biological process	GO:0061028	establishment of endothelial barrier	6	28	0.0108	ENSP00000285018,ENSP00000304592,ENSP00000341815,ENSP00000357005,ENSP00000362299,ENSP00000375649	ENG,F11R,FASN,MYADM,SOX18,WNT7A
biological process	GO:0050768	negative regulation of neurogenesis	21	260	0.0109	ENSP00000172229,ENSP00000217131,ENSP00000231721,ENSP00000232424,ENSP00000234091,ENSP00000254958,ENSP00000263388,ENSP00000274289,ENSP00000277541,ENSP00000281043,ENSP00000284523,ENSP00000285018,ENSP00000320866,ENSP00000328181,ENSP00000332293,ENSP00000357392,ENSP00000359045,ENSP00000378401,ENSP00000379563,ENSP00000452780,ENSP00000481109	ARHGAP4,ASCL2,B2M,CALR,CTSZ,EFNA1,HES1,ID2,JAG1,MYCN,NGFR,NOG,NOTCH1,NOTCH3,PLK2,SEMA3G,SGK223,SPOCK1,TSPO,WNT3A,WNT7A
biological process	GO:0002934	desmosome organization	4	10	0.0112	ENSP00000070846,ENSP00000261590,ENSP00000369129,ENSP00000397157	DSG2,DSP,PERP,PKP2
biological process	GO:0032989	cellular component morphogenesis	44	720	0.0112	ENSP00000172229,ENSP00000204961,ENSP00000223127,ENSP00000232424,ENSP00000234091,ENSP00000245932,ENSP00000248071,ENSP00000261799,ENSP00000262613,ENSP00000277541,ENSP00000284523,ENSP00000285018,ENSP00000297316,ENSP00000328181,ENSP00000332643,ENSP00000340998,ENSP00000346839,ENSP00000347665,ENSP00000351022,ENSP00000352272,ENSP00000354360,ENSP00000354376,ENSP00000355124,ENSP00000356000,ENSP00000357057…	BCL2,CASQ1,CD9,CLIC4,COL18A1,DKK1,EFNA1,EFNB1,FLNB,FN1,FZD4,GATA3,GRB2,HES1,ID2,ITGB1,ITGB3,KLF2,KRT19,KRT8,LAMA2,LAMB2,LAMC3,MYOZ1,NDN,NGFR,NOG,NOTCH1,NTN4,PDGFRB,PLOD3,PLXNA2,PRKCZ,RAB25,RADIL,S100A6,SEMA3B,SHROOM1,SLC9A3R1,SOX17,TPM1,VASP,WNT3A,WNT7A
biological process	GO:0035437	maintenance of protein localization in endoplasmic reticulum	4	10	0.0112	ENSP00000258739,ENSP00000324173,ENSP00000329471,ENSP00000344741	HSPA5,INSIG1,KDELR1,KDELR2
biological process	GO:0072224	metanephric glomerulus development	4	10	0.0112	ENSP00000261799,ENSP00000310036,ENSP00000368516,ENSP00000388325	CD34,LAMB2,LGR4,PDGFRB
biological process	GO:0072659	protein localization to plasma membrane	15	156	0.0112	ENSP00000070846,ENSP00000253796,ENSP00000261769,ENSP00000262225,ENSP00000262613,ENSP00000299441,ENSP00000312734,ENSP00000331831,ENSP00000346032,ENSP00000354573,ENSP00000357005,ENSP00000357801,ENSP00000367830,ENSP00000373487,ENSP00000375649	ANXA2,CDH1,DCHS1,F11R,GAS6,KRT18,MACF1,MYADM,PKP2,PRKCZ,RAB8B,RAMP2,S100A10,SLC9A3R1,TMED2
biological process	GO:2001214	positive regulation of vasculogenesis	4	10	0.0112	ENSP00000253796,ENSP00000263923,ENSP00000310036,ENSP00000436607	ADM,CD34,KDR,RAMP2
biological process	GO:0003143	embryonic heart tube morphogenesis	9	65	0.0113	ENSP00000232424,ENSP00000240328,ENSP00000262225,ENSP00000277541,ENSP00000284523,ENSP00000297316,ENSP00000341815,ENSP00000362299,ENSP00000377284	ENG,FOLR1,HES1,NOTCH1,SOX17,SOX18,TBX2,TMED2,WNT3A
biological process	GO:2000826	regulation of heart morphogenesis	7	40	0.0118	ENSP00000232424,ENSP00000240328,ENSP00000277541,ENSP00000284523,ENSP00000328181,ENSP00000362299,ENSP00000363081	DKK1,ENG,HES1,NOG,NOTCH1,TBX2,WNT3A
biological process	GO:0000122	negative regulation of transcription by RNA polymerase II	48	809	0.012	ENSP00000223357,ENSP00000226760,ENSP00000227507,ENSP00000232424,ENSP00000234091,ENSP00000234590,ENSP00000238647,ENSP00000240328,ENSP00000244050,ENSP00000248071,ENSP00000249749,ENSP00000256495,ENSP00000262426,ENSP00000262643,ENSP00000263388,ENSP00000277541,ENSP00000287820,ENSP00000293805,ENSP00000297316,ENSP00000313158,ENSP00000314420,ENSP00000320866,ENSP00000325819,ENSP00000328181,ENSP00000328773…	AEBP1,ASCL2,ATN1,BCL6B,BHLHE40,CALR,CCND1,CCNE1,CITED2,DEAF1,DKK1,DLL4,EFNA1,ENG,ENO1,FHL2,FOXF1,FOXS1,GATA3,HES1,HEXIM1,ID2,IRF2BPL,KLF2,MAFK,MMP12,NOG,NOTCH1,NOTCH3,NR2F1,NRARP,NRIP1,PER1,PPARG,SIN3B,SNAI1,SOX17,SOX18,STAT1,TBX2,TMBIM6,TRIM29,TXN,UBC,WFS1,WWC3,ZBTB16,ZNF366
biological process	GO:0009891	positive regulation of biosynthetic process	95	1876	0.0121	ENSP00000166139,ENSP00000172229,ENSP00000216117,ENSP00000220772,ENSP00000221847,ENSP00000223095,ENSP00000225964,ENSP00000232424,ENSP00000234091,ENSP00000234590,ENSP00000238647,ENSP00000238682,ENSP00000244050,ENSP00000244745,ENSP00000246080,ENSP00000248071,ENSP00000254958,ENSP00000259806,ENSP00000261416,ENSP00000261731,ENSP00000261769,ENSP00000261799,ENSP00000262041,ENSP00000262426,ENSP00000262643…	AGRN,APLN,ARF4,ARID3A,ARNT2,C19orf10,CCNE1,CD276,CDH1,CDKN1C,CITED2,COL1A1,DAB2,DEAF1,DVL3,EBI3,ENG,ENO1,FHL2,FOSL2,FOXF1,FOXF2,FSTL3,FZD1,FZD4,GATA3,GUCA2A,HBB,HES1,HEXB,HEYL,HMOX1,HSPA5,HYAL2,ID2,INSIG1,IRF2BPL,JAG1,KDR,KLF2,KRT17,LDB1,LGR4,LHX5,MAGED1,MC1R,MEOX2,MMP12,MORF4L2,MYCN,NDN,NDP,NGFR,NOG,NOS3,NOTCH1,NOTCH3,NR2F1,NRIP1,PABPC1,PDGFRB,PER1,PINK1,PLAC8,PNKP,POMC,PPARG,PRDX5,PTGS2,RORB,RP…
biological process	GO:0043281	regulation of cysteine-type endopeptidase activity involved in apoptotic process	18	209	0.0121	ENSP00000172229,ENSP00000217169,ENSP00000220166,ENSP00000230895,ENSP00000241261,ENSP00000250457,ENSP00000263212,ENSP00000265462,ENSP00000273258,ENSP00000284523,ENSP00000287820,ENSP00000301921,ENSP00000331019,ENSP00000331831,ENSP00000340989,ENSP00000342513,ENSP00000356438,ENSP00000392330	ARL6IP5,BCAP31,BIRC7,CTSH,DAP,EGLN3,GAS6,IFI6,NGFR,PPARG,PPM1F,PRDX5,PTGS2,RPS27L,SFN,SOX7,TNFSF10,WNT3A
biological process	GO:0044419	interspecies interaction between organisms	44	724	0.0122	ENSP00000216223,ENSP00000229239,ENSP00000246006,ENSP00000254301,ENSP00000261769,ENSP00000263864,ENSP00000263923,ENSP00000264033,ENSP00000293379,ENSP00000295228,ENSP00000297265,ENSP00000300026,ENSP00000312262,ENSP00000316029,ENSP00000329243,ENSP00000331831,ENSP00000342082,ENSP00000346032,ENSP00000346067,ENSP00000346839,ENSP00000347948,ENSP00000351497,ENSP00000354394,ENSP00000355124,ENSP00000356030…	ADRBK1,ANXA2,B2M,BNIP3,CBL,CD55,CD93,CDH1,CHMP4C,CXCR6,F11R,FCGR2B,FN1,GAPDH,GAS6,GRB2,HYAL2,IL2RB,IL6ST,INHBB,ISG15,ITGA5,ITGB1,ITGB3,KDR,KRT18,KRT19,KRT6A,KRT7,KRT8,LGALS3,POMC,PPIB,PVR,PVRL4,RPL30,RPSA,SLC1A5,SLPI,STAT1,TLN1,TNFRSF14,UBC,VAMP8
biological process	GO:0045893	positive regulation of transcription, DNA-templated	76	1435	0.0122	ENSP00000166139,ENSP00000172229,ENSP00000220772,ENSP00000223095,ENSP00000225964,ENSP00000232424,ENSP00000234091,ENSP00000238647,ENSP00000238682,ENSP00000244050,ENSP00000244745,ENSP00000246080,ENSP00000248071,ENSP00000254958,ENSP00000259806,ENSP00000261416,ENSP00000261731,ENSP00000261769,ENSP00000262041,ENSP00000262426,ENSP00000262643,ENSP00000262947,ENSP00000263388,ENSP00000263620,ENSP00000264716…	AGRN,APLN,ARF4,ARID3A,ARNT2,C19orf10,CCNE1,CDH1,CDKN1C,CITED2,COL1A1,DAB2,DEAF1,DVL3,ENG,FHL2,FOSL2,FOXF1,FOXF2,FSTL3,FZD1,FZD4,GATA3,HES1,HEXB,HEYL,HSPA5,HYAL2,ID2,INSIG1,IRF2BPL,JAG1,KLF2,LDB1,LGR4,LHX5,MAGED1,MC1R,MEOX2,MMP12,MORF4L2,MYCN,NDN,NDP,NGFR,NOG,NOTCH1,NOTCH3,NRIP1,PER1,PLAC8,POMC,PPARG,RORB,S1PR1,SERPINE1,SFRP1,SMAD6,SNAI1,SOX17,SOX18,SOX4,SOX7,STAT1,TCF15,TEAD1,TEAD3,TGFB3,TNNI2,UB…
biological process	GO:0048730	epidermis morphogenesis	6	29	0.0122	ENSP00000223127,ENSP00000233813,ENSP00000244050,ENSP00000277541,ENSP00000308452,ENSP00000381185	BCL2,IGFBP5,KRT17,NOTCH1,PLOD3,SNAI1
biological process	GO:0048661	positive regulation of smooth muscle cell proliferation	10	80	0.0123	ENSP00000216117,ENSP00000233813,ENSP00000234091,ENSP00000261799,ENSP00000263388,ENSP00000284984,ENSP00000296522,ENSP00000305416,ENSP00000354394,ENSP00000356438	ADAMTS1,HMOX1,HPGD,ID2,IGFBP5,NOTCH3,PDGFRB,PTGS2,S1PR1,STAT1
biological process	GO:0061326	renal tubule development	10	80	0.0123	ENSP00000232424,ENSP00000254958,ENSP00000277541,ENSP00000299441,ENSP00000328181,ENSP00000354394,ENSP00000361943,ENSP00000368516,ENSP00000368632,ENSP00000381185	BCL2,DCHS1,GATA3,HES1,HEYL,JAG1,LGR4,NOG,NOTCH1,STAT1
biological process	GO:0006888	endoplasmic reticulum to Golgi vesicle-mediated transport	16	175	0.0124	ENSP00000217131,ENSP00000251047,ENSP00000262225,ENSP00000299705,ENSP00000303145,ENSP00000306010,ENSP00000329471,ENSP00000330945,ENSP00000331831,ENSP00000356030,ENSP00000366098,ENSP00000377284,ENSP00000377374,ENSP00000379097,ENSP00000392330,ENSP00000405926	AREG,ARF4,BCAP31,CD55,CTSZ,ERGIC1,FOLR1,GAS6,KDELR1,LMAN1,TMED10,TMED2,TMED3,TMED7,TMED9,YIF1A
biological process	GO:0015669	gas transport	5	19	0.0124	ENSP00000251595,ENSP00000285379,ENSP00000322421,ENSP00000327431,ENSP00000333994	CA2,HBA1,HBA2,HBB,HBG1
biological process	GO:0048565	digestive tract development	13	126	0.0127	ENSP00000220772,ENSP00000234091,ENSP00000238682,ENSP00000240328,ENSP00000262426,ENSP00000277541,ENSP00000297316,ENSP00000299441,ENSP00000324270,ENSP00000355870,ENSP00000368516,ENSP00000381185,ENSP00000456609	BCL2,DCHS1,FOXF1,HLX,ID2,LGR4,NOTCH1,OXTR,SFRP1,SOX17,STRA6,TBX2,TGFB3
biological process	GO:0003273	cell migration involved in endocardial cushion formation	3	4	0.0128	ENSP00000277541,ENSP00000299441,ENSP00000362299	DCHS1,ENG,NOTCH1
biological process	GO:0032811	negative regulation of epinephrine secretion	3	4	0.0128	ENSP00000276571,ENSP00000280155,ENSP00000386069	ADRA2A,ADRA2C,CRH
biological process	GO:0045578	negative regulation of B cell differentiation	3	4	0.0128	ENSP00000220772,ENSP00000234091,ENSP00000243786	ID2,INHA,SFRP1
biological process	GO:0048205	COPI coating of Golgi vesicle	3	4	0.0128	ENSP00000262225,ENSP00000303145,ENSP00000330945	TMED10,TMED2,TMED9
biological process	GO:0048589	developmental growth	25	340	0.0129	ENSP00000220772,ENSP00000240328,ENSP00000248071,ENSP00000261799,ENSP00000262225,ENSP00000275525,ENSP00000277541,ENSP00000284523,ENSP00000285018,ENSP00000305416,ENSP00000319756,ENSP00000320171,ENSP00000332643,ENSP00000363500,ENSP00000367830,ENSP00000368632,ENSP00000378394,ENSP00000379097,ENSP00000379350,ENSP00000379683,ENSP00000381185,ENSP00000384564,ENSP00000388325,ENSP00000436607,ENSP00000456609	ADM,AREG,BCL2,CLIC4,CYP19A1,GATA3,IGFBP1,ITGB1,KLF2,LAMB2,NDN,NOTCH1,PDGFRB,PKM,PRKCZ,PSAP,S1PR1,SELM,SFRP1,STRA6,TBX2,TENC1,TMED2,WNT3A,WNT7A
biological process	GO:0035987	endodermal cell differentiation	7	41	0.013	ENSP00000293379,ENSP00000297316,ENSP00000308208,ENSP00000324532,ENSP00000346839,ENSP00000355180,ENSP00000375778	COL6A1,FN1,ITGA5,LAMA3,LAMB3,MMP14,SOX17
biological process	GO:2000113	negative regulation of cellular macromolecule biosynthetic process	72	1348	0.013	ENSP00000220772,ENSP00000223357,ENSP00000226760,ENSP00000227507,ENSP00000229239,ENSP00000230895,ENSP00000232424,ENSP00000233813,ENSP00000234091,ENSP00000234590,ENSP00000238647,ENSP00000240328,ENSP00000244050,ENSP00000248071,ENSP00000249749,ENSP00000256104,ENSP00000256495,ENSP00000262426,ENSP00000262643,ENSP00000263212,ENSP00000263388,ENSP00000265462,ENSP00000271638,ENSP00000277541,ENSP00000287820…	AEBP1,ASCL2,ATN1,BCL6B,BHLHE40,CALR,CCND1,CCNE1,CDKN1C,CITED2,DAB2,DAP,DEAF1,DKK1,DLL4,EFNA1,ENG,ENO1,FABP4,FHL2,FOXF1,FOXS1,FZD1,GAPDH,GAS6,GATA3,HES1,HEXIM1,HEYL,ID2,IGFBP5,IRF2BPL,ITM2B,KLF2,LDB1,LGR4,MAFK,MAGED1,MEX3D,MMP12,MORF4L1,MORF4L2,NOG,NOTCH1,NOTCH3,NR2F1,NRARP,NRIP1,PER1,PFDN5,PPARG,PPM1F,PRDX5,RORB,S100A11,SFRP1,SIN3B,SNAI1,SOX17,SOX18,SOX7,STAT1,TBX2,TMBIM6,TRIM29,TXN,UBC,WFS1,WWC3…
biological process	GO:0051253	negative regulation of RNA metabolic process	70	1303	0.0131	ENSP00000220772,ENSP00000223357,ENSP00000226760,ENSP00000227507,ENSP00000230895,ENSP00000232424,ENSP00000234091,ENSP00000234590,ENSP00000238647,ENSP00000240328,ENSP00000244050,ENSP00000248071,ENSP00000249749,ENSP00000256104,ENSP00000256495,ENSP00000262426,ENSP00000262643,ENSP00000263212,ENSP00000263388,ENSP00000265462,ENSP00000277541,ENSP00000280614,ENSP00000287820,ENSP00000287934,ENSP00000293805…	AEBP1,ASCL2,ATN1,BCL6B,BHLHE40,CALR,CCND1,CCNE1,CCRN4L,CDKN1C,CITED2,DAB2,DAP,DEAF1,DKK1,DLL4,EFNA1,ENG,ENO1,FABP4,FHL2,FOXF1,FOXS1,FZD1,GAS6,GATA3,HES1,HEXIM1,HEYL,ID2,IRF2BPL,KLF2,LDB1,LGR4,MAFK,MAGED1,MMP12,MORF4L1,MORF4L2,NOG,NOTCH1,NOTCH3,NR2F1,NRARP,NRIP1,PABPC1,PER1,PFDN5,PPARG,PPM1F,PRDX5,RORB,RPS13,SFRP1,SIN3B,SNAI1,SOX17,SOX18,SOX7,STAT1,TBX2,TMBIM6,TRIM29,TXN,UBC,WFS1,WWC3,YWHAQ,ZBTB16…
biological process	GO:0043618	regulation of transcription from RNA polymerase II promoter in response to stress	9	67	0.0132	ENSP00000216117,ENSP00000248071,ENSP00000250457,ENSP00000277541,ENSP00000324173,ENSP00000389277,ENSP00000441543,ENSP00000444198,ENSP00000469686	CITED2,EGLN2,EGLN3,HMOX1,HSPA5,KLF2,NOTCH1,TMBIM6,UBC
biological process	GO:0044703	multi-organism reproductive process	53	923	0.0132	ENSP00000166139,ENSP00000233813,ENSP00000238682,ENSP00000239316,ENSP00000253796,ENSP00000261416,ENSP00000261590,ENSP00000262225,ENSP00000274368,ENSP00000276571,ENSP00000277541,ENSP00000284984,ENSP00000292125,ENSP00000293379,ENSP00000295228,ENSP00000296522,ENSP00000297316,ENSP00000297494,ENSP00000299106,ENSP00000309714,ENSP00000316786,ENSP00000320866,ENSP00000324270,ENSP00000330658,ENSP00000332215…	ADAMTS1,ADM,ADRA2C,ALDOA,ATP1A4,B4GALT1,BCAP31,BCL2,CALR,CD9,CGB2,CLDN4,CLIC4,CRH,CRHBP,DEAF1,DSG2,FSTL3,GJB3,HEXB,HPGD,HSD11B2,IDO1,IGFBP5,IL11RA,INHBB,INSL4,ITGA5,ITGB1,JAM3,LGR4,NOS3,NOTCH1,NRIP1,OXTR,PAPPA,PRDX4,PSG3,PSG6,PSG7,PTGS2,RAMP2,RPL29,RPS6,SERPINE2,SH3PXD2B,SOX17,SYT8,TAC3,TEAD3,TGFB3,TMED2,ZBTB16
biological process	GO:0032963	collagen metabolic process	8	54	0.0136	ENSP00000223127,ENSP00000225964,ENSP00000236671,ENSP00000308208,ENSP00000319756,ENSP00000345344,ENSP00000364140,ENSP00000458585	COL15A1,COL1A1,CTSD,CTSL,MMP12,MMP14,PLOD3,TENC1
biological process	GO:0030947	regulation of vascular endothelial growth factor receptor signaling pathway	6	30	0.0138	ENSP00000282397,ENSP00000293379,ENSP00000361097,ENSP00000434034,ENSP00000452786,ENSP00000454945	FLT1,FZD4,ITGA5,ITGB3,MMRN2,TMEM204
biological process	GO:0030902	hindbrain development	14	144	0.0139	ENSP00000225927,ENSP00000232424,ENSP00000261731,ENSP00000285018,ENSP00000306844,ENSP00000324173,ENSP00000328181,ENSP00000351497,ENSP00000356000,ENSP00000379350,ENSP00000381185,ENSP00000392466,ENSP00000415786,ENSP00000434034	BCL2,FCGR2B,FZD4,HES1,HSPA5,ITGB1,LDB1,LHX5,NAGLU,NOG,PLXNA2,SEMA4C,SERPINE2,WNT7A
biological process	GO:0045667	regulation of osteoblast differentiation	12	112	0.0139	ENSP00000220772,ENSP00000233813,ENSP00000234091,ENSP00000254958,ENSP00000277541,ENSP00000280614,ENSP00000288840,ENSP00000328181,ENSP00000366093,ENSP00000370698,ENSP00000379097,ENSP00000484228	AREG,ATRAID,CCRN4L,ID2,IGFBP5,IL6ST,JAG1,NOG,NOTCH1,RORB,SFRP1,SMAD6
biological process	GO:0003198	epithelial to mesenchymal transition involved in endocardial cushion formation	4	11	0.0141	ENSP00000244050,ENSP00000277541,ENSP00000361943,ENSP00000362299	ENG,HEYL,NOTCH1,SNAI1
biological process	GO:0010952	positive regulation of peptidase activity	16	178	0.0141	ENSP00000172229,ENSP00000220166,ENSP00000230895,ENSP00000241261,ENSP00000250457,ENSP00000263212,ENSP00000273258,ENSP00000284523,ENSP00000287820,ENSP00000301921,ENSP00000331019,ENSP00000346839,ENSP00000357392,ENSP00000364204,ENSP00000392330,ENSP00000397157	ARL6IP5,BCAP31,CTSH,DAP,EFNA1,EGLN3,FN1,NGFR,PERP,PINK1,PPARG,PPM1F,RPS27L,SOX7,TNFSF10,WNT3A
biological process	GO:0032276	regulation of gonadotropin secretion	4	11	0.0141	ENSP00000243786,ENSP00000276571,ENSP00000295228,ENSP00000356162	CRH,INHA,INHBB,KISS1
biological process	GO:0070106	interleukin-27-mediated signaling pathway	4	11	0.0141	ENSP00000221847,ENSP00000263379,ENSP00000354394,ENSP00000370698	EBI3,IL27RA,IL6ST,STAT1
biological process	GO:0070757	interleukin-35-mediated signaling pathway	4	11	0.0141	ENSP00000221847,ENSP00000263379,ENSP00000354394,ENSP00000370698	EBI3,IL27RA,IL6ST,STAT1
biological process	GO:0090331	negative regulation of platelet aggregation	4	11	0.0141	ENSP00000284273,ENSP00000336829,ENSP00000371958,ENSP00000415786	CD9,FGG,SERPINE2,UBASH3B
biological process	GO:0042274	ribosomal small subunit biogenesis	9	68	0.0142	ENSP00000309830,ENSP00000331019,ENSP00000345957,ENSP00000346067,ENSP00000357555,ENSP00000369757,ENSP00000379888,ENSP00000472469,ENSP00000481646	RPL38,RPS10,RPS21,RPS27,RPS27L,RPS28,RPS6,RPS8,RPSA
biological process	GO:0006954	inflammatory response	32	482	0.0143	ENSP00000172229,ENSP00000207549,ENSP00000216117,ENSP00000242786,ENSP00000245907,ENSP00000265462,ENSP00000270590,ENSP00000274368,ENSP00000276571,ENSP00000277541,ENSP00000296140,ENSP00000299106,ENSP00000307911,ENSP00000310405,ENSP00000312946,ENSP00000328625,ENSP00000342385,ENSP00000346839,ENSP00000347948,ENSP00000351497,ENSP00000354080,ENSP00000356438,ENSP00000357005,ENSP00000363827,ENSP00000367830…	ACKR2,B4GALT1,C3,CCR1,CD97,CHST2,CRH,CRHBP,CXCR6,F11R,FCGR2B,FN1,GATA3,GIG25,GPR32,HMOX1,HSPG2,IDO1,JAM3,NGFR,NOTCH1,NRROS,PRCP,PRDX5,PRKCZ,PTGES,PTGS2,SCUBE1,STAB1,TNFRSF14,UNC13D,XCR1
biological process	GO:0022604	regulation of cell morphogenesis	30	442	0.0144	ENSP00000172229,ENSP00000207549,ENSP00000231721,ENSP00000249014,ENSP00000261416,ENSP00000262613,ENSP00000263923,ENSP00000276440,ENSP00000279249,ENSP00000284523,ENSP00000285018,ENSP00000316054,ENSP00000320866,ENSP00000326737,ENSP00000336829,ENSP00000346300,ENSP00000346839,ENSP00000351022,ENSP00000354573,ENSP00000355652,ENSP00000356000,ENSP00000357392,ENSP00000357801,ENSP00000359045,ENSP00000364585…	ALDOA,ARHGAP4,CALR,CDC42EP1,CDC42EP2,CRABP2,CRKL,DOCK5,DVL3,EFNA1,FGG,FN1,FZD4,HEXB,KDR,MACF1,MYADM,NGFR,PLXNA2,RCC2,RHOU,S100A10,SEMA3G,SGK223,SLC9A3R1,TNFRSF12A,TPM1,UNC13D,WNT3A,WNT7A
biological process	GO:0051130	positive regulation of cellular component organization	62	1128	0.0144	ENSP00000005260,ENSP00000172229,ENSP00000201647,ENSP00000207549,ENSP00000220772,ENSP00000223095,ENSP00000238682,ENSP00000241261,ENSP00000245907,ENSP00000245932,ENSP00000249014,ENSP00000251047,ENSP00000261799,ENSP00000263212,ENSP00000263923,ENSP00000264033,ENSP00000276440,ENSP00000279249,ENSP00000284523,ENSP00000285018,ENSP00000287820,ENSP00000287934,ENSP00000290573,ENSP00000303366,ENSP00000309714…	AGRN,ANXA2,APLN,ARPC1B,B2M,BAIAP2L1,BCL2,BNIP3,C3,CALR,CBL,CD63,CDC42EP1,CDC42EP2,CRABP2,CRKL,DAB2,DOCK5,DVL3,ENDOG,EPS8L1,FCGR2B,FGG,FN1,FZD1,FZD4,GAS6,GATA3,GRB2,HK2,HSPA5,KDR,LMAN1,LMAN2,MACF1,MYADM,NDNF,NGFR,OXTR,PDGFRB,PINK1,PNKP,PPARG,PPM1F,RAB8B,S100A10,SDC4,SERPINE1,SFN,SFRP1,SH3PXD2B,SRPX2,TGFB3,TMED9,TNFRSF12A,TNFSF10,TPM1,UNC13D,VASP,WNT3A,WNT7A,YWHAQ
biological process	GO:0060065	uterus development	5	20	0.0145	ENSP00000285018,ENSP00000360522,ENSP00000368632,ENSP00000379683,ENSP00000456609	CYP19A1,GATA3,RBP4,STRA6,WNT7A
biological process	GO:0010812	negative regulation of cell-substrate adhesion	8	55	0.0148	ENSP00000223095,ENSP00000225964,ENSP00000254958,ENSP00000277541,ENSP00000308208,ENSP00000364585,ENSP00000378401,ENSP00000434034	COL1A1,FZD4,JAG1,MMP14,NOTCH1,RCC2,SERPINE1,SPOCK1
biological process	GO:0032922	circadian regulation of gene expression	8	55	0.0148	ENSP00000172229,ENSP00000234091,ENSP00000256495,ENSP00000280614,ENSP00000314420,ENSP00000364847,ENSP00000368516,ENSP00000383063	BHLHE40,CCRN4L,ID2,LGR4,MAGED1,NGFR,NRIP1,PER1
biological process	GO:1903532	positive regulation of secretion by cell	26	364	0.0148	ENSP00000062104,ENSP00000207549,ENSP00000229239,ENSP00000238682,ENSP00000243786,ENSP00000244745,ENSP00000263864,ENSP00000276571,ENSP00000295228,ENSP00000310036,ENSP00000312262,ENSP00000312734,ENSP00000324270,ENSP00000336829,ENSP00000356162,ENSP00000360522,ENSP00000361818,ENSP00000364204,ENSP00000367830,ENSP00000368632,ENSP00000375066,ENSP00000379683,ENSP00000391800,ENSP00000401853,ENSP00000420076…	ADRBK1,APLN,CD34,CRH,CYP19A1,FGG,GAPDH,GATA3,HCAR2,HYAL2,INHA,INHBB,KISS1,MMP12,NNAT,OXTR,PINK1,PRKCZ,RAB8B,RBP4,SDC4,SERP1,SOX4,TGFB3,UNC13D,VAMP8
biological process	GO:0001649	osteoblast differentiation	10	83	0.015	ENSP00000220772,ENSP00000225964,ENSP00000233813,ENSP00000244050,ENSP00000284523,ENSP00000287934,ENSP00000309714,ENSP00000328181,ENSP00000368516,ENSP00000386665	COL1A1,FHL2,FZD1,IGFBP5,LGR4,NOG,SFRP1,SH3PXD2B,SNAI1,WNT3A
biological process	GO:0009952	anterior/posterior pattern specification	17	197	0.015	ENSP00000220772,ENSP00000232424,ENSP00000246080,ENSP00000262041,ENSP00000262225,ENSP00000262426,ENSP00000277541,ENSP00000284523,ENSP00000297316,ENSP00000328181,ENSP00000338157,ENSP00000346300,ENSP00000349041,ENSP00000356000,ENSP00000363081,ENSP00000392466,ENSP00000482760	CRKL,DKK1,FOXF1,HES1,LDB1,MEOX2,NOG,NOTCH1,NRARP,PCSK6,PLXNA2,SFRP1,SOX17,TCF15,TMED2,WNT3A,ZBTB16
biological process	GO:0031328	positive regulation of cellular biosynthetic process	93	1846	0.015	ENSP00000166139,ENSP00000172229,ENSP00000216117,ENSP00000220772,ENSP00000221847,ENSP00000223095,ENSP00000225964,ENSP00000232424,ENSP00000234091,ENSP00000234590,ENSP00000238647,ENSP00000238682,ENSP00000244050,ENSP00000244745,ENSP00000246080,ENSP00000248071,ENSP00000254958,ENSP00000259806,ENSP00000261416,ENSP00000261731,ENSP00000261769,ENSP00000261799,ENSP00000262041,ENSP00000262426,ENSP00000262643…	AGRN,APLN,ARF4,ARID3A,ARNT2,C19orf10,CCNE1,CD276,CDH1,CDKN1C,CITED2,COL1A1,DAB2,DEAF1,DVL3,EBI3,ENG,ENO1,FHL2,FOSL2,FOXF1,FOXF2,FSTL3,FZD1,FZD4,GATA3,GUCA2A,HBB,HES1,HEXB,HEYL,HMOX1,HSPA5,HYAL2,ID2,INSIG1,IRF2BPL,JAG1,KLF2,KRT17,LDB1,LGR4,LHX5,MAGED1,MC1R,MEOX2,MMP12,MORF4L2,MYCN,NDN,NDP,NGFR,NOG,NOS3,NOTCH1,NOTCH3,NR2F1,NRIP1,PABPC1,PDGFRB,PER1,PINK1,PLAC8,PNKP,POMC,PPARG,PTGS2,RORB,RPL26,RPS27L…
biological process	GO:0050673	epithelial cell proliferation	10	83	0.015	ENSP00000216117,ENSP00000227507,ENSP00000233813,ENSP00000234091,ENSP00000294785,ENSP00000308208,ENSP00000310036,ENSP00000349041,ENSP00000368516,ENSP00000379097	AREG,CCND1,CD34,HMOX1,ID2,IGFBP5,LGR4,MMP14,NCSTN,NRARP
biological process	GO:0044403	symbiont process	40	650	0.0151	ENSP00000216223,ENSP00000229239,ENSP00000246006,ENSP00000261769,ENSP00000263864,ENSP00000263923,ENSP00000264033,ENSP00000293379,ENSP00000295228,ENSP00000297265,ENSP00000300026,ENSP00000312262,ENSP00000316029,ENSP00000329243,ENSP00000331831,ENSP00000346032,ENSP00000346067,ENSP00000346839,ENSP00000347948,ENSP00000351497,ENSP00000354394,ENSP00000355124,ENSP00000356030,ENSP00000356991,ENSP00000357005…	ADRBK1,ANXA2,B2M,BNIP3,CBL,CD55,CD93,CDH1,CHMP4C,CXCR6,F11R,FCGR2B,FN1,GAPDH,GAS6,GRB2,HYAL2,IL2RB,IL6ST,INHBB,ISG15,ITGA5,ITGB1,ITGB3,KDR,KRT18,KRT19,KRT6A,KRT7,KRT8,PPIB,PVR,PVRL4,RPSA,SLC1A5,STAT1,TLN1,TNFRSF14,UBC,VAMP8
biological process	GO:0001503	ossification	18	215	0.0152	ENSP00000166139,ENSP00000220772,ENSP00000225964,ENSP00000233813,ENSP00000238682,ENSP00000244050,ENSP00000284523,ENSP00000287934,ENSP00000296130,ENSP00000299441,ENSP00000308208,ENSP00000309714,ENSP00000309830,ENSP00000328181,ENSP00000356438,ENSP00000368516,ENSP00000381185,ENSP00000386665	BCL2,CLEC3B,COL1A1,DCHS1,FHL2,FSTL3,FZD1,IGFBP5,LGR4,MMP14,NOG,PTGS2,RPL38,SFRP1,SH3PXD2B,SNAI1,TGFB3,WNT3A
biological process	GO:0003209	cardiac atrium morphogenesis	6	31	0.0155	ENSP00000244745,ENSP00000249749,ENSP00000277541,ENSP00000328181,ENSP00000362299,ENSP00000484552	DLL4,ENG,GJA5,NOG,NOTCH1,SOX4
biological process	GO:0007399	nervous system development	108	2206	0.0155	ENSP00000062104,ENSP00000172229,ENSP00000204961,ENSP00000217131,ENSP00000220772,ENSP00000223127,ENSP00000225927,ENSP00000231721,ENSP00000232424,ENSP00000234091,ENSP00000244745,ENSP00000245932,ENSP00000249749,ENSP00000254958,ENSP00000259241,ENSP00000261416,ENSP00000261483,ENSP00000261731,ENSP00000261769,ENSP00000262225,ENSP00000262613,ENSP00000262768,ENSP00000263388,ENSP00000274289,ENSP00000276571…	ADM,ADRA2C,AGRN,AREG,ARF4,ARHGAP4,ARNT2,ASCL2,ATN1,B2M,BCL2,BNIP3,CALR,CCSAP,CD9,CDH1,CLN5,CRABP2,CRH,CRKL,CSPG4,CTSZ,DCHS1,DEAF1,DKK1,DLL4,DVL3,EFNA1,EFNB1,ENG,FCGR2B,FN1,FOLR1,FZD1,FZD4,GAS6,GATA3,GDPD5,GPR124,GRB2,HES1,HEXB,HEYL,HLX,HS6ST1,HSPA5,HSPG2,ID2,IL6ST,ITGB1,ITM2B,JAG1,JAM3,LAMA2,LAMB2,LAMC3,LDB1,LHX5,LRCH4,MACF1,MAFK,MAN2A1,MARVELD1,MFSD2A,MMP14,MYCL,MYCN,NAGLU,NDN,NDNF,NDP,NDRG1,NGF…
biological process	GO:0042743	hydrogen peroxide metabolic process	6	31	0.0155	ENSP00000251595,ENSP00000262746,ENSP00000265462,ENSP00000322421,ENSP00000333994,ENSP00000342026	HBA1,HBA2,HBB,PRDX1,PRDX5,PRDX6
biological process	GO:0098657	import into cell	38	609	0.0155	ENSP00000019317,ENSP00000207549,ENSP00000221742,ENSP00000243457,ENSP00000245907,ENSP00000246006,ENSP00000251595,ENSP00000253796,ENSP00000262776,ENSP00000299767,ENSP00000301904,ENSP00000309415,ENSP00000312262,ENSP00000312946,ENSP00000313391,ENSP00000320866,ENSP00000322421,ENSP00000331831,ENSP00000333994,ENSP00000346990,ENSP00000349960,ENSP00000351497,ENSP00000352358,ENSP00000352601,ENSP00000363827…	ACKR2,ACTB,ADM,ADRBK1,APOBR,ARPC1B,C3,CALR,CD9,CD93,CLTB,DAB2,FCGR2B,FOLR1,GAS6,GRB2,HBA1,HBA2,HBB,HSP90B1,HSPG2,ITGB1,ITGB3,KCNJ2,LGALS3BP,LRP10,PECAM1,RALBP1,RAMP2,SCARA3,SCARA5,SH3BP4,SLC1A5,SLC1A6,STAB1,SYT8,TRPV6,UNC13D
biological process	GO:1905330	regulation of morphogenesis of an epithelium	13	130	0.0155	ENSP00000220772,ENSP00000240328,ENSP00000287934,ENSP00000313391,ENSP00000316054,ENSP00000328181,ENSP00000340998,ENSP00000354394,ENSP00000363081,ENSP00000364847,ENSP00000368516,ENSP00000368632,ENSP00000434034	DAB2,DKK1,DVL3,FZD1,FZD4,GATA3,LGR4,MAGED1,NOG,NTN4,SFRP1,STAT1,TBX2
biological process	GO:0008406	gonad development	17	198	0.0156	ENSP00000166139,ENSP00000220772,ENSP00000227507,ENSP00000241261,ENSP00000243786,ENSP00000261799,ENSP00000264033,ENSP00000284984,ENSP00000295228,ENSP00000297494,ENSP00000308208,ENSP00000368632,ENSP00000368646,ENSP00000379683,ENSP00000381185,ENSP00000383063,ENSP00000434034	ADAMTS1,BCL2,CBL,CCND1,CYP19A1,FSTL3,FZD4,GATA3,INHA,INHBB,MMP14,NOS3,NRIP1,PDGFRB,PRDX4,SFRP1,TNFSF10
biological process	GO:0008585	female gonad development	10	84	0.016	ENSP00000220772,ENSP00000243786,ENSP00000284984,ENSP00000295228,ENSP00000297494,ENSP00000308208,ENSP00000379683,ENSP00000381185,ENSP00000383063,ENSP00000434034	ADAMTS1,BCL2,CYP19A1,FZD4,INHA,INHBB,MMP14,NOS3,NRIP1,SFRP1
biological process	GO:0030308	negative regulation of cell growth	15	164	0.0161	ENSP00000219454,ENSP00000220772,ENSP00000231721,ENSP00000234590,ENSP00000284523,ENSP00000287820,ENSP00000295113,ENSP00000297316,ENSP00000357669,ENSP00000359045,ENSP00000364212,ENSP00000381185,ENSP00000386862,ENSP00000401853,ENSP00000415786	ARHGAP4,BCL2,CDA,ENO1,FRZB,HYAL2,NPR1,PPARG,SEMA3G,SERPINE2,SFRP1,SH3BP4,SOX17,WFDC1,WNT3A
biological process	GO:0010557	positive regulation of macromolecule biosynthetic process	89	1758	0.0162	ENSP00000166139,ENSP00000172229,ENSP00000216117,ENSP00000220772,ENSP00000221847,ENSP00000223095,ENSP00000225964,ENSP00000232424,ENSP00000234091,ENSP00000238647,ENSP00000238682,ENSP00000244050,ENSP00000244745,ENSP00000246080,ENSP00000248071,ENSP00000254958,ENSP00000259806,ENSP00000261416,ENSP00000261731,ENSP00000261769,ENSP00000261799,ENSP00000262041,ENSP00000262426,ENSP00000262643,ENSP00000262947…	AGRN,APLN,ARF4,ARID3A,ARNT2,C19orf10,CCNE1,CD276,CDH1,CDKN1C,CITED2,COL1A1,DAB2,DEAF1,DVL3,EBI3,ENG,FHL2,FOSL2,FOXF1,FOXF2,FSTL3,FZD1,FZD4,GATA3,HES1,HEXB,HEYL,HMOX1,HSPA5,HYAL2,ID2,INSIG1,IRF2BPL,JAG1,KDR,KLF2,KRT17,LDB1,LGR4,LHX5,MAGED1,MC1R,MEOX2,MMP12,MORF4L2,MYCN,NDN,NDP,NGFR,NOG,NOTCH1,NOTCH3,NR2F1,NRIP1,PABPC1,PDGFRB,PER1,PINK1,PLAC8,PNKP,POMC,PPARG,RORB,RPL26,RPS27L,S1PR1,SERP1,SERPINE1,S…
biological process	GO:0009607	response to biotic stimulus	50	869	0.0163	ENSP00000005260,ENSP00000172229,ENSP00000207549,ENSP00000223095,ENSP00000226760,ENSP00000229239,ENSP00000234590,ENSP00000245907,ENSP00000254301,ENSP00000262428,ENSP00000263379,ENSP00000277541,ENSP00000280614,ENSP00000290219,ENSP00000296522,ENSP00000297494,ENSP00000312134,ENSP00000312946,ENSP00000318646,ENSP00000324173,ENSP00000331901,ENSP00000334186,ENSP00000342082,ENSP00000342385,ENSP00000347948…	ADM,B2M,BAIAP2L1,BCL2,BNIP3,C3,CCRN4L,COTL1,CSF2RB,EEF1G,ENO1,FCGR2B,GAPDH,GATA3,HPGD,HSPA5,HYAL2,IDO1,IFITM2,IFNGR2,IL18BP,IL27RA,ISG15,KRT6A,KRT8,LGALS3,MMP12,NGFR,NOS3,NOTCH1,NPC2,PLAC8,POMC,PPP1R15B,PRG2,PTGES,PTGS2,RPL30,RPL39,RPS15A,SERPINE1,SLC17A5,SLPI,STAB1,STAT1,TNFRSF14,TSPO,UNC13D,VWCE,WFS1
biological process	GO:1903524	positive regulation of blood circulation	9	70	0.0164	ENSP00000324270,ENSP00000336829,ENSP00000351022,ENSP00000356438,ENSP00000358301,ENSP00000386069,ENSP00000391800,ENSP00000436607,ENSP00000484552	ADM,ADRA2C,ADRB1,APLN,FGG,GJA5,OXTR,PTGS2,TPM1
biological process	GO:0044093	positive regulation of molecular function	87	1713	0.0166	ENSP00000019317,ENSP00000172229,ENSP00000202677,ENSP00000215631,ENSP00000217169,ENSP00000220166,ENSP00000220772,ENSP00000227507,ENSP00000228945,ENSP00000230895,ENSP00000232424,ENSP00000238682,ENSP00000241261,ENSP00000249014,ENSP00000250457,ENSP00000252506,ENSP00000261735,ENSP00000261799,ENSP00000262768,ENSP00000262940,ENSP00000263212,ENSP00000273258,ENSP00000274289,ENSP00000279249,ENSP00000279488…	A2M,ADAP1,ADRA2A,ADRA2C,ADRB1,AGAP6,AGRN,ALDH1A1,ANXA2,ARF4,ARHGAP4,ARHGDIB,ARL6IP5,ASAP3,B2M,BCAP31,BCL2,BIRC7,CASQ1,CCND1,CDC42EP1,CDC42EP2,CLN5,CRKL,CSPG4,CTSH,DAP,DKK1,DUSP6,DVL3,EFNA1,EGLN3,ERP29,F11R,FBN1,FLT1,FN1,FZD1,FZD4,GADD45B,GADD45G,GAS6,GATA3,GLRX,GM2A,GUCA2A,HES1,ITGB1,ITGB3,LPAR2,MAGED1,MAP3K11,MFNG,NCSTN,NDP,NGFR,NOS3,PDGFRB,PERP,PILRB,PINK1,PLK2,PNKP,PPARG,PPM1F,PRKCZ,PSAP,RALBP…
biological process	GO:0006091	generation of precursor metabolites and energy	27	388	0.0168	ENSP00000216392,ENSP00000229239,ENSP00000229270,ENSP00000234590,ENSP00000253778,ENSP00000290573,ENSP00000297785,ENSP00000316924,ENSP00000317904,ENSP00000319501,ENSP00000320171,ENSP00000322450,ENSP00000362413,ENSP00000364204,ENSP00000365243,ENSP00000369314,ENSP00000370698,ENSP00000378669,ENSP00000379683,ENSP00000383365,ENSP00000384092,ENSP00000425759,ENSP00000430950,ENSP00000438689,ENSP00000445175…	ACADVL,ACSS1,ALDH1A1,ALDOA,COX4I2,COX7C,CYP19A1,DHRS3,ENO1,GALK1,GAPDH,GFPT2,GLRX,GYS1,HK2,IDO1,IL6ST,LDHA,NDUFV1,PGK1,PINK1,PKM,POMC,PYGL,TPI1,TXNRD2,UGDH
biological process	GO:0072010	glomerular epithelium development	5	21	0.0168	ENSP00000254958,ENSP00000310036,ENSP00000367817,ENSP00000388325,ENSP00000457421	CD34,JAG1,LAMB2,PECAM1,PODXL
biological process	GO:0035556	intracellular signal transduction	79	1528	0.0171	ENSP00000019317,ENSP00000172229,ENSP00000201647,ENSP00000216117,ENSP00000216223,ENSP00000216733,ENSP00000217169,ENSP00000220166,ENSP00000233813,ENSP00000244745,ENSP00000249014,ENSP00000252590,ENSP00000253796,ENSP00000261313,ENSP00000261402,ENSP00000261799,ENSP00000262613,ENSP00000262940,ENSP00000263212,ENSP00000263620,ENSP00000263923,ENSP00000267205,ENSP00000273258,ENSP00000274289,ENSP00000276440…	ADCY4,ADM,ADRA2A,ADRA2C,ADRB1,ARHGAP4,ARID3A,ARL6IP5,BCAP31,BCL2,BIRC7,BNIP3,CASQ1,CDC42EP1,CDC42EP2,CRIP1,CRKL,CSF2RB,CSPG4,CTSH,DCHS1,DOCK5,DUSP6,DVL3,EFS,EPS8L1,FBN1,GAS6,GATA3,GH2,GRB2,HINT1,HMOX1,IGFBP5,IL2RB,ITPKB,KDR,MAP3K11,MC1R,NDNF,NDRG1,NGFR,NOS3,NPR1,NUAK1,NUAK2,OXTR,PDGFRB,PEBP1,PERP,PIK3C2B,PINK1,PLCD3,PLK2,PLVAP,PPM1F,PRDX4,PRKCZ,RALBP1,RAMP2,RASA4,RGL2,RHOF,RHOU,RPL26,RPS27L,RPS6,…
biological process	GO:0046394	carboxylic acid biosynthetic process	23	311	0.0172	ENSP00000223127,ENSP00000229239,ENSP00000229270,ENSP00000234590,ENSP00000282903,ENSP00000290573,ENSP00000296522,ENSP00000302620,ENSP00000304592,ENSP00000312506,ENSP00000316924,ENSP00000319501,ENSP00000320171,ENSP00000342385,ENSP00000356438,ENSP00000356864,ENSP00000359380,ENSP00000362413,ENSP00000378669,ENSP00000384949,ENSP00000430950,ENSP00000445175,ENSP00000465930	ACSS1,AGXT,ALDOA,CSPG4,ENO1,FASN,GALK1,GAPDH,HK2,HPGD,IDO1,LDHA,MGST3,PGK1,PKM,PLOD2,PLOD3,PTGES,PTGS2,PYCR1,SCD,TPI1,UGDH
biological process	GO:0003161	cardiac conduction system development	4	12	0.0174	ENSP00000234091,ENSP00000261590,ENSP00000277541,ENSP00000484552	DSG2,GJA5,ID2,NOTCH1
biological process	GO:0010955	negative regulation of protein processing	7	44	0.0174	ENSP00000217131,ENSP00000217169,ENSP00000223095,ENSP00000278407,ENSP00000323929,ENSP00000356030,ENSP00000415786	A2M,BIRC7,CD55,CTSZ,SERPINE1,SERPINE2,SERPING1
biological process	GO:0014015	positive regulation of gliogenesis	8	57	0.0174	ENSP00000232424,ENSP00000234091,ENSP00000277541,ENSP00000287820,ENSP00000346300,ENSP00000370698,ENSP00000379563,ENSP00000415786	CRKL,HES1,ID2,IL6ST,NOTCH1,PPARG,SERPINE2,TSPO
biological process	GO:0032148	activation of protein kinase B activity	6	32	0.0174	ENSP00000280155,ENSP00000331831,ENSP00000363641,ENSP00000364204,ENSP00000367830,ENSP00000386069	ADRA2A,ADRA2C,GAS6,PINK1,PRKCZ,TXN
biological process	GO:0048505	regulation of timing of cell differentiation	4	12	0.0174	ENSP00000232424,ENSP00000277541,ENSP00000337972,ENSP00000415786	GDPD5,HES1,NOTCH1,SERPINE2
biological process	GO:0048662	negative regulation of smooth muscle cell proliferation	7	44	0.0174	ENSP00000216117,ENSP00000233813,ENSP00000238682,ENSP00000287820,ENSP00000351022,ENSP00000357669,ENSP00000391800	APLN,HMOX1,IGFBP5,NPR1,PPARG,TGFB3,TPM1
biological process	GO:0051345	positive regulation of hydrolase activity	44	742	0.0174	ENSP00000019317,ENSP00000172229,ENSP00000202677,ENSP00000220166,ENSP00000220772,ENSP00000228945,ENSP00000230895,ENSP00000241261,ENSP00000249014,ENSP00000250457,ENSP00000261799,ENSP00000262940,ENSP00000263212,ENSP00000273258,ENSP00000279249,ENSP00000282397,ENSP00000284523,ENSP00000287820,ENSP00000297785,ENSP00000301921,ENSP00000305416,ENSP00000306010,ENSP00000316054,ENSP00000323929,ENSP00000331019…	A2M,ADAP1,ADRB1,AGAP6,AGRN,ALDH1A1,ARF4,ARHGAP4,ARHGDIB,ARL6IP5,ASAP3,BCAP31,CDC42EP1,CDC42EP2,CTSH,DAP,DVL3,EFNA1,EGLN3,F11R,FLT1,FN1,GM2A,ITGB1,LPAR2,NGFR,PDGFRB,PERP,PINK1,PPARG,PPM1F,PRKCZ,RALBP1,RALGAPA2,RASA4,RCC2,RPS27L,S100A10,S1PR1,SFRP1,SOX7,TNFSF10,TPM1,WNT3A
biological process	GO:0097755	positive regulation of blood vessel diameter	8	57	0.0174	ENSP00000216117,ENSP00000223127,ENSP00000276440,ENSP00000297494,ENSP00000358301,ENSP00000391800,ENSP00000436607,ENSP00000484552	ADM,ADRB1,APLN,DOCK5,GJA5,HMOX1,NOS3,PLOD3
biological process	GO:1902041	regulation of extrinsic apoptotic signaling pathway via death domain receptors	8	57	0.0174	ENSP00000216117,ENSP00000220772,ENSP00000223095,ENSP00000241261,ENSP00000254301,ENSP00000266085,ENSP00000297494,ENSP00000336829	FGG,HMOX1,LGALS3,NOS3,SERPINE1,SFRP1,TIMP3,TNFSF10
biological process	GO:0048534	hematopoietic or lymphoid organ development	36	573	0.0175	ENSP00000166139,ENSP00000220772,ENSP00000222219,ENSP00000232424,ENSP00000234091,ENSP00000243786,ENSP00000244745,ENSP00000248071,ENSP00000249749,ENSP00000254958,ENSP00000263923,ENSP00000284523,ENSP00000287820,ENSP00000299106,ENSP00000301263,ENSP00000304592,ENSP00000310036,ENSP00000329471,ENSP00000331831,ENSP00000332369,ENSP00000338157,ENSP00000346032,ENSP00000346300,ENSP00000349490,ENSP00000351497…	ALAS2,ANXA2,B2M,BCL2,CD34,CITED2,CRKL,DLL4,DNASE2,FASN,FCGR2B,FSTL3,GAS6,GATA3,GLO1,HES1,HYAL2,ID2,INHA,ITGB1,ITPKB,JAG1,JAM3,KDELR1,KDR,KLF2,LY6D,MFAP5,MFNG,PPARG,RPS6,SFRP1,SOX4,WNT3A,ZBTB16,ZFAT
biological process	GO:1901701	cellular response to oxygen-containing compound	51	896	0.0177	ENSP00000005260,ENSP00000172229,ENSP00000220772,ENSP00000223095,ENSP00000225964,ENSP00000233813,ENSP00000244745,ENSP00000248071,ENSP00000261769,ENSP00000262746,ENSP00000265462,ENSP00000274368,ENSP00000275525,ENSP00000276571,ENSP00000284523,ENSP00000285379,ENSP00000287820,ENSP00000295228,ENSP00000297494,ENSP00000299767,ENSP00000312126,ENSP00000312262,ENSP00000320171,ENSP00000324173,ENSP00000325527…	ACTB,ADCY4,ADRBK1,AGRN,AOC1,ATP6V0E1,B2M,BAIAP2L1,BNIP3,CA2,CDH1,COL1A1,COL6A1,CRH,CRHBP,ENDOG,FBN1,FCGR2B,FOLR1,FZD4,GAS6,GH2,GJB3,GRB2,HSP90B1,HSPA5,IGFBP1,IGFBP5,IL18BP,INHBB,INSIG1,KLF2,NGFR,NOS3,NRIP1,PKM,PPARG,PRDX1,PRDX5,PRKCZ,PTGS2,RORB,SERPINE1,SFRP1,SH3BP4,SOX4,SRSF5,STAT1,TPM1,TSPO,WNT3A
biological process	GO:0045664	regulation of neuron differentiation	37	595	0.0179	ENSP00000172229,ENSP00000217131,ENSP00000220772,ENSP00000231721,ENSP00000232424,ENSP00000234091,ENSP00000254958,ENSP00000262768,ENSP00000263388,ENSP00000274289,ENSP00000277541,ENSP00000281043,ENSP00000284523,ENSP00000285018,ENSP00000287934,ENSP00000316054,ENSP00000320866,ENSP00000324173,ENSP00000326737,ENSP00000337972,ENSP00000346839,ENSP00000354573,ENSP00000356000,ENSP00000357392,ENSP00000359045…	ADRA2C,ARHGAP4,B2M,BCL2,CALR,CRABP2,CTSZ,DKK1,DVL3,EFNA1,FN1,FZD1,FZD4,GATA3,GDPD5,HES1,HEYL,HSPA5,ID2,JAG1,MACF1,MYCL,MYCN,NDNF,NGFR,NOTCH1,NOTCH3,PLK2,PLXNA2,SEMA3G,SFRP1,SGK223,SPOCK1,TIMP2,TNFRSF12A,WNT3A,WNT7A
biological process	GO:0035426	extracellular matrix-cell signaling	3	5	0.0182	ENSP00000340998,ENSP00000367301,ENSP00000434034	FZD4,NDP,NTN4
biological process	GO:0045859	regulation of protein kinase activity	46	788	0.0182	ENSP00000014914,ENSP00000155926,ENSP00000215631,ENSP00000217169,ENSP00000220772,ENSP00000227507,ENSP00000238682,ENSP00000252506,ENSP00000256104,ENSP00000261735,ENSP00000261799,ENSP00000262613,ENSP00000262643,ENSP00000263212,ENSP00000264033,ENSP00000279488,ENSP00000280155,ENSP00000282397,ENSP00000284273,ENSP00000284523,ENSP00000309597,ENSP00000312506,ENSP00000316054,ENSP00000325527,ENSP00000328773…	ACTB,ADRA2A,ADRA2C,BIRC7,CAMK2N1,CBL,CCND1,CCNE1,CDKN1C,CRKL,CSPG4,DKK1,DUSP6,DVL3,EFNA1,ERP29,FABP4,FBN1,FLT1,FZD4,GADD45B,GADD45G,GAS6,GPRC5A,HEXIM1,HYAL2,ITGB3,MAGED1,MAP3K11,PDGFRB,PILRB,PINK1,PPM1F,PRKCZ,RPLP1,SDC4,SFN,SFRP1,SH3BP5,SLC9A3R1,TGFB3,TRIB2,TXN,UBASH3B,UBC,WNT3A
biological process	GO:0061042	vascular wound healing	3	5	0.0182	ENSP00000264036,ENSP00000310036,ENSP00000369014	CD34,MCAM,NDNF
biological process	GO:0072656	maintenance of protein location in mitochondrion	3	5	0.0182	ENSP00000290573,ENSP00000364204,ENSP00000379563	HK2,PINK1,TSPO
biological process	GO:0097070	ductus arteriosus closure	3	5	0.0182	ENSP00000262426,ENSP00000296522,ENSP00000456609	FOXF1,HPGD,STRA6
biological process	GO:1903298	negative regulation of hypoxia-induced intrinsic apoptotic signaling pathway	3	5	0.0182	ENSP00000234590,ENSP00000364204,ENSP00000389277	ENO1,PINK1,TMBIM6
biological process	GO:0030029	actin filament-based process	32	493	0.0186	ENSP00000005260,ENSP00000070846,ENSP00000233143,ENSP00000243457,ENSP00000245932,ENSP00000261799,ENSP00000262613,ENSP00000267205,ENSP00000279249,ENSP00000280155,ENSP00000299767,ENSP00000305416,ENSP00000316029,ENSP00000320866,ENSP00000344562,ENSP00000349960,ENSP00000351022,ENSP00000352272,ENSP00000355124,ENSP00000355652,ENSP00000356125,ENSP00000357005,ENSP00000357057,ENSP00000367950,ENSP00000371331…	ACTB,ADRA2A,ALDOA,ARPC1B,BAIAP2L1,BCL2,CALR,CASQ1,CDC42EP2,CORO6,F11R,FLNB,GJA5,HSP90B1,ITGB1,KCNJ2,KRT19,KRT8,MYOZ1,NUAK2,PDGFRB,PKP2,RHOF,RHOU,S1PR1,SHROOM1,SLC9A3R1,TLN1,TMSB10,TNNI2,TPM1,VASP
biological process	GO:1903706	regulation of hemopoiesis	28	412	0.0186	ENSP00000166139,ENSP00000220772,ENSP00000232424,ENSP00000234091,ENSP00000243786,ENSP00000254301,ENSP00000254958,ENSP00000277541,ENSP00000284273,ENSP00000285379,ENSP00000296140,ENSP00000308208,ENSP00000325527,ENSP00000331831,ENSP00000338157,ENSP00000349041,ENSP00000351497,ENSP00000354394,ENSP00000354532,ENSP00000355870,ENSP00000362195,ENSP00000367830,ENSP00000368632,ENSP00000368699,ENSP00000392466…	B2M,CA2,CCR1,CSF3R,FBN1,FCGR2B,FSTL3,GAS6,GATA3,HES1,HLA-G,HLX,ID2,INHA,ISG15,ITPKB,JAG1,LDB1,LGALS3,MMP14,NOTCH1,NRARP,PNP,PRKCZ,SFRP1,STAT1,UBASH3B,ZBTB16
biological process	GO:0001942	hair follicle development	9	72	0.0187	ENSP00000233813,ENSP00000244050,ENSP00000277541,ENSP00000308452,ENSP00000341815,ENSP00000363081,ENSP00000368516,ENSP00000381185,ENSP00000392466	BCL2,DKK1,IGFBP5,KRT17,LDB1,LGR4,NOTCH1,SNAI1,SOX18
biological process	GO:0097190	apoptotic signaling pathway	22	295	0.0187	ENSP00000172229,ENSP00000216117,ENSP00000230895,ENSP00000263212,ENSP00000273258,ENSP00000276571,ENSP00000304229,ENSP00000326737,ENSP00000331019,ENSP00000332449,ENSP00000340989,ENSP00000342513,ENSP00000346550,ENSP00000347948,ENSP00000355996,ENSP00000357625,ENSP00000367828,ENSP00000373487,ENSP00000381185,ENSP00000389277,ENSP00000397157,ENSP00000449404	ANXA6,ARL6IP5,BCL2,BNIP3,CRH,CRIP1,DAP,G0S2,HINT1,HMOX1,IFI6,ITM2B,KRT18,KRT8,NGFR,PERP,PPM1F,RPS27L,SFN,TMBIM6,TNFRSF12A,TNFRSF14
biological process	GO:0014013	regulation of gliogenesis	11	102	0.0188	ENSP00000232424,ENSP00000234091,ENSP00000277541,ENSP00000281043,ENSP00000287820,ENSP00000328181,ENSP00000332293,ENSP00000346300,ENSP00000370698,ENSP00000379563,ENSP00000415786	ASCL2,CRKL,HES1,ID2,IL6ST,MYCN,NOG,NOTCH1,PPARG,SERPINE2,TSPO
biological process	GO:0002792	negative regulation of peptide secretion	12	118	0.019	ENSP00000220772,ENSP00000261735,ENSP00000274368,ENSP00000276571,ENSP00000280155,ENSP00000295228,ENSP00000310036,ENSP00000331831,ENSP00000346839,ENSP00000351497,ENSP00000368516,ENSP00000389277	ADRA2A,CD34,CRH,CRHBP,ERP29,FCGR2B,FN1,GAS6,INHBB,LGR4,SFRP1,TMBIM6
biological process	GO:0051047	positive regulation of secretion	27	393	0.019	ENSP00000062104,ENSP00000207549,ENSP00000229239,ENSP00000238682,ENSP00000243786,ENSP00000244745,ENSP00000263864,ENSP00000276571,ENSP00000295228,ENSP00000310036,ENSP00000312262,ENSP00000312734,ENSP00000324270,ENSP00000336829,ENSP00000356162,ENSP00000357669,ENSP00000360522,ENSP00000361818,ENSP00000364204,ENSP00000367830,ENSP00000368632,ENSP00000375066,ENSP00000379683,ENSP00000391800,ENSP00000401853…	ADRBK1,APLN,CD34,CRH,CYP19A1,FGG,GAPDH,GATA3,HCAR2,HYAL2,INHA,INHBB,KISS1,MMP12,NNAT,NPR1,OXTR,PINK1,PRKCZ,RAB8B,RBP4,SDC4,SERP1,SOX4,TGFB3,UNC13D,VAMP8
biological process	GO:1903317	regulation of protein maturation	12	118	0.019	ENSP00000217131,ENSP00000217169,ENSP00000223095,ENSP00000234590,ENSP00000244745,ENSP00000245907,ENSP00000278407,ENSP00000296130,ENSP00000308208,ENSP00000323929,ENSP00000356030,ENSP00000415786	A2M,BIRC7,C3,CD55,CLEC3B,CTSZ,ENO1,MMP14,SERPINE1,SERPINE2,SERPING1,SOX4
[truncated: 441 more rows]

## Sheet: Table S2
Table S2 Significant enriched terms in KEGG enrichment analysis of differently expressed mRNAs
KEGG ID	Description	Observed gene count	Background gene count	False discovery rate	Matching differentially expressed mRNA (Gene IDs)	Matching differentially expressed mRNA (Gene Symbols)
[truncated: 28 more rows]

## Sheet: Table S3
Table S3 Significant enriched terms in GO enrichment analysis of differently expressed proteins
[truncated: 149 more rows]

[truncated: 4 more sheets: Table S4, Table S5, Table S6, Table S7]
